# Supplementary material for: Pre-Clinical Evaluation of the Hypomethylating Agent Decitabine for the Treatment of T-Cell Lymphoblastic Lymphoma
Source: Cancers (Basel). 2023 Jan 20;15(3):647. doi: 10.3390/cancers15030647 (PMC9913791; doi:10.3390/cancers15030647)
Supplement: Supplementary file 1 [file cancers-15-00647-s001.zip › Supplementary File S2.xlsx]

## Sheet: Info
Supplementary file 2
Information
normCounts			Normalized counts after RNA sequencing analysis of DAC vs DMSO for PDX1, PDX3, PDX4 and PDX5
RNAseq PDX1			ResOrdered genes after RNAsequencing analysis of DAC vs DMSO for PDX1
RNAseq PDX3			ResOrdered genes after RNAsequencing analysis of DAC vs DMSO for PDX3
RNAseq PDX4			ResOrdered genes after RNAsequencing analysis of DAC vs DMSO for PDX4
RNAseq PDX5			ResOrdered genes after RNAsequencing analysis of DAC vs DMSO for PDX5
RNAseq more vs less DMSO			ResOrdered genes after RNAsequencing analysis of the more sensitive group (PDX1, PDX3) vs the less sensitive group (PDX4, PDX5) after DMSO treatment
RNAseq more vs less DAC			ResOrdered genes after RNAsequencing analysis of the more sensitive group (PDX1, PDX3) vs the less sensitive group (PDX4, PDX5) after DAC treatment
Hypomethylated increased			Integrated analysis of DNA methylation and RNA sequencing of DAC vs DMSO for PDX1, PDX3, PDX4 and PDX5: the hypomethylated and increased genes
Hypomethylated decreased			Integrated analysis of DNA methylation and RNA sequencing of DAC vs DMSO for PDX1, PDX3, PDX4 and PDX5: the hypomethylated and decreased genes
Hypomethylated increased more			Integrated analysis of DNA methylation and RNA sequencing of DAC vs DMSO for the more sensitive group (PDX1, PDX3): the hypomethylated and increased genes
Hypomethylated increased less			Integrated analysis of DNA methylation and RNA sequencing of DAC vs DMSO for the less sensitive group (PDX4, PDX5): the hypomethylated and increased genes
Hypomethylated decreased more			Integrated analysis of DNA methylation and RNA sequencing of DAC vs DMSO for the more sensitive group (PDX1, PDX3): the hypomethylated and decreased genes
Hypomethylated decreased less			Integrated analysis of DNA methylation and RNA sequencing of DAC vs DMSO for the less sensitive group (PDX4, PDX5): the hypomethylated and decreased genes
Commonly DM-CpG's and DEG in 4			Commonly hypomethylated DM-CpGs and DEG in all PDX1, PDX3, PDX4, PDX5. Hypomethylated (delta beta < -0.2) CpG sites with increased expression (adj. p-val < 0.05, log2foldchange >0) and Hypomethylated (delta beta < -0.2) CpG sites with decreased expression (adj. p-val < 0.05, log2foldchange <0).
Commonly DM-CpG's and DEG in 3			Commonly hypomethylated DM-CpGs and DEG in 3 out of 4 PDX1, PDX3, PDX4, PDX5. Hypomethylated (delta beta < -0.2) CpG sites with increased expression (adj. p-val < 0.05, log2foldchange >0) and Hypomethylated (delta beta < -0.2) CpG sites with decreased expression (adj. p-val < 0.05, log2foldchange <0).

## Sheet: normCounts
	PDX1	PDX1	PDX1	PDX1	PDX1	PDX1	PDX1	PDX1	PDX4	PDX4	PDX4	PDX4	PDX4	PDX4	PDX4	PDX4	PDX3	PDX3	PDX3	PDX3	PDX3	PDX3	PDX3	PDX3	PDX5	PDX5	PDX5	PDX5	PDX5	PDX5	PDX5	chr	start	end	strand	biotype	GeneSymbol	ensgID
	DMSO	DMSO	DMSO	DMSO	DAC	DAC	DAC	DAC	DMSO	DAC	DMSO	DMSO	DMSO	DAC	DAC	DAC	DMSO	DAC	DMSO	DAC	DAC	DAC	DMSO	DMSO	DAC	DAC	DAC	DMSO	DMSO	DMSO	DMSO
ENSG00000167077.13	109.125	61.3656	92.3867	100.562	73.6002	96.9052	90.2618	86.6433	48.0275	54.8367	51.4104	56.4237	35.8363	31.5868	41.2569	35.8157	29.3261	35.8964	20.6834	24.7136	7.51283	20.4272	19.5144	11.0711	13.0623	13.4611	12.1829	5.58711	3.08252	13.3042	11.8483	chr22	41699503	41799456	+	protein_coding	2001-05-01	ENSG00000167077
ENSG00000269964.3	0	0	0	0	0	0	0	2.5114	0	0	0	0	0	0	0	0	0	0	0	0	0	0	0	0	0	0	0	0	0	0	0	chr6	77650274	77927028	+	protein_coding	2004-05-01	ENSG00000269964
ENSG00000273730.1	0	0	0	0	0	0	0	0	0	0	0	0	0	0	0	0	0	0	0	0	0	0	0	0	0	0	0	0	0	0	0	GL000220.1	155997	156149	+	rRNA	5_8S_rRNA	ENSG00000273730
ENSG00000275757.1	0	0	0	0	0	0	0	0	0	0	0	0	0	0	0	0	0	0	0	0	0	0	0	0	0	0	0	0	0	0	0	KI270733.1	173956	174108	+	rRNA	5_8S_rRNA	ENSG00000275757
ENSG00000275877.1	0	0	0	0	0	0	0	0	0	0	0	0	0	0	0	0	0	0	0	0	0	0	0	0	0	0	0	0	0	0	0	chr20	30484925	30485076	-	rRNA	5_8S_rRNA	ENSG00000275877
ENSG00000276871.1	0	0	0	0	0	0	0	0	0	0	0	0	0	0	0	0	0	0	0	0	0	0	0	0	0	0	0	0	0	0	0	chr22	11249809	11249959	-	rRNA	5_8S_rRNA	ENSG00000276871
ENSG00000277739.1	0	0	0	0	0	0	0	0	0	0	0	0	0	0	0	0	0	0	0	0	0	0	0	0	0	0	0	0	0	0	0	chr21	8256781	8256933	+	rRNA	5_8S_rRNA	ENSG00000277739
ENSG00000278294.1	0	0	0	0	0	0	0	0	0	0	0	0	0	0	0	0	0	0	0	0	0	0	0	0	0	0	0	0	0	0	0	KI270442.1	217250	217401	-	rRNA	5_8S_rRNA	ENSG00000278294
ENSG00000283274.1	0	0	0	0	0	0	0	0	0	0	0	0	0	0	0	0	0	0	0	0	0	0	0	0	0	0	0	0	0	0	0	chr14	16057472	16057622	+	rRNA	5_8S_rRNA	ENSG00000283274
ENSG00000283291.1	0	0	0	0	0	0	0	0	0	0	0	0	0	0	0	0	0	0	0	0	0	0	0	0	0	0	0	0	0	0	0	chr20	29741510	29741661	-	rRNA	5_8S_rRNA	ENSG00000283291
ENSG00000283568.1	0	0	0	0	0	0	0	0	0	0	0	0	0	0	0	0	0	0	0	0	0	0	0	0	0	0	0	0	0	0	0	chr20	29297095	29297246	-	rRNA	5_8S_rRNA	ENSG00000283568
ENSG00000276861.1	0	0	0	0	0	0	0	0	0	0	0	0	0	0	0	0	0	0	0	0	0	0	0	0	0	0	0	0	0	0	0	chr2	89600571	89600680	+	rRNA	5S_rRNA	ENSG00000276861
ENSG00000277411.1	0	0	0	0	0	0	0	0	0	0	0	0	0	0	0	0	0	0	0	0	0	0	0	0	0	0	0	0	0	0	0	chr6	15522195	15522300	-	rRNA	5S_rRNA	ENSG00000277411
ENSG00000277488.1	0	0	0	0	0	0	0	0	0	0	0	0	0	0	0	0	0	0	0	0	0	0	0	0	0	0	0	0	0	0	0	chr17	37940704	37940790	-	rRNA	5S_rRNA	ENSG00000277488
ENSG00000278457.1	0	0	0	0	0	0	0	0	0	0	0	0	0	0	0	0	0	0	0	0	0	0	0	0	0	0	0	0	0	0	0	KI270442.1	380608	380726	+	rRNA	5S_rRNA	ENSG00000278457
ENSG00000285609.1	0	0	0	0	0	0	0	0	0	0	0	0	0	0	0	0	0	0	0	0	0	0	0	0	0	0	0	0	0	0	0	chr1	182944365	182944490	-	rRNA_pseudogene	5S_rRNA	ENSG00000285609
ENSG00000285626.1	0	0	0	0	0	0	0	0	0	0	0	0	0	0	0	0	0	0	0	0	0	0.928511	0	0	0	0	0	0	0	0	0	chr2	11561661	11561779	-	rRNA_pseudogene	5S_rRNA	ENSG00000285626
ENSG00000285674.1	0	0	0	0	0	0	0	0	0	0	0	0	0	0	0	0	0	0	0	0	0	0	0	0	0	0	0	0	0	0	0	chr19	7886977	7887096	-	rRNA_pseudogene	5S_rRNA	ENSG00000285674
ENSG00000285776.1	0	0	0	0	2.16471	0	0	2.5114	0.923606	0	0	0	0	0	0	0	0	0	0	0.988545	0	0	0	0	0	0.585266	0	0	0	0	0	chrX	69672479	69672597	+	rRNA_pseudogene	5S_rRNA	ENSG00000285776
ENSG00000285912.1	0	0	0	0	0	0	0	0	0	0	0	0	0	0	0	1.32651	0	0	0	0	0	0	0	0	0	0	0	0	0	0	0	chr7	152592973	152593091	-	rRNA_pseudogene	5S_rRNA	ENSG00000285912
ENSG00000288601.1	0	0	0	0	0	0	0	0	0	0	0	0	0	0	0	0	0	0	0	0	0	0	0	0	0	0	0	0	0	0	0	chr16	47450347	47450461	-	rRNA_pseudogene	5S_rRNA	ENSG00000288601
ENSG00000202198.1	0	0	0	0	0	0	0	0	0	0	0	0	0	0	0	0	0	0	0	0	0	0	0	0	0	0	0	0	0	0	0	chr6	52995620	52995950	+	misc_RNA	7SK	ENSG00000202198
ENSG00000271394.1	0	0	0	0	0	0	0	0	0	0	0	0.972822	1.15601	0	1.37523	0	0	0	1.79855	1.97709	0	0	0	0.851625	1.37498	0	0	0	1.02751	1.47824	0	chr17	35889558	35889804	+	misc_RNA	7SK	ENSG00000271394
ENSG00000273591.1	0	0	0	0	0	0	0	0	0	0	0	0	0	0	0	0	0	0	0	0	0	0	0	0	0	0	0	0	0	0	0	chr1	149290513	149290762	+	misc_RNA	7SK	ENSG00000273591
ENSG00000274303.1	0	0	0	0	0	0	0	0	0	0	0	0	0	0	0	0	0	0	0	0	0	0	0	0	0	0	0	0	0	0	0	chr11	120365666	120365963	+	misc_RNA	7SK	ENSG00000274303
ENSG00000275933.1	0	0	0	0	0	0	0	0	0	0	0	0	0	0	0	0	0	0	0	0	0	0	0	0	0	0	0	0	0	0	0	chr1	120670127	120670376	+	misc_RNA	7SK	ENSG00000275933
ENSG00000276626.1	0	0	0	0	0	0	0	0	0	0	0	0	0	0	0	0	0	0	0	0	0	0	0	0	0	0	0	0	0	0	0	chr3	124792319	124792562	-	misc_RNA	7SK	ENSG00000276626
ENSG00000277313.1	0	0	0	0	0	0	0	0	0	0	0	0	0	0	0	0	0	0	0	0	0	0	0	0	0	0	0	0	0	0	0	chr1	120228046	120228295	-	misc_RNA	7SK	ENSG00000277313
ENSG00000121410.12	2.92299	0.974057	7.45054	2.61199	0	0	3.28225	6.2785	0.923606	0	2.05641	0	2.31202	0	5.50092	5.30604	0	0.854676	3.5971	5.93127	0	0	2.25166	0	0.687492	2.92633	1.74042	3.04751	2.05502	1.47824	0.696958	chr19	58345178	58353492	-	protein_coding	A1BG	ENSG00000121410
ENSG00000268895.6	2.92299	4.87028	11.9209	5.22398	0	12.6398	13.129	10.0456	7.38885	2.33348	5.14104	15.5652	6.93606	1.43576	4.12569	7.95905	5.33201	6.83741	2.69783	5.93127	6.43957	6.49957	7.50554	5.10975	2.74997	5.85266	0.58014	13.2059	8.22007	2.21736	13.2422	chr19	58347718	58355455	+	lncRNA	A1BG-AS1	ENSG00000268895
ENSG00000148584.15	0	0	0	0	0	0	0	0	0	0	0	0	0	0	0	0	0	0	0	0	2.14652	0	0	0	0	0	0	0	0	0	0	chr10	50799409	50885675	-	protein_coding	A1CF	ENSG00000148584
ENSG00000175899.15	0	0	0	0	0	0	0	0	0	0	0	0	0	0	0	0	0	0	0	0	0	0	0	0	0	0	0	0	0	0	0	chr12	9067664	9116229	-	protein_coding	A2M	ENSG00000175899
ENSG00000245105.4	0.974329	0.974057	2.98022	1.30599	2.16471	4.21327	3.28225	2.5114	0	0	0	1.94564	0	0	0	0	0	0.854676	3.5971	6.91981	4.29305	4.64255	0.750554	1.70325	0	0	1.16028	5.07919	3.08252	0	6.96958	chr12	9065163	9068689	+	lncRNA	A2M-AS1	ENSG00000245105
ENSG00000166535.20	0	0	0	0	0	0	0	0	0	0	0	0	0	0	0	0	0	0	0	0	0	0	0	0	0	0	0	0	0	0	0	chr12	8822621	8887001	+	protein_coding	A2ML1	ENSG00000166535
ENSG00000256661.1	0	0	0	0	0	0	0	0	0	0	0	0	0	0	0	0	0	0	0	0	0	0	0	0	0	0	0	0	0	0	0	chr12	8776219	8830947	-	lncRNA	A2ML1-AS1	ENSG00000256661
ENSG00000256904.1	0	0	0	0	0	0	0	0	0	0	0	0	0	0	0	0	0	0	0	0	0	0	0	0	0	0	0	0	0	0	0	chr12	8819816	8820713	-	lncRNA	A2ML1-AS2	ENSG00000256904
ENSG00000256069.7	1.94866	0	0	0	0	0	0	0	0	0	0	0	0	0	0	0	0	0	0	0	0	0	0	0	0	0	0	0	0	0	0	chr12	9228533	9275817	-	transcribed_unprocessed_pseudogene	A2MP1	ENSG00000256069
ENSG00000184389.9	0	0	0	0	0	0	0	0	0	0	0	0	0	0	0	0	0	0	0	0	0	0	0	0	0	0	0	0	0	0	0	chr1	33306766	33321098	-	protein_coding	A3GALT2	ENSG00000184389
ENSG00000128274.17	0	0	0	0	0	0	0	0	0	0	0	0	0	0	0	0	0	0	0	0	0	0	0	0	0	0	0	0	0	0	0	chr22	42692121	42721298	-	protein_coding	A4GALT	ENSG00000128274
ENSG00000118017.4	0	0	0	0	0	0	0	0	0	0	0	0	0	0	0	0	0	0	0	0	0	0	0	0	0	0	0	0	0	0	0	chr3	138123713	138132390	-	protein_coding	A4GNT	ENSG00000118017
ENSG00000265544.1	0	0	0	0	0	0	0	0	0	0	0	0	0	0	0	0	0	0	0	0	0	0	0	0	0	0	0	0	0	0	0	chr17	33529787	33533760	-	lncRNA	AA06	ENSG00000265544
ENSG00000094914.14	27.2812	34.092	25.3318	22.2019	19.4824	14.7464	26.258	17.5798	27.7082	31.502	30.8462	25.2934	33.5243	24.408	17.878	27.8567	29.3261	17.9482	32.3739	14.8282	16.0989	23.2128	25.5188	25.5488	41.2495	35.116	42.3503	33.5226	26.7152	36.956	34.1509	chr12	53307456	53324864	-	protein_coding	AAAS	ENSG00000094914
ENSG00000081760.17	226.044	210.396	195.204	180.227	145.036	149.571	142.778	175.798	85.8953	110.84	126.47	96.3094	92.4808	71.7882	118.27	94.1821	54.2088	156.406	70.1435	139.385	128.791	139.277	63.0465	39.1748	53.6244	55.6003	50.4722	52.3156	70.8981	60.6078	64.1201	chr12	125065434	125143333	+	protein_coding	AACS	ENSG00000081760
ENSG00000250420.8	0	0	0	0	0	0	0	0	0.923606	0	0	0	0	0	0	0	0	0	0	0	0	0	0	0	0	1.17053	0	0	0	0.73912	0	chr5	178764861	178818435	-	transcribed_unprocessed_pseudogene	AACSP1	ENSG00000250420
ENSG00000114771.14	0	0	0	0	2.16471	0	0	0	0	0	0	0	0	0	0	0	0	0.854676	0	0	1.07326	4.64255	0	0	0	0	0	0	0	0	0	chr3	151814073	151828488	+	protein_coding	AADAC	ENSG00000114771
ENSG00000197953.6	0	0	0	0	0	0	0	0	0	0	0	0	0	0	0	0	0	0	0	0	0	0	0	0	0	0	0	0	0	0	0	chr3	151733916	151761339	+	protein_coding	AADACL2	ENSG00000197953
ENSG00000242908.6	0	0	0	0	0	0	0	0	0	0	0	0	0	0	0	0	0	0	0	0	0	0	0	0	0	0	0	0	0	0	0	chr3	151751443	151928175	-	lncRNA	AADACL2-AS1	ENSG00000242908
ENSG00000188984.12	0	0	0	0	0	0	0	0	0	0	0	0	0	0	0	0	0	0	0	0	0	0	0	0	0	0	0	0	0	0	0	chr1	12716110	12728760	+	protein_coding	AADACL3	ENSG00000188984
ENSG00000204518.2	0	0	0	0	0	0	0	0	0	0	0	0	0	0	0	0	0	0	0	0	0	0	0	0	0	0	0	0	0	0	0	chr1	12644547	12667086	+	protein_coding	AADACL4	ENSG00000204518
ENSG00000240602.7	0	0	0	0	0	0	0	0	0	0	0	0	0	0	0	0	0	0	0	0	0	0	0	0	0	0	0	0	0	0	0	chr3	151770428	151784894	+	transcribed_unprocessed_pseudogene	AADACP1	ENSG00000240602
ENSG00000109576.14	0	0	0	0	0	0	0	0	0.923606	0	0	0	1.15601	7.17882	0	0	34.6581	15.3842	25.1797	6.91981	10.7326	12.9991	19.5144	15.3293	0	0	0	0	1.02751	0	0.696958	chr4	170060222	170091699	-	protein_coding	AADAT	ENSG00000109576
ENSG00000103591.13	207.532	197.734	199.675	220.713	149.365	271.756	237.963	210.958	172.714	161.01	168.626	137.168	157.217	139.269	137.523	189.691	231.942	311.102	240.107	276.793	255.436	333.335	315.983	283.591	146.436	156.266	145.615	124.948	190.089	144.128	179.118	chr15	67200667	67255195	-	protein_coding	AAGAB	ENSG00000103591
ENSG00000115977.20	200.712	187.993	260.769	207.653	376.66	297.036	341.354	352.852	326.956	298.685	298.18	271.417	305.187	324.483	303.926	256.016	223.056	404.262	345.322	821.481	725.525	703.811	193.643	212.055	100.374	117.053	117.188	142.725	161.319	148.563	147.755	chr2	69457997	69674349	-	protein_coding	AAK1	ENSG00000115977
ENSG00000087884.14	61.3827	46.7547	67.0549	56.1578	77.9296	35.8128	42.6692	33.9039	62.8052	53.67	55.5232	54.478	72.8286	51.6875	53.634	57.0399	79.9801	36.7511	56.6544	36.5762	28.9781	42.7115	68.3004	52.8008	59.8118	53.2592	47.5715	36.0622	36.9903	53.2166	55.7566	chr11	77821109	77918432	+	protein_coding	AAMDC	ENSG00000087884
ENSG00000127837.10	372.194	344.816	259.279	348.7	184	429.754	390.587	356.619	487.664	448.028	374.267	426.096	536.389	479.545	488.207	535.91	326.141	310.247	464.026	282.724	274.755	320.336	419.56	284.443	412.495	378.082	410.159	366.717	381.206	371.777	341.509	chr2	218264129	218270178	-	protein_coding	AAMP	ENSG00000127837
ENSG00000129673.10	0	0	0	0	0	0	0	0	0	0	0	0	0	0	0	0	0	0	0	0	0	0	0	0	0	0	0	0	0	0	0	chr17	76453351	76470117	+	protein_coding	AANAT	ENSG00000129673
ENSG00000131043.12	129.586	109.094	101.327	109.704	88.7531	94.7986	62.3627	87.899	91.437	85.1719	83.2848	106.038	70.5166	110.554	85.2643	102.141	101.308	118.8	112.41	118.625	128.791	114.207	101.325	96.2336	131.311	153.34	120.669	109.71	103.778	76.8685	160.3	chr20	36236459	36270918	+	protein_coding	AAR2	ENSG00000131043
ENSG00000205002.4	26.3069	22.4033	40.2329	40.4858	12.9883	21.0664	32.8225	8.7899	0	0	3.08462	7.78258	9.24808	28.7153	9.62661	18.5711	17.7734	33.3324	17.0862	16.8053	18.2455	12.9991	9.7572	6.813	13.0623	29.2633	31.3276	8.63462	6.16505	8.13032	10.4544	chr8	116938207	116944487	+	protein_coding	AARD	ENSG00000205002
ENSG00000090861.17	169.533	185.071	116.228	133.211	199.153	103.225	101.75	131.848	245.679	212.346	230.318	265.58	238.138	172.292	233.789	230.813	342.137	187.174	279.675	165.087	140.597	139.277	273.952	304.03	240.622	231.18	163.019	163.55	135.631	136.737	160.997	chr16	70251983	70289707	-	protein_coding	AARS1	ENSG00000090861
ENSG00000249038.2	0	0	0	0	0	0	0	0	0	0	0	0	0	0	0	0	0	0	0	0	0	0	0	0	0	0	0	0	0	0	0	chr4	132592084	132592536	+	processed_pseudogene	AARS1P1	ENSG00000249038
ENSG00000124608.5	29.2299	26.2995	20.8615	22.2019	15.153	18.9597	37.7459	17.5798	30.479	40.8359	33.9308	29.1847	38.1483	18.6649	39.8817	13.2651	33.7694	20.5122	42.266	20.7594	27.9048	24.1413	35.276	28.1036	35.7496	24.5812	34.8084	33.5226	30.8252	36.2169	26.4844	chr6	44298731	44313347	-	protein_coding	AARS2	ENSG00000124608
ENSG00000266967.7	0	1.94811	4.47033	5.22398	6.49413	6.31991	1.64112	13.8127	2.77082	0	5.14104	2.91847	0	0	0	0	2.666	5.98273	4.49638	2.96563	3.21979	11.1421	8.2561	4.25813	2.06248	0.585266	7.54183	2.03168	4.11003	4.43472	6.27262	chr17	42950526	42964498	-	protein_coding	AARSD1	ENSG00000266967
ENSG00000234969.1	0	0	0	0	0	0	0	0	0	0	1.02821	0	0	0	2.75046	0	0	0	0	0	0	0	0	0	0	1.17053	0.58014	0	0	0	0.696958	chrX	74069276	74070832	+	processed_pseudogene	AARSD1P1	ENSG00000234969
ENSG00000157426.14	97.4329	99.3538	120.699	95.3376	116.894	99.0118	113.238	151.94	89.5898	88.6722	111.046	107.983	135.253	100.504	111.394	103.468	103.974	142.731	159.172	155.202	138.451	163.418	150.861	105.602	80.4366	95.3984	88.7615	100.568	103.778	93.8682	108.725	chr4	56338287	56387508	-	protein_coding	AASDH	ENSG00000157426
ENSG00000149313.11	207.532	267.866	220.536	229.855	218.636	259.116	214.987	213.469	260.457	276.517	306.406	283.091	269.35	323.047	314.928	271.934	201.728	247.001	229.315	328.197	373.495	324.979	201.899	221.423	274.997	238.203	312.116	263.61	288.73	274.953	311.54	chr11	106075501	106098699	+	protein_coding	AASDHPPT	ENSG00000149313
ENSG00000008311.15	0	0	0	0	0	0	0	0	0	0	0	0	0	0	0	0	0	0	0	0	0	0	0	0	0	2.92633	1.16028	2.53959	0	1.47824	3.48479	chr7	122073549	122144255	-	protein_coding	AASS	ENSG00000008311
ENSG00000215458.8	0.974329	0.974057	4.47033	0	4.32942	8.42654	14.7701	8.7899	0	0	0	0	0	0	0	0	0	0	0	0	0	0	0.750554	0	2.74997	8.19372	2.32056	0	0	0	0	chr21	43805758	43812567	-	lncRNA	AATBC	ENSG00000215458
ENSG00000275700.5	90.6126	67.2099	40.2329	61.3817	64.9413	40.0261	60.7216	37.671	109.909	87.5054	90.4822	78.7986	92.4808	101.939	93.5156	104.794	154.628	82.9036	104.316	85.0149	70.8353	78.9234	132.848	117.524	106.561	87.2046	93.4026	92.4412	129.466	110.129	91.9984	chr17	36948954	37056871	+	protein_coding	AATF	ENSG00000275700
ENSG00000181409.14	0	1.94811	0	0	0	0	0	1.2557	0.923606	2.33348	0	0.972822	2.31202	8.61459	4.12569	1.32651	0	0	0	0	0	0	0	0	0	0	0	0	0	0	0	chr17	81110487	81166221	-	protein_coding	AATK	ENSG00000181409
ENSG00000281376.1	0	0.974057	0	0	0	0	0	1.2557	0	2.33348	0	0	1.15601	0	0	0	0	0	0	4.94272	0	1.85702	0	0	0	1.17053	0	0	0	0	0	chr20	31721507	31723409	+	lncRNA	ABALON	ENSG00000281376
ENSG00000183044.12	3.89732	0.974057	1.49011	0	6.49413	8.42654	3.28225	1.2557	18.4721	7.00043	23.6488	5.83693	13.8721	22.9722	17.878	10.6121	9.77535	36.7511	11.6906	51.4043	84.7877	54.7821	12.0089	22.9939	0.687492	2.34106	1.74042	7.61878	8.22007	4.43472	6.96958	chr16	8674596	8784575	+	protein_coding	ABAT	ENSG00000183044
ENSG00000283367.1	0	0	0	0	0	0	0	0	0	0	0	0	0	0	0	0	0	0	0	0	0	0	0	0	0	0	0	0	0	0	0	chr3	91356755	91356914	+	sRNA	ABBA01000933.1	ENSG00000283367
ENSG00000283544.1	0	0	0	0	0	0	0	0	0	0	0	0	0	0	0	0	0	0	0	0	0	0	0	0	0	0	0	0	0	0	0	chr3	91374236	91513775	-	unprocessed_pseudogene	ABBA01000935.2	ENSG00000283544
ENSG00000265233.1	0	0	0	0	0	0	0	0	0	0	0	0	0	0	0	0	0	0	0	0	0	0	0	0	0	0	0	0	0	0	0	chr17	22056587	22056755	-	processed_pseudogene	ABBA01006766.1	ENSG00000265233
ENSG00000286916.1	0	0	0	0	0	0	0	0	0	0	0	0	0	0	0	0	0	0	0	0	0	0	0	0	0	0	0	0	0	0	0	chr9	43244631	43244987	-	processed_pseudogene	ABBA01045074.1	ENSG00000286916
ENSG00000287800.1	0	0	0	0	0	0	0	0	0	0	0	0	0	0	0	0	0	0	0	0	0	0	0	0	0	0	0	0	0	0	0	chr9	43244305	43244508	-	processed_pseudogene	ABBA01045074.2	ENSG00000287800
ENSG00000165029.17	3.89732	1.94811	10.4308	0	4.32942	2.10664	4.92337	3.7671	62.8052	33.8354	45.2411	25.2934	45.0844	43.0729	37.1312	53.0604	1.77734	7.69208	3.5971	17.7938	22.5385	14.8562	2.25166	0	18.5623	21.6548	23.7858	15.2376	6.16505	12.565	9.06045	chr9	104781006	104928155	-	protein_coding	ABCA1	ENSG00000165029
ENSG00000154263.17	0	0	2.98022	0	0	10.5332	0	1.2557	0	0	2.05641	1.94564	0	0	0	0	0	0	0	0	0	0	0	0	0	1.7558	0	0	0	3.6956	3.48479	chr17	69147214	69244846	-	protein_coding	ABCA10	ENSG00000154263
ENSG00000251595.7	3.89732	0.974057	0	1.30599	2.16471	6.31991	4.92337	1.2557	7.38885	5.83369	2.05641	5.83693	5.78005	0	9.62661	5.30604	0	3.4187	8.09349	3.95418	2.14652	3.71404	4.50332	5.96138	6.18743	2.92633	4.06098	0	2.05502	0.73912	1.39392	chr4	425435	474129	-	transcribed_processed_pseudogene	ABCA11P	ENSG00000251595
ENSG00000144452.15	0	0	0	0	0	0	0	0	0.923606	0	1.02821	0	0	0	0	0	0	3.4187	1.79855	0.988545	0	2.78553	0	0	2.06248	0	0	0	0	0	0	chr2	214931542	215138626	-	protein_coding	ABCA12	ENSG00000144452
ENSG00000179869.15	0	0	0	1.30599	0	0	0	0	0	0	0	2.91847	0	4.30729	0	0	1.77734	4.27338	2.69783	1.97709	2.14652	2.78553	0.750554	1.70325	2.74997	0	0	0	0	0	0	chr7	48171458	48647497	+	protein_coding	ABCA13	ENSG00000179869
ENSG00000238098.9	0	0	0	0	0	0	0	0	0	0	0	0	0	0	0	0	0	0	0	0	0	0	0	0	0	0	0	0	0	0	0	chr16	2339150	2426699	+	transcribed_unitary_pseudogene	ABCA17P	ENSG00000238098
ENSG00000107331.17	5.84597	5.84434	4.47033	0	25.9765	12.6398	16.4112	12.557	2.77082	11.6674	1.02821	2.91847	0	1.43576	1.37523	2.65302	0	3.4187	0	1.97709	0	0	0	0	0.687492	0.585266	0.58014	0.507919	1.02751	0.73912	0	chr9	137007234	137028922	-	protein_coding	ABCA2	ENSG00000107331
ENSG00000167972.14	0	0	2.98022	0	0	0	0	1.2557	0	0	0	0	0	0	0	0	0	0	0	0	0	0	0	0	0	0	0	0	0	0	0	chr16	2275881	2340746	-	protein_coding	ABCA3	ENSG00000167972
ENSG00000198691.13	0	0	0	1.30599	0	0	1.64112	1.2557	1.84721	4.66696	0	2.91847	2.31202	0	0	0	0	0	0.899276	0	0	0	1.50111	0	1.37498	0.585266	1.16028	2.03168	0	0.73912	0	chr1	93992834	94121148	-	protein_coding	ABCA4	ENSG00000198691
ENSG00000154265.16	39.9475	38.9623	59.6043	40.4858	77.9296	50.5592	65.645	67.8078	28.6318	23.3348	22.6206	30.1575	8.09207	15.7934	16.5028	14.5916	2.666	5.12806	29.6761	22.7365	16.0989	10.2136	3.00222	0	22.6872	47.9918	26.6865	51.8077	56.5129	53.2166	42.5144	chr17	69244311	69327244	-	protein_coding	ABCA5	ENSG00000154265
ENSG00000154262.13	0	0	0	0	0	6.31991	1.64112	0	0	0	0	1.94564	0	0	0	0	0	0	0	0.988545	0	0	0	0	0	0.585266	0	0	1.02751	1.47824	0	chr17	69078702	69141895	-	protein_coding	ABCA6	ENSG00000154262
ENSG00000064687.13	4.87164	2.92217	10.4308	3.91798	21.6471	6.31991	14.7701	31.3925	14.7777	9.33391	11.3103	13.6195	6.93606	12.9219	12.3771	5.30604	11.5527	12.8201	17.9855	38.5533	39.7107	44.5685	14.2605	6.813	13.0623	5.26739	10.4425	13.7138	7.19256	16.2606	23.6966	chr19	1039997	1065572	+	protein_coding	ABCA7	ENSG00000064687
ENSG00000141338.14	13.6406	12.6627	22.3516	40.4858	8.65884	21.0664	26.258	21.3469	18.4721	15.1676	20.5641	17.5108	12.7161	12.9219	20.6285	7.95905	4.44334	5.12806	15.2877	0.988545	16.0989	7.42808	9.7572	9.36788	7.56241	6.43793	5.8014	5.58711	10.2751	11.0868	3.48479	chr17	68867289	68955392	-	protein_coding	ABCA8	ENSG00000141338
ENSG00000154258.17	5.84597	0	0	0	4.32942	0	0	0	0	0	0	0.972822	0	0	0	0	0.888668	0	0	0	0	0	0	0	0	0	1.74042	0	2.05502	0	0.696958	chr17	68974488	69060949	-	protein_coding	ABCA9	ENSG00000154258
ENSG00000231749.3	0	0	0	0	2.16471	0	0	0	0	0	0	0	0	0	0	0	0	0	0	0	0	0	0	0	2.74997	2.34106	2.9007	0	0	0	0	chr17	68944531	69042784	+	lncRNA	ABCA9-AS1	ENSG00000231749
ENSG00000085563.15	0	1.94811	0	0	0	0	0	0	0.923606	1.16674	0	0	1.15601	0	1.37523	0	0	0	0	0	1.07326	0	0	0	0	0	0	0	0	0	0	chr7	87503017	87713323	-	protein_coding	ABCB1	ENSG00000085563
ENSG00000135776.5	74.049	55.5212	78.9758	90.1136	64.9413	115.865	100.109	84.1319	39.7151	21.0013	48.3257	29.1847	31.2123	25.8438	31.6303	23.8772	29.3261	24.7856	53.9566	26.6907	25.7583	30.6408	29.2716	34.9166	45.3745	45.0655	56.8538	27.4276	32.8803	31.7822	27.1814	chr1	229516582	229558707	-	protein_coding	ABCB10	ENSG00000135776
ENSG00000274099.1	0	0	0	0	0	0	0	0	0	0	0	0	0	0	0	0	0	0	0	0	0	0	0	0	0	0	0	0	0	0	0.696958	chr15	23179869	23182049	+	processed_pseudogene	ABCB10P1	ENSG00000274099
ENSG00000261524.1	0	0	0	0	0	0	0	0	0	0	0	0	0	0	0	0	0	0	0	0	0	0	0	0	0	0	0	0	0	0	0	chr15	28402868	28405033	+	processed_pseudogene	ABCB10P3	ENSG00000261524
ENSG00000260053.2	0	0	0	0	0	0	0	0	0	0	0	0	0	0	0	0	0	0	0	0	0	0	0	0	0	0	0	0	0	0	0	chr15	28506625	28508808	-	processed_pseudogene	ABCB10P4	ENSG00000260053
ENSG00000073734.10	0	0	0	0	0	0	0	0	0	0	0	0	0	0	0	0	0	0	0	0	0	0	0	0	0	0	0	0	0	0	0	chr2	168915498	169031324	-	protein_coding	ABCB11	ENSG00000073734
ENSG00000005471.19	26.3069	30.1958	53.6439	45.7098	238.118	149.571	119.802	125.57	82.2009	142.342	98.7079	72.9617	114.445	301.511	119.645	116.733	7.10935	2.56403	116.906	1.97709	4.29305	3.71404	2.25166	5.10975	0	0	0	0.507919	0	0	0	chr7	87401696	87480435	-	protein_coding	ABCB4	ENSG00000005471
ENSG00000004846.16	0	0	0	0	0	0	0	1.2557	0	0	0	0	0	0	0	0	0	0	0	0.988545	0	0	0	0	0	0	0	0	0	0	0	chr7	20615207	20777038	+	protein_coding	ABCB5	ENSG00000004846
ENSG00000115657.14	1.94866	0.974057	0	0	4.32942	0	0	0	0.923606	2.33348	0	0	0	0	1.37523	0	0.888668	0.854676	0	0.988545	0	0.928511	1.50111	1.70325	0	0	0.58014	0	0	0	0.696958	chr2	219209772	219218994	-	protein_coding	ABCB6	ENSG00000115657
ENSG00000131269.19	153.944	159.745	140.07	158.025	173.177	162.211	159.189	130.593	186.568	134.175	202.557	151.76	184.962	150.755	154.026	128.671	183.954	157.26	145.683	131.476	107.326	104.922	163.621	176.286	173.935	145.146	181.004	170.153	166.456	169.998	184.694	chrX	75051048	75156732	-	protein_coding	ABCB7	ENSG00000131269
ENSG00000197150.13	9.74329	15.5849	22.3516	14.3659	4.32942	6.31991	8.20562	22.6026	5.54164	5.83369	7.19745	5.83693	8.09207	7.17882	1.37523	3.97953	6.22068	14.5295	17.0862	9.88545	16.0989	10.2136	9.00665	3.4065	3.43746	6.43793	4.64112	8.63462	12.3301	7.3912	9.06045	chr7	151028422	151047782	+	protein_coding	ABCB8	ENSG00000197150
ENSG00000150967.18	0	0.974057	0	2.61199	2.16471	0	1.64112	1.2557	2.77082	1.16674	4.11283	0	5.78005	1.43576	6.87615	0	1.77734	0.854676	1.79855	0	1.07326	0	0.750554	0.851625	0.687492	3.5116	1.74042	1.52376	1.02751	5.17384	1.39392	chr12	122920951	122981649	-	protein_coding	ABCB9	ENSG00000150967
ENSG00000103222.20	48.7164	52.5991	68.545	32.6499	88.7531	42.1327	77.1328	70.3192	96.9786	61.8372	115.159	82.6899	93.6368	67.4809	90.7652	51.7338	46.2107	47.8619	56.6544	37.5647	46.1503	53.8536	58.5432	67.2784	54.9994	67.8909	78.319	81.7749	85.2832	70.2164	46.6962	chr16	15949138	16143257	+	protein_coding	ABCC1	ENSG00000103222
ENSG00000124574.15	7.79463	8.76651	1.49011	2.61199	17.3177	12.6398	11.4879	13.8127	10.1597	14.0009	7.19745	6.80976	10.4041	4.30729	12.3771	11.9386	11.5527	8.54676	13.4891	5.93127	21.4652	17.6417	13.51	6.813	7.56241	2.92633	14.5035	5.07919	6.16505	9.60856	5.57566	chr6	43427366	43450427	+	protein_coding	ABCC10	ENSG00000124574
ENSG00000121270.16	0	0	0	0	0	2.10664	8.20562	0	0	1.16674	0	0	0	0	0	0	0	0	0	0	0	0	0	0	0	0	0	0	0	0	0	chr16	48165773	48247568	-	protein_coding	ABCC11	ENSG00000121270
ENSG00000140798.16	0	0	0	0	0	0	0	0	0	0	0	0	0	0	0	0	0	0	0	0	0	0	0	0	0	0	0	0	0	0	0	chr16	48081006	48156018	-	protein_coding	ABCC12	ENSG00000140798
ENSG00000243064.8	0	0	0	0	0	0	0	0	0	0	0	0	0	0	0	0	0	0	0	0	0	0	0	0	0	1.7558	0	0	0	0	0	chr21	14236206	14362754	+	transcribed_unprocessed_pseudogene	ABCC13	ENSG00000243064
ENSG00000023839.12	0	2.92217	2.98022	0	4.32942	6.31991	0	5.0228	2.77082	3.50022	0	2.91847	4.62404	10.0504	0	1.32651	7.10935	0.854676	1.79855	3.95418	2.14652	0.928511	3.00222	3.4065	0.687492	0.585266	0	2.53959	0	0	1.39392	chr10	99782640	99852594	+	protein_coding	ABCC2	ENSG00000023839
ENSG00000108846.16	0	0	0	0	0	0	0	0	0	0	0	0	0	0	0	0	0	0	0	0	1.07326	0	0	0	0	0	0	0	0	0	0	chr17	50634777	50692253	+	protein_coding	ABCC3	ENSG00000108846
ENSG00000125257.16	18.5122	19.4811	14.9011	19.5899	10.8236	14.7464	4.92337	3.7671	75.7357	74.6713	97.6797	85.6084	77.4527	57.4306	68.7615	74.2845	31.9921	66.6647	28.7768	67.2211	68.6888	74.2808	34.5255	22.9939	88.6865	81.352	106.166	85.3304	70.8981	96.0856	87.1197	chr13	95019835	95301475	-	protein_coding	ABCC4	ENSG00000125257
ENSG00000114770.17	59.4341	71.1062	58.1142	79.6657	108.236	46.346	67.2861	55.2508	190.263	133.008	164.513	215.967	174.558	182.342	158.151	131.324	186.62	117.091	111.51	71.1752	76.2016	75.2094	135.85	99.6401	82.499	64.9645	76.5785	177.772	169.539	172.954	186.088	chr3	183919934	184017939	-	protein_coding	ABCC5	ENSG00000114770
ENSG00000223882.1	0	0	0	0	0	0	0	0	0	0	0	0	0	0	0	0	0	0	0	0	0	0	0	0	0	0	0	0	0	0	0	chr3	184006338	184011419	+	lncRNA	ABCC5-AS1	ENSG00000223882
ENSG00000091262.16	0	0.974057	0	1.30599	2.16471	0	0	2.5114	0	0	0	0	0	0	0	0	0	0	0	0	0	0	0	0	0	0	0	0	0	0	0	chr16	16149565	16223522	-	protein_coding	ABCC6	ENSG00000091262
ENSG00000256340.8	2.92299	0	0	0	0	8.42654	0	0	0	0	0	0	0	0	1.37523	0	0	0	0	0	0	0	0	0	0	0	0	0	0	0	0	chr16	18571162	18598328	+	transcribed_unprocessed_pseudogene	ABCC6P1	ENSG00000256340
ENSG00000255277.3	0	0	0	0	0	0	0	0	0	0	0	0	0	0	0	0	0	0	0	0	0	0	0	0	0	0	0	0	0	0	0	chr16	14820792	14824702	-	transcribed_unprocessed_pseudogene	ABCC6P2	ENSG00000255277
ENSG00000006071.15	0	0	0	0	0	0	4.92337	2.5114	25.861	23.3348	25.7052	21.4021	19.6522	21.5365	20.6285	18.5711	0	0	0	0	0	0	0	0	0	0	0.58014	0	0	0	0	chr11	17392498	17476879	-	protein_coding	ABCC8	ENSG00000006071
ENSG00000069431.11	0	0	0	0	0	2.10664	0	0	0	0	0	0	0	0	0	0	0	0	0	0	0	0	0	0	0	0	0	0	0	0	0.696958	chr12	21797401	21942529	-	protein_coding	ABCC9	ENSG00000069431
ENSG00000101986.12	1.94866	0.974057	4.47033	0	2.16471	4.21327	8.20562	17.5798	0	1.16674	1.02821	0	0	2.87153	8.25138	2.65302	0.888668	32.4777	5.39566	31.6334	21.4652	23.2128	5.25388	0	3.43746	1.7558	2.9007	3.55543	0	10.3477	4.18175	chrX	153724856	153744755	+	protein_coding	ABCD1	ENSG00000101986
ENSG00000215151.4	0	0	0	0	0	0	0	0	0	0	0	0	0	0	0	0	0	0	0	0	0	0	0	0	0	0	0	0	0	0	0	chr10	38601418	38605609	+	unprocessed_pseudogene	ABCD1P2	ENSG00000215151
ENSG00000261233.2	0	0	0	0	0	0	0	0	0	0	0	0	0	0	0	0	0	0	0	0	0	0	0	0	0	0	0	0	0	0	0	chr16	32475051	32478250	-	unprocessed_pseudogene	ABCD1P3	ENSG00000261233
ENSG00000225293.1	0	0	0	0	0	0	0	0	0	0	0	0	0	0	0	0	0	0	0	0	0	0	0	0	0	0	0	0	0	0	0	chr22	16387694	16390887	+	unprocessed_pseudogene	ABCD1P4	ENSG00000225293
ENSG00000214330.4	0	0	0	0	0	0	0	0	0	0	0	0	0	0	0	0	0	0	0	0	0	0	0	0	0	0	0	0	0	0	0	chr2	91840601	91843802	+	unprocessed_pseudogene	ABCD1P5	ENSG00000214330
ENSG00000173208.4	28.2555	16.559	29.8022	33.9559	49.7883	65.3057	47.5926	53.9951	1.84721	3.50022	1.02821	3.89129	2.31202	0	5.50092	3.97953	0	0	0	1.97709	0	0.928511	0	0	0	0	0	0	0	0	0	chr12	39550033	39619803	-	protein_coding	ABCD2	ENSG00000173208
ENSG00000117528.14	152.97	168.512	166.892	201.123	101.741	168.531	129.649	182.076	173.638	171.511	191.247	180.945	157.217	133.526	182.906	176.426	247.05	198.285	199.639	237.251	250.07	229.342	217.661	320.211	238.56	203.087	231.476	328.116	445.939	382.864	357.539	chr1	94418389	94518666	+	protein_coding	ABCD3	ENSG00000117528
ENSG00000119688.21	29.2299	19.4811	11.9209	36.5678	19.4824	23.173	39.387	33.9039	34.1734	33.8354	39.0719	43.777	52.0205	22.9722	41.2569	35.8157	17.7734	28.2043	24.2805	11.8625	25.7583	16.7132	32.2738	40.0264	15.1248	18.1432	19.7248	25.3959	33.9078	27.3474	13.2422	chr14	74285269	74303055	-	protein_coding	ABCD4	ENSG00000119688
ENSG00000164163.11	545.624	591.253	511.107	570.72	339.86	423.434	449.668	328.993	453.49	417.693	523.358	505.868	476.276	466.624	515.711	514.685	503.875	405.116	517.084	375.647	427.158	396.474	475.101	494.794	578.181	577.072	539.531	477.952	474.709	435.342	515.749	chr4	145098288	145129524	+	protein_coding	ABCE1	ENSG00000164163
ENSG00000204574.14	229.942	208.448	189.244	189.369	227.295	155.891	141.137	131.848	525.532	378.023	311.547	389.129	458.936	305.818	391.941	401.932	424.783	253.839	454.134	273.827	220.019	238.627	424.063	367.05	428.308	340.04	385.213	389.066	384.288	424.994	328.267	chr6	30571393	30597179	+	protein_coding	ABCF1	ENSG00000204574
ENSG00000033050.9	42.8705	52.5991	37.2527	63.9937	36.8001	29.4929	27.8991	28.8811	60.0344	51.3365	43.1847	57.3965	62.4246	58.8664	37.1312	57.0399	45.3221	56.4086	62.9493	36.5762	42.9305	63.1387	51.0377	74.0914	82.499	56.1855	66.136	83.2987	62.678	66.5208	59.9384	chr7	151211484	151227205	-	protein_coding	ABCF2	ENSG00000033050
ENSG00000285292.1	0	0	0	0	0	0	0	0	0	0	0	0	0	0	0	0	0	0	0	0	0	0	0	0	0	0	0	0	0	0	0	chr7	151207837	151227166	-	protein_coding	ABCF2-H2BE1	ENSG00000285292
ENSG00000242159.1	0	0	0	0	2.16471	0	0	0	1.84721	0	0	0	1.15601	0	1.37523	0	0	0.854676	0.899276	2.96563	0	0	0	0	0	0	0	0	0	0	0	chr3	88317156	88319022	+	processed_pseudogene	ABCF2P1	ENSG00000242159
ENSG00000228769.1	0	0	0	0	0	0	0	0	0	0	0	0	0	0	0	0	0	0	0	0	0	0	0	0	0	0	0	0	0	0	0	chr7	72103181	72104209	+	unprocessed_pseudogene	ABCF2P2	ENSG00000228769
ENSG00000161204.11	7.79463	15.5849	11.9209	10.448	17.3177	2.10664	9.84674	12.557	8.31245	3.50022	21.5924	12.6467	10.4041	11.4861	17.878	6.63254	22.2167	16.2388	5.39566	19.7709	15.0257	10.2136	5.25388	9.36788	15.8123	19.3138	17.9844	10.6663	13.3576	11.0868	9.06045	chr3	184186023	184194012	+	protein_coding	ABCF3	ENSG00000161204
ENSG00000160179.19	29.2299	37.9882	84.9362	139.741	119.059	459.246	221.552	247.373	50.7983	98.0061	103.849	71.016	67.0486	137.833	90.7652	67.6519	31.9921	117.091	95.3233	136.419	275.828	185.702	29.2716	46.8394	30.2496	22.8254	31.9077	30.983	35.9628	31.043	37.6357	chr21	42199689	42297244	+	protein_coding	ABCG1	ENSG00000160179
ENSG00000118777.12	57.4854	53.5731	53.6439	39.1798	292.236	195.917	121.443	136.871	71.1177	82.8385	74.0309	47.6683	77.4527	295.768	68.7615	75.611	16.8847	6.83741	52.158	2.96563	1.07326	2.78553	2.25166	0.851625	18.5623	22.8254	16.8241	8.1267	1.02751	5.17384	9.06045	chr4	88090150	88231628	-	protein_coding	ABCG2	ENSG00000118777
ENSG00000172350.10	1.94866	0.974057	0	1.30599	8.65884	8.42654	11.4879	1.2557	6.46524	12.8341	5.14104	5.83693	9.24808	22.9722	2.75046	2.65302	1.77734	3.4187	6.29493	3.95418	3.21979	6.49957	0	0	0	0	0	1.01584	0	1.47824	0	chr11	119149052	119162653	+	protein_coding	ABCG4	ENSG00000172350
ENSG00000138075.14	0	0	0	0	0	0	0	0	0	0	0	0	0	0	0	0	0	0.854676	0	0	0	0	0	0.851625	0	0	0	0	0	0	0	chr2	43812472	43838865	-	protein_coding	ABCG5	ENSG00000138075
ENSG00000143921.9	0	0	0	0	0	0	0	0	0	0	0	0	0	0	0	0	0	0	0	0	0	0	0	0	0	0	0	0	0	0	0	chr2	43831942	43882988	+	protein_coding	ABCG8	ENSG00000143921
ENSG00000143994.14	0	0	0	0	0	0	0	0	1.84721	1.16674	0	0.972822	2.31202	0	1.37523	1.32651	0	0	0	0	0	0	0	0	0	0	0	0	0	0	0	chr2	27123789	27130812	+	protein_coding	ABHD1	ENSG00000143994
ENSG00000144827.9	127.637	150.979	153.481	178.921	147.2	198.024	113.238	130.593	187.492	224.014	207.698	213.048	180.338	198.136	231.039	241.425	196.396	171.79	190.647	172.007	209.286	169.917	186.888	195.874	161.561	163.289	159.539	135.106	152.071	127.868	170.058	chr3	111979010	111993368	+	protein_coding	ABHD10	ENSG00000144827
ENSG00000106077.18	7.79463	8.76651	13.411	14.3659	8.65884	6.31991	3.28225	3.7671	10.1597	8.16717	5.14104	6.80976	8.09207	5.74306	15.1275	9.28556	22.2167	17.0935	17.0862	11.8625	8.58609	8.3566	16.5122	13.626	8.9374	14.6317	17.4042	16.2534	15.4126	14.7824	11.1513	chr7	73736094	73738867	-	protein_coding	ABHD11	ENSG00000106077
ENSG00000225969.2	0	0	0	0	0	4.21327	0	1.2557	0	0	0	0	0	0	0	1.32651	0	1.70935	0	0.988545	1.07326	0	0	0	0	0	0	0	0	0	0	chr7	73735038	73736158	+	transcribed_unitary_pseudogene	ABHD11-AS1	ENSG00000225969
ENSG00000100997.20	35.0758	39.9363	40.2329	26.1199	15.153	21.0664	18.0524	21.3469	34.1734	32.6687	28.7898	30.1575	24.2762	18.6649	16.5028	21.2241	47.0994	38.4604	31.4747	11.8625	15.0257	22.2843	30.7727	36.6199	25.4372	23.9959	33.068	28.9514	24.6602	42.1298	37.6357	chr20	25294742	25390835	-	protein_coding	ABHD12	ENSG00000100997
ENSG00000131969.15	0	0	0	0	0	0	0	2.5114	0	0	0	0	0	0	0	0	0	0.854676	0.899276	4.94272	2.14652	0.928511	0	0.851625	0	0	0	0	0	0	0	chr14	50872053	50904970	+	protein_coding	ABHD12B	ENSG00000131969
ENSG00000139826.6	105.228	122.731	144.541	107.092	77.9296	174.851	118.161	146.917	71.1177	77.0048	89.454	79.7714	62.4246	87.5817	83.889	87.5496	98.6422	136.748	63.8486	130.488	155.623	129.991	110.331	79.2011	83.874	91.8868	80.6395	93.965	93.5032	92.39	101.756	chr13	108218392	108234243	+	protein_coding	ABHD13	ENSG00000139826
ENSG00000248487.9	7.79463	11.6887	4.47033	9.14196	8.65884	25.2796	18.0524	20.0912	4.61803	7.00043	15.4231	10.701	5.78005	2.87153	4.12569	9.28556	9.77535	23.0763	0.899276	13.8396	15.0257	28.7838	7.50554	10.2195	6.87492	12.8759	8.70211	5.58711	0	15.5215	4.18175	chr3	51971426	51981199	+	protein_coding	ABHD14A	ENSG00000248487
ENSG00000114786.16	0	0	0	0	0	0	1.64112	0	0	0	0	0	0	0	0	0	0	0	0	0	0	0	0	0	0	0	0	0	0	0	0	chr3	51974706	51989183	+	protein_coding	ABHD14A-ACY1	ENSG00000114786
ENSG00000114779.19	21.4352	16.559	19.3714	19.5899	28.1412	14.7464	24.6169	21.3469	87.7426	40.8359	82.2566	69.0704	79.7647	71.7882	59.1349	41.1218	73.7595	86.3223	91.7262	90.9461	103.033	66.8528	71.3026	57.9105	79.0616	65.5498	62.6552	60.9503	64.733	62.0861	56.4536	chr3	51968510	51983409	-	protein_coding	ABHD14B	ENSG00000114779
ENSG00000168792.5	70.1517	73.0543	62.5846	44.4038	82.259	29.4929	98.4674	105.479	57.2636	35.0022	39.0719	60.315	47.3964	60.3021	42.6321	49.0808	61.3181	53.8446	48.5609	74.1409	60.1027	76.1379	41.2805	29.8069	57.7493	50.9181	45.251	50.284	31.8528	40.6516	41.8175	chr17	29560547	29567037	-	protein_coding	ABHD15	ENSG00000168792
ENSG00000264031.1	0	0	0	0	0	0	0	0	0	0	0	0	0	0	0	0	0	0	1.79855	3.95418	1.07326	3.71404	0	0	2.06248	7.60846	2.32056	4.06335	0	0.73912	4.18175	chr17	29560547	29707090	+	lncRNA	ABHD15-AS1	ENSG00000264031
ENSG00000204427.12	0	0	0	0	0	0	0	0	0	0	1.02821	0	0	0	0	0	0	0	0	0	0	0.928511	0.750554	0	0	0	0	0	0	0	1.39392	chr6	31686955	31703356	-	protein_coding	ABHD16A	ENSG00000204427
ENSG00000183260.7	0	0	0	0	0	0	0	0	0	0	0	0	0	0	0	0	0	0	0	0	0	0	0	0	0	0	0	0	0	0	0	chr20	63861498	63862988	+	protein_coding	ABHD16B	ENSG00000183260
ENSG00000129968.17	2.92299	1.94811	5.96043	5.22398	4.32942	2.10664	0	1.2557	0	8.16717	4.11283	0	0	4.30729	2.75046	0	5.33201	1.70935	0.899276	3.95418	1.07326	7.42808	1.50111	5.10975	5.49994	0.585266	2.32056	4.06335	2.05502	1.47824	2.78783	chr19	1876810	1885496	-	protein_coding	ABHD17A	ENSG00000129968
ENSG00000198658.4	0	0	0	0	0	0	0	0	0	0	0	0	0	0	0	0	0	0	0	0	0	0	0	0	0	0	0	0	0	0	0	chr1	148146395	148149566	+	unprocessed_pseudogene	ABHD17AP1	ENSG00000198658
ENSG00000250536.1	0.974329	0.974057	4.47033	0	0	0	0	0	1.84721	0	0	0	0	0	0	0	0	1.70935	0.899276	0	0	2.78553	0	1.70325	0	0	0	0.507919	0	0.73912	0.696958	chr1	214605470	214608840	-	unprocessed_pseudogene	ABHD17AP3	ENSG00000250536
ENSG00000229107.2	0	0	0	0	0	0	0	0	0	0	0	0	0	0	0	0	0	0	0	0	0	0	0	0	0	0	0	0	0	0	0	chr22	20667836	20670984	-	processed_pseudogene	ABHD17AP4	ENSG00000229107
ENSG00000263366.2	0	0	0	0	0	0	0	0	0	0	0	0	0	0	0	0	0	0	0	0	0	0	0	0	0	0	0	0	0	0	0	chr22	22114844	22118005	-	processed_pseudogene	ABHD17AP5	ENSG00000263366
ENSG00000226981.2	0	0	0	0	0	0	0	0	0	0	0	0	0	0	0	0	0	0	0	0	0	0	0	0	0	0	0	0	0	0	0	chr17	20814620	20844257	+	unprocessed_pseudogene	ABHD17AP6	ENSG00000226981
ENSG00000260864.1	0	0	0	0	0	0	0	0	0	0	0	0	0	0	0	0	0	0	0	0	0	0	0	0	0	0	0	0	0	0	0	chr16	32726615	32729537	-	unprocessed_pseudogene	ABHD17AP7	ENSG00000260864
ENSG00000260540.2	0	0	0	0	0	0	0	0	0	0	0	0	0	0	0	0	0	0	0	0	0	0	0	0	0	0	0	0	0	0	0	chr16	32199902	32202822	+	unprocessed_pseudogene	ABHD17AP8	ENSG00000260540
ENSG00000261536.2	0	0	0	0	0	0	0	0	0	0	0	0	0	0	0	0	0	0	0	0	0	0	0	0	0	0	0	0	0	0	0	chr16	33140850	33143797	+	unprocessed_pseudogene	ABHD17AP9	ENSG00000261536
ENSG00000107362.14	455.012	413	330.804	377.432	257.601	313.889	365.971	352.852	406.387	353.522	388.662	416.368	369.923	321.611	323.179	371.422	407.899	472.636	313.847	493.284	463.649	499.539	415.056	418.148	379.496	369.303	339.962	360.622	370.93	399.125	505.295	chr9	71862452	71911193	-	protein_coding	ABHD17B	ENSG00000107362
ENSG00000136379.12	102.305	141.238	77.4856	96.6436	47.6236	67.4123	57.4393	79.1091	48.0275	49.003	34.959	33.076	49.7084	89.0174	61.8854	64.9989	7.99801	8.54676	20.6834	18.7824	25.7583	15.7847	0	1.70325	3.43746	11.1201	4.06098	0	2.05502	3.6956	0.696958	chr15	80679684	80755621	+	protein_coding	ABHD17C	ENSG00000136379
ENSG00000164074.15	36.0502	46.7547	80.4659	53.5458	45.4589	42.1327	65.645	82.8762	74.8121	50.1698	57.5796	49.6139	56.6445	57.4306	60.5101	37.1422	45.3221	47.8619	47.6616	53.3814	64.3957	75.2094	55.541	48.5426	31.6246	52.0887	51.6325	67.0453	63.7055	54.6949	52.9688	chr4	127965306	128039927	+	protein_coding	ABHD18	ENSG00000164074
ENSG00000140526.18	265.992	225.981	163.912	171.085	205.648	191.704	231.398	247.373	225.36	301.019	244.713	213.048	280.91	189.521	228.288	232.139	200.839	386.314	196.941	352.911	305.88	405.759	231.171	194.171	263.309	228.254	292.391	281.387	271.262	244.649	262.753	chr15	89087459	89202355	+	protein_coding	ABHD2	ENSG00000140526
ENSG00000158201.10	72.1003	106.172	81.956	99.2556	95.2473	134.825	190.37	124.314	48.9511	44.3361	49.354	48.6411	58.9565	41.6372	64.6358	59.6929	89.7555	63.246	87.2298	46.4616	45.077	58.4962	84.0621	107.305	72.1867	56.1855	64.3956	62.9819	75.0081	62.0861	71.7867	chr18	21650901	21704780	-	protein_coding	ABHD3	ENSG00000158201
ENSG00000100439.10	3.89732	12.6627	1.49011	11.7539	8.65884	14.7464	16.4112	3.7671	3.69442	3.50022	8.22566	6.80976	6.93606	12.9219	9.62661	11.9386	1.77734	3.4187	10.7913	2.96563	6.43957	2.78553	0	0	4.12495	4.68213	1.16028	2.53959	1.02751	2.95648	0.696958	chr14	22598237	22613215	+	protein_coding	ABHD4	ENSG00000100439
ENSG00000011198.10	64.3057	65.2618	71.5252	57.4637	43.2942	67.4123	50.8748	69.0635	3.69442	11.6674	4.11283	2.91847	6.93606	24.408	8.25138	11.9386	3.55467	4.27338	3.5971	0	0	0.928511	0	0	54.3119	90.7162	87.0211	52.8236	73.9806	73.1729	67.6049	chr3	43690108	43734371	+	protein_coding	ABHD5	ENSG00000011198
ENSG00000163686.15	1.94866	0	1.49011	0	2.16471	0	0	5.0228	1.84721	0	9.25387	0.972822	1.15601	4.30729	1.37523	1.32651	3.55467	1.70935	0	3.95418	3.21979	3.71404	2.25166	0	9.62489	7.02319	17.4042	9.65046	11.3026	13.3042	15.3331	chr3	58237532	58295693	+	protein_coding	ABHD6	ENSG00000163686
ENSG00000127220.6	0	0	0	0	0	0	0	1.2557	2.77082	3.50022	3.08462	2.91847	0	0	9.62661	9.28556	1.77734	1.70935	0	3.95418	3.21979	0	4.50332	2.55488	0.687492	3.5116	2.32056	5.07919	4.11003	7.3912	2.09087	chr19	17292131	17310236	-	protein_coding	ABHD8	ENSG00000127220
ENSG00000136754.18	237.736	328.257	295.042	394.41	316.048	478.206	334.789	408.102	217.971	242.682	225.177	228.613	272.818	328.79	242.04	210.915	299.481	351.272	240.107	410.246	383.154	362.119	231.171	263.152	227.56	225.327	250.621	281.895	276.4	277.909	322.692	chr10	26746593	26861087	-	protein_coding	ABI1	ENSG00000136754
ENSG00000271484.1	0	0	0	0	0	0	0	0	0	0	0	0	0	0	0	0	0	0	0	0	0	0	0	0	0	0	0	0	0	0	0	chr14	55546674	55548123	+	unprocessed_pseudogene	ABI1P1	ENSG00000271484
ENSG00000138443.17	205.583	227.929	253.318	232.467	194.824	214.877	167.395	268.72	256.762	212.346	265.277	224.722	294.783	249.823	272.296	224.18	337.694	356.4	275.178	362.796	324.125	369.547	342.253	359.386	497.057	518.546	522.707	456.111	389.426	430.168	384.721	chr2	203328280	203447728	+	protein_coding	ABI2	ENSG00000138443
ENSG00000108798.9	22.4096	11.6887	17.8813	6.52997	23.8118	29.4929	11.4879	5.0228	12.9305	5.83369	11.3103	5.83693	6.93606	8.61459	12.3771	10.6121	0	0	0	0	0	0	0	0	3.43746	2.92633	4.64112	12.698	11.3026	13.3042	15.3331	chr17	49210411	49223225	+	protein_coding	ABI3	ENSG00000108798
ENSG00000154175.18	0	0	0	2.61199	0	0	0	0	0	0	0	0.972822	4.62404	0	0	0	0	0	0	0	0	0	0	0	0	0	0	0	0	0	0	chr3	100749156	100993515	-	protein_coding	ABI3BP	ENSG00000154175
ENSG00000119328.12	28.2555	22.4033	14.9011	18.2839	8.65884	31.5995	22.9757	17.5798	29.5554	32.6687	29.818	38.9129	23.1202	25.8438	33.0055	17.2446	25.7714	29.059	17.9855	28.6678	51.5166	31.5694	36.0266	17.8841	26.1247	23.9959	29.007	17.7772	20.5502	27.3474	22.3027	chr9	108934400	108950744	+	protein_coding	ABITRAM	ENSG00000119328
ENSG00000251106.1	0	0	0	0	0	0	0	0	0	0	0	0	0	0	0	0	0	0	0	0	0	0	0	0	0	0	0	0	0	0	0	chr13	46270077	46270617	+	processed_pseudogene	ABITRAMP1	ENSG00000251106
ENSG00000097007.19	177.328	182.149	99.8373	94.0316	121.224	35.8128	82.0562	118.036	219.818	210.013	159.372	197.483	224.266	180.906	203.534	187.038	210.614	205.977	176.258	109.728	110.546	138.348	195.895	153.293	160.186	152.754	191.446	167.613	157.209	178.867	99.665	chr9	130713016	130887675	+	protein_coding	ABL1	ENSG00000097007
ENSG00000143322.21	72.1003	57.4694	59.6043	56.1578	77.9296	42.1327	93.5441	101.712	99.7494	84.0052	94.5951	80.7442	98.2609	111.99	92.1404	70.305	72.8708	88.0316	110.611	120.602	130.938	115.135	75.806	80.9044	134.061	111.786	156.638	139.678	132.549	123.433	103.847	chr1	179099330	179229684	-	protein_coding	ABL2	ENSG00000143322
ENSG00000099204.20	124.714	124.679	93.8768	84.8896	244.612	65.3057	119.802	159.474	177.332	221.68	190.218	162.461	203.458	281.41	217.286	217.547	130.634	233.327	191.546	278.77	226.458	261.84	170.376	111.563	151.936	174.995	205.95	200.12	137.686	158.911	140.089	chr10	114431113	114768061	-	protein_coding	ABLIM1	ENSG00000099204
ENSG00000163995.21	0	0	0	0	0	0	0	0	0	0	0	0	0	0	0	0	0	4.27338	0	0	3.21979	1.85702	0	0	0	0	0	6.09503	4.11003	4.43472	4.87871	chr4	7965310	8158832	-	protein_coding	ABLIM2	ENSG00000163995
ENSG00000173210.20	0	0	0	0	0	0	0	0	0	0	0	0	0	0	0	0	0	0	0	0	0	0	0	0	0	0	0	1.01584	0	0	0	chr5	149141483	149260542	+	protein_coding	ABLIM3	ENSG00000173210
ENSG00000175164.15	0	0	0	0	0	0	0	0	0	0	0	0	0	0	0	0	0	0	0	0.988545	0	0	0	0	0	1.17053	1.16028	1.52376	0	0	0	chr9	133250401	133276024	-	protein_coding	ABO	ENSG00000175164
ENSG00000159842.15	82.8179	78.8986	32.7824	50.9338	114.73	56.8791	100.109	114.269	36.0206	43.1693	30.8462	26.2662	32.3683	51.6875	31.6303	34.4892	84.4235	52.1352	109.712	59.3127	52.5898	55.7106	83.3115	59.6138	9.62489	8.77899	7.54183	28.4435	23.6327	25.8692	13.9392	chr17	1003518	1229738	-	protein_coding	ABR	ENSG00000159842
ENSG00000174429.4	0	0	0	0	0	0	0	0	0	0	0	0	0	0	0	0	0	0	0	0	0	0	0	0	0	0	0	0	0	0	0	chr8	106759483	106770244	-	protein_coding	ABRA	ENSG00000174429
ENSG00000146386.8	760.951	733.465	873.204	821.47	601.79	1169.18	843.538	632.873	1026.13	1193.57	1182.44	1181.01	1021.91	1035.19	1098.81	1228.35	482.547	408.535	471.221	533.814	460.429	505.11	513.379	645.532	631.118	532.007	584.782	812.67	852.832	831.51	1095.62	chr6	139028745	139043302	+	protein_coding	ABRACL	ENSG00000146386
ENSG00000163322.14	29.2299	18.5071	28.3121	24.8139	25.9765	42.1327	36.1047	20.0912	47.1039	58.3369	70.9463	79.7714	75.1407	96.1962	88.0147	49.0808	18.662	24.7856	23.3812	45.4731	31.1246	28.7838	30.0222	33.2134	162.936	140.464	171.141	142.217	163.374	152.998	165.179	chr4	83459517	83523348	-	protein_coding	ABRAXAS1	ENSG00000163322
ENSG00000165660.8	120.817	160.719	86.4263	84.8896	80.0943	136.931	100.109	97.9446	113.604	96.8393	83.2848	108.956	93.6368	159.37	122.395	90.2026	119.082	123.073	103.417	144.328	136.304	93.7796	97.572	105.602	108.624	70.2319	89.3416	102.6	78.0906	113.085	124.059	chr10	124801819	124836667	+	protein_coding	ABRAXAS2	ENSG00000165660
ENSG00000146109.5	358.553	322.413	387.428	327.805	348.518	410.794	320.019	375.454	307.561	301.019	344.449	357.999	310.967	294.332	331.43	323.668	304.813	362.383	249.999	355.876	293	322.193	293.467	381.528	250.247	241.715	249.46	196.565	234.272	219.519	295.51	chr6	26596953	26600739	+	protein_coding	ABT1	ENSG00000146109
ENSG00000250496.2	0	0	0	0	0	0	0	0	0	0	0	0	0	0	0	0	0	0	0	0	0	0	0	0	0	0	0	0	0	0	0	chr4	99022311	99023131	-	processed_pseudogene	ABT1P1	ENSG00000250496
ENSG00000114626.18	13.6406	9.74057	7.45054	14.3659	8.65884	12.6398	14.7701	11.3013	12.9305	22.168	13.3667	14.5923	8.09207	20.1007	15.1275	11.9386	23.994	17.0935	3.5971	18.7824	6.43957	16.7132	10.5078	8.51625	11.6874	11.1201	9.86239	4.06335	5.13754	22.1736	18.8179	chr3	127672935	127680926	+	protein_coding	ABTB1	ENSG00000114626
ENSG00000166016.6	2.92299	0	0	0	0	0	0	0	6.46524	21.0013	4.11283	3.89129	3.46803	4.30729	5.50092	6.63254	0.888668	0.854676	0	4.94272	1.07326	0	0.750554	0	3.43746	3.5116	5.22126	12.698	13.3576	6.65208	11.8483	chr11	34150987	34358010	-	protein_coding	ABTB2	ENSG00000166016
ENSG00000260246.1	0	0	0	0	0	0	0	0	0	0	0	0	0	0	0	0	0	0	0	0	0	0	0	0	0	0	0	0	0	0	0	chr1	109693117	109693742	-	lncRNA	AC000032.1	ENSG00000260246
ENSG00000282816.1	0	0	0	0	0	0	0	0	0	0	0	0	0	0	0	0	0	0	0	0	0	0	0	0	0	0	0	0	0	0	0	chr22	29480220	29481113	-	lncRNA	AC000035.1	ENSG00000282816
ENSG00000225929.1	0	0	0	0	0	0	0	0	0	0	0	0	0	0	0	0	0	0	0	0	0	0.928511	0	0	0	0	0	0	0	0	0	chr22	50735825	50738139	-	lncRNA	AC000036.1	ENSG00000225929
ENSG00000242156.1	0	0	0	0	0	0	0	0	0	0	0	0	0	0	0	0	0	0	0	0	0	0	0	0	0	0	0	0	0	0	0	chr22	29419155	29423193	-	unprocessed_pseudogene	AC000041.1	ENSG00000242156
ENSG00000286508.1	0	0	0	0	0	0	0	0	0	0	0	0	0	0	0	0	0	0	0	0	0	0	0	0	0	0	0	0	0	0	0	chr22	50672714	50674174	+	lncRNA	AC000050.2	ENSG00000286508
ENSG00000223665.1	0	0	0	0	0	0	0	0	0	0	0	0	0	0	0	0	0	0	0	0	0	0	0	0	0	0	0	0	0	0	0	chr7	91638847	91643512	-	lncRNA	AC000058.1	ENSG00000223665
ENSG00000083622.8	0	0	0	0	0	0	0	0	1.84721	0	0	0	0	0	0	0	0	0	0	0	0	0	0	0	0	0	0	0	0	0	0	chr7	117604791	117647415	-	lncRNA	AC000061.1	ENSG00000083622
ENSG00000286742.1	5.84597	2.92217	7.45054	10.448	12.9883	8.42654	18.0524	10.0456	145.006	145.842	199.472	182.891	142.189	205.314	154.026	177.752	10.664	5.98273	0	2.96563	4.29305	1.85702	15.0111	14.4776	90.0615	74.914	105.586	54.8552	47.2654	41.3907	34.8479	chr7	92647906	92667083	+	lncRNA	AC000065.1	ENSG00000286742
ENSG00000287932.1	13.6406	10.7146	43.2131	11.7539	47.6236	6.31991	29.5402	45.2052	28.6318	5.83369	28.7898	16.538	12.7161	20.1007	15.1275	10.6121	15.1074	23.0763	21.5826	16.8053	23.6118	21.3557	6.00443	15.3293	18.5623	23.4106	22.6255	24.3801	16.4401	18.478	17.4239	chr7	92638198	92642316	-	lncRNA	AC000065.2	ENSG00000287932
ENSG00000225007.1	0	0	0	0	0	0	0	0	0	0	0	0	0	0	0	0	0	0	0	0	0	0	0	0	0	0	0	0	0	0	0	chr22	19667023	19667555	+	lncRNA	AC000067.1	ENSG00000225007
ENSG00000185065.6	3.89732	3.89623	8.94065	2.61199	2.16471	0	0	1.2557	0.923606	0	2.05641	1.94564	5.78005	0	4.12569	3.97953	3.55467	3.4187	2.69783	0	0	0	4.50332	4.25813	6.87492	5.26739	11.0227	5.58711	0	6.65208	5.57566	chr22	19447893	19450105	+	lncRNA	AC000068.1	ENSG00000185065
ENSG00000273212.1	0	0	0	0	0	0	0	2.5114	0	0	0	0	2.31202	0	0	0	0	2.56403	0	0	0	0	0	0	0	0	0	0.507919	0	0	0.696958	chr22	19456503	19456962	+	lncRNA	AC000068.2	ENSG00000273212
ENSG00000273300.1	10.7176	8.76651	10.4308	7.83597	2.16471	4.21327	8.20562	15.0684	11.0833	11.6674	11.3103	6.80976	11.5601	7.17882	11.0018	18.5711	17.7734	0.854676	8.99276	7.90836	1.07326	0	3.75277	1.70325	4.12495	11.7053	12.1829	9.14254	5.13754	8.86944	9.75741	chr22	19454179	19454605	+	lncRNA	AC000068.3	ENSG00000273300
ENSG00000286367.1	0	0	0	0	0	0	0	0	0	0	0	0	0	0	0	0	0	0	0	0	0	0	0	0	0	0	0	0	0	0	0	chr22	19196402	19200083	+	lncRNA	AC000072.1	ENSG00000286367
ENSG00000230485.1	0	0	0	0	0	0	0	0	0	0	0	0	0	0	0	0	0	0	0	0	0	0	0	0	0	0	0	0	0	0	0	chr22	19630750	19633574	-	processed_pseudogene	AC000077.1	ENSG00000230485
ENSG00000232926.1	0	0	0	0	0	0	0	0	0	0	0	0	0	0	1.37523	0	0	0	0	0	0	0	0	0	0	0	0	0	0	0.73912	0	chr22	19887289	19887970	+	processed_pseudogene	AC000078.1	ENSG00000232926
ENSG00000230194.1	0	0	0	3.91798	4.32942	4.21327	0	1.2557	0	0	0	0	2.31202	0	0	5.30604	0	1.70935	1.79855	0	0	0	0	0	0	0.585266	0	0	0	0	0	chr22	19238443	19238739	-	processed_pseudogene	AC000081.1	ENSG00000230194
ENSG00000251940.1	0	0	0	0	0	0	0	0	0	0	0	0	0	0	0	0	0	0	0	0	0	0	0	0	0	0	0	0	0	0	0	chr22	19249873	19249966	+	snoRNA	AC000081.2	ENSG00000251940
ENSG00000287652.1	0	0	0	0	0	0	0	0	0	0	1.02821	0	0	2.87153	0	0	0	0	0	0	0	0	0	0	0	0	0	0	0	0	0	chr22	19520572	19522769	-	lncRNA	AC000082.1	ENSG00000287652
ENSG00000287146.1	0	0	0	0	0	0	0	0	0	0	0	0	2.31202	0	0	0	0	0	0	0	0	0	0	0	0.687492	0	0	0	0	0	1.39392	chr22	19291969	19328901	+	lncRNA	AC000085.1	ENSG00000287146
ENSG00000235776.2	5.84597	8.76651	14.9011	10.448	21.6471	12.6398	3.28225	5.0228	5.54164	5.83369	4.11283	8.7554	6.93606	8.61459	6.87615	15.9181	5.33201	4.27338	8.09349	6.91981	5.36631	5.57106	4.50332	4.25813	13.7498	9.94952	11.0227	7.11086	7.19256	9.60856	6.27262	chr22	19792294	19793094	+	processed_pseudogene	AC000089.1	ENSG00000235776
ENSG00000284874.1	0	0	0	0	0	0	0	0	0	0	0	0	0	0	0	0	0	0	0	0	0	0	0	0	0	0	0	0	0	0	0	chr22	19717220	19724772	+	protein_coding	AC000093.1	ENSG00000284874
ENSG00000270393.1	0	0	0	0	0	0	0	0	0	0	0	0	0	0	0	0	0	0	0	0	0	0	0	0	0	0	0	0	0	0	0	chr22	19018043	19018916	-	processed_pseudogene	AC000095.1	ENSG00000270393
ENSG00000283366.2	0	0	0	0	0	0	0	0	0	0	0	0	0	0	0	0	0	0	0	0	0	0	0	0	0	0	0	0	0	0	0	chr22	19014353	19014506	+	transcribed_unprocessed_pseudogene	AC000095.2	ENSG00000283366
ENSG00000234001.1	0	0	0	0	0	0	0	0	0	0	0	0	0	0	0	0	0	0	0	0	0	0	0	0	0	0	0	0	0	0	0	chr7	117586207	117586416	-	processed_pseudogene	AC000111.1	ENSG00000234001
ENSG00000237974.1	0	0	0	0	0	0	0	0	0	0	0	0	0	0	0	0	0	0	0	0	0	0	0	0	0	0	0	0	0	0	0	chr7	117487737	117487929	+	processed_pseudogene	AC000111.2	ENSG00000237974
ENSG00000287685.1	0	0	0	0	0	0	0	0	0	0	0	0	0	0	0	0	0	0	0	0	0	0	0	0	0	0	0	0	0	0	0	chrX	110472692	110524320	+	lncRNA	AC000113.1	ENSG00000287685
ENSG00000243107.1	0	0	0	0	0	0	0	0	0.923606	0	0	0.972822	0	0	0	0	0	0	0	0	0	0.928511	0	0	0	0	0	0	0	0	0.696958	chr7	92200014	92206857	-	lncRNA	AC000120.1	ENSG00000243107
ENSG00000285772.1	0	0	0	0	0	0	0	0	0	0	0	0	0	0	0	0	0	0	0	0	0	0	0	0	0	0	0	0	0	0	0	chr7	92112159	92179511	-	protein_coding	AC000120.2	ENSG00000285772
ENSG00000285953.1	0	0	0	0	0	0	0	0	0	0	0	0	0	0	0	0	0	0	0	0	0	0	0	0	0	0	0	0	0	0	0	chr7	92131774	92245924	-	protein_coding	AC000120.3	ENSG00000285953
ENSG00000224138.1	0	0	0	0	0	0	0	0	0	0	0	0	0	0	0	0	0	0	0	0	0	0	0	0	0	0	0	0	0	0	0	chr7	127350128	127351523	+	lncRNA	AC000123.1	ENSG00000224138
ENSG00000279265.1	2.92299	5.84434	4.47033	5.22398	0	4.21327	4.92337	12.557	5.54164	0	3.08462	3.89129	5.78005	0	6.87615	0	5.33201	2.56403	4.49638	2.96563	1.07326	2.78553	3.75277	0.851625	6.18743	6.43793	6.96169	4.06335	7.19256	1.47824	0	chr7	127349833	127350293	-	TEC	AC000123.2	ENSG00000279265
ENSG00000280347.1	8.76896	9.74057	11.9209	6.52997	36.8001	4.21327	9.84674	17.5798	12.9305	0	6.16924	10.701	10.4041	5.74306	4.12569	1.32651	3.55467	18.8029	9.89204	23.7251	27.9048	27.8553	6.75499	7.66463	6.87492	10.5348	16.8241	12.1901	2.05502	11.0868	7.66654	chr7	127359785	127364759	-	TEC	AC000123.3	ENSG00000280347
ENSG00000226770.1	0	0	0	0	0	0	0	0	0	0	0	0	0	0	0	0	0	0	0	0	0	0	0	0	0	0	0	0	0	0	0	chr7	127476883	127485804	+	lncRNA	AC000124.1	ENSG00000226770
ENSG00000230820.2	0	0	0	0	0	0	0	0	0	0	0	0	0	0	0	0	0	0	0	0	0	0	0	0	0	0	0	0	0	0	0	chr7	126980967	126981778	+	processed_pseudogene	AC000362.1	ENSG00000230820
ENSG00000224981.1	0	0	0	0	0	0	0	0	0	0	0	0	0	0	0	0	0	0	0	0	0	0	0	0	0	0	0	0	0	0	0	chr7	126868767	126870532	-	processed_pseudogene	AC000367.1	ENSG00000224981
ENSG00000241921.1	0	0	0	0	0	0	0	0	0	0	0	0	0	0	0	0	0	0	0	0	0	0	0	0	0	0	0	0	0	0	0	chr7	126378970	126424185	+	lncRNA	AC000372.1	ENSG00000241921
ENSG00000227249.1	0	0	0	0	0	0	0	0	0	0	0	0	0	0	0	0	0	0	0	0	0	0	0	0	0	0	0	0	0	0	0	chr7	126511135	126512879	+	processed_pseudogene	AC000374.1	ENSG00000227249
ENSG00000278727.1	0.974329	0	0	0	4.32942	0	1.64112	0	0	0	0	0	1.15601	0	0	0	0	0	3.5971	2.96563	1.07326	0	0	0	0	0	0	0	0	2.21736	0	chr13	76887551	76891135	+	lncRNA	AC000403.1	ENSG00000278727
ENSG00000274898.1	0.974329	0	1.49011	0	0	0	6.5645	2.5114	0	1.16674	1.02821	0	0	0	0	0	0	0	1.79855	0	2.14652	2.78553	0	1.70325	0	1.7558	2.9007	2.03168	0	0.73912	0	chr13	77027944	77028482	+	lncRNA	AC001226.1	ENSG00000274898
ENSG00000283208.2	0	0	0	0	0	2.10664	0	0	0	0	0	0	0	0	0	0	0	0.854676	0	0	0	0	0.750554	0	0	0	0.58014	0	0	2.21736	0	chr13	76992078	77129589	+	protein_coding	AC001226.2	ENSG00000283208
ENSG00000272330.1	148.098	143.186	125.169	131.905	136.377	149.571	123.084	102.967	115.451	107.34	102.821	147.869	113.289	110.554	111.394	104.794	110.195	139.312	121.402	123.568	95.5203	107.707	140.354	145.628	97.6239	104.177	93.4026	103.615	89.3932	113.824	103.847	chr16	73014319	73014476	-	lncRNA	AC002044.1	ENSG00000272330
ENSG00000279591.1	0	2.92217	1.49011	0	2.16471	0	1.64112	1.2557	0	0	0	0	0	0	0	1.32651	0	0	0	0	0	0	0	0	0	0	0	0	0	0	0	chr16	73015047	73016016	-	TEC	AC002044.2	ENSG00000279591
ENSG00000280092.1	0	1.94811	0	0	0	0	0	0	0	0	0	0	0	0	0	0	0	0	0	0	0	0	0	0	0	0	0	0	0	0	0	chr16	73005601	73006141	-	TEC	AC002044.3	ENSG00000280092
ENSG00000213683.4	0	0	0	2.61199	0	0	0	1.2557	0	0	0	0	1.15601	0	0	0	0.888668	0	0	0	1.07326	0	0	0	0.687492	1.17053	0.58014	0.507919	2.05502	0	0.696958	chr22	50754675	50755434	-	processed_pseudogene	AC002056.1	ENSG00000213683
ENSG00000254499.1	0	0	0	0	0	0	0	0	0	0	0	0	0	0	0	0	0	0	0	0	0	0	0	0	0	0	0	0	0	0	0	chr22	50740593	50743520	-	lncRNA	AC002056.2	ENSG00000254499
ENSG00000287568.1	0	0	0	0	0	0	0	0	0	0	0	0	0	0	0	0	0	0	0	0	0	0	0	0	0	0	0	0	0	0	0	chr7	126533665	126537295	+	lncRNA	AC002057.1	ENSG00000287568
ENSG00000287702.1	0	0	0	0	0	0	0	0	0	0	0	0	0	0	0	0	0	0	0	0	0	0	0	0	0	0	0	0	0	0	0	chr7	126495312	126531336	+	lncRNA	AC002057.2	ENSG00000287702
ENSG00000273216.1	0	0	0	0	0	0	0	0	0	0	0	0	0	0	1.37523	0	0	0	0.899276	0	0	0	0	0	0	0.585266	0	0	0	0	0	chr22	29316744	29317220	-	lncRNA	AC002059.1	ENSG00000273216
ENSG00000280968.1	0	0	0	0	0	0	0	0	0	0	0	0	0	0	0	0	0	0	0	0	0	0	0	0	0	0	0	0	0	0	0	chr22	29333158	29333267	-	miRNA	AC002059.2	ENSG00000280968
ENSG00000285697.1	0	0	0	0	0	0	0	0	0	0	0	0	0	0	0	0	0	0	0	0	0	0	0	0	0	0	0	0	0	0	0	chr22	29387909	29417757	+	transcribed_unprocessed_pseudogene	AC002059.3	ENSG00000285697
ENSG00000225498.1	0	0	0	0	0	0	0	0	0	0	0	0	0	0	0	0	0	0	0	0	0	0	0	0	0	0	0	0	0	0	0	chr7	90312496	90322592	+	lncRNA	AC002064.1	ENSG00000225498
ENSG00000234459.1	0	0	0	0	0	0	0	0	0	0	0	0	0	0	0	0	0	0	0	0	0	0	0	0	0	0	0	0	0	0	0	chr7	90266034	90270216	-	lncRNA	AC002064.2	ENSG00000234459
ENSG00000280440.1	0	0	0	1.30599	0	0	0	0	0	0	0	0	0	0	0	0	0	0	0	0	0	0	0	0	0	0	0	0.507919	0	0	0	chr7	90345873	90346218	-	TEC	AC002064.3	ENSG00000280440
ENSG00000237813.4	0	0	0	0	0	0	0	0	0	0	0	0	0	0	0	0	0	0	0	0	0	0	0	0	0	0	0	0	0	0	0	chr7	116238260	116499465	-	lncRNA	AC002066.1	ENSG00000237813
ENSG00000207094.1	0	0	0	0	0	0	0	0	0	0	0	0	0	0	0	0	0	0	0	0	0	0	0	0	0	0	0	0	0	0	0	chr7	88449092	88449231	-	snoRNA	AC002069.1	ENSG00000207094
ENSG00000233420.2	0	0	0	0	0	0	0	0	0	0	0	0	0	0	0	0	0	0	0	0	0	0	0	0	0	0	0	0	0	0	0	chr7	88420167	88756725	+	lncRNA	AC002069.2	ENSG00000233420
ENSG00000235639.1	0	0	0	0	0	0	0	0	0	0	0	0	0	0	0	0	0	0	0	0	0	0	0	0	0	0	0	0	0	0	0	chr7	88512029	88513187	-	processed_pseudogene	AC002069.3	ENSG00000235639
ENSG00000270812.1	0	0	0	0	0	0	0	0	0	0	0	0	0	0	0	0	0	0	0	0	0	0	0	0	0	0	0	0	0	0	0	chr7	88455309	88456191	+	processed_pseudogene	AC002069.4	ENSG00000270812
ENSG00000248636.7	0	0	0	0	0	0	0	0	0	0	0	0	0	0	0	0	0	0	0	0.988545	0	0	0	0	0	0	0	0	0	0	0	chr12	119361247	119668079	-	lncRNA	AC002070.1	ENSG00000248636
ENSG00000286072.1	0	0	0	0	0	0	0	0	0	0	0	0	0	0	0	0	0	0	0	0	0	0	0	0	0	0	0	0	0	0	0	chrX	112880563	113212186	+	lncRNA	AC002072.1	ENSG00000286072
ENSG00000285090.1	0	0	0	0	2.16471	0	0	0	0	0	0	0.972822	0	0	0	0	0	0	0	0	0	0	0	0	1.37498	0	0	0	0	0	2.09087	chr7	94278680	94395608	-	lncRNA	AC002074.1	ENSG00000285090
ENSG00000285964.1	0	0	0	0	0	0	0	0	0	0	0	0	0	0	0	0	0	0	0	0	0	0	0	0	0	0	0	0	0	0	0	chr7	94311138	94347063	+	lncRNA	AC002074.2	ENSG00000285964
ENSG00000225898.1	0	0	0	0	0	0	0	0	0	0	0	0	0	0	0	0	0	0	0	0	0	0	0	0	0	0	0	0	0	0	0	chr7	93777839	93778514	+	processed_pseudogene	AC002075.1	ENSG00000225898
ENSG00000237729.2	137.38	138.316	165.402	127.987	171.012	221.197	154.266	101.712	86.819	106.173	96.6515	95.3366	107.509	104.811	90.7652	123.365	72.8708	151.278	66.5464	162.121	144.89	121.635	80.3093	117.524	223.435	230.01	195.507	177.772	166.456	212.127	221.633	chr7	93669826	93670077	-	processed_pseudogene	AC002075.2	ENSG00000237729
ENSG00000278388.1	0	0	0	0	0	0	0	0	0	0	0	0	0	0	0	0	0	0	0	0	0	0	0.750554	0	0	0	0	0	0	0	0	chr7	93914987	93915108	+	unprocessed_pseudogene	AC002076.1	ENSG00000278388
ENSG00000279743.1	0	0	0	0	0	0	0	0	0	0	0	0	0	0	0	0	0	0	0	0	0	0	0	0	0	0	0	0	0	0	0	chr17	51761260	51763397	-	TEC	AC002090.1	ENSG00000279743
ENSG00000265975.1	0.974329	0	0	1.30599	0	4.21327	0	0	0.923606	0	0	0.972822	0	0	0	0	0	0	0	0	0	1.85702	0	0	0	0	0	0	0	0	0	chr17	8967523	8976995	+	lncRNA	AC002091.1	ENSG00000265975
ENSG00000266389.1	0	0	0	0	0	0	0	0	0	0	0	0	0	0	0	0	0	0	0	0	0	0.928511	0.750554	0	0	0	0.58014	1.01584	0	0	0	chr17	8965896	8967070	+	lncRNA	AC002091.2	ENSG00000266389
ENSG00000258924.4	0	0	0	0	0	0	0	0	0	0	0	0	0	0	0	0	0	0	0	0	0	0	0	0	0	0	0	0	0	0	0	chr17	28357647	28381697	+	lncRNA	AC002094.1	ENSG00000258924
ENSG00000265618.1	0	0	1.49011	0	0	0	0	0	1.84721	1.16674	0	0	1.15601	0	0	0	0	0	0	0	0	0	0	0	0	0	0	0	1.02751	0	0	chr17	28361601	28362859	-	lncRNA	AC002094.2	ENSG00000265618
ENSG00000273171.1	0	0	0	0	0	0	0	0	0	0	0	0	0	0	0	0	0	0	0	0	0	0	0	0	0	0	0	0	0	0	0	chr17	28364288	28368012	-	protein_coding	AC002094.3	ENSG00000273171
ENSG00000277450.1	0.974329	0	0	0	0	0	0	0	0	0	0	0	0	0	0	0	0	0	0	0	0	0	0	0.851625	0	0	0	0.507919	0	0	0	chr17	28373256	28373562	+	lncRNA	AC002094.4	ENSG00000277450
ENSG00000279532.1	0	0	0	0	0	0	0	0	0	0	0	0	0	0	0	0	0	0	0	0	0	0	0	0	0	0	0	0	0	0	0	chr17	28373673	28374301	-	TEC	AC002094.5	ENSG00000279532
ENSG00000261018.1	0	0	0	0	0	0	0	0	0	0	0	0	0	0	0	0	0	0	0	0	0	0	0	0	0	0	0	0	0	0	0	chr9	133611798	133633099	-	lncRNA	AC002101.1	ENSG00000261018
ENSG00000267626.1	0	0	0	0	0	0	0	0	0	0	0	0	0	0	0	0	0	0	0	0	0	0	0	0	0	0	0	0	0	0	0	chr19	35608285	35612666	-	lncRNA	AC002115.1	ENSG00000267626
ENSG00000248101.2	0	0	0	0	0	0	0	0	0	0	0	0	0	0	0	0	0	0	0	0	0	0	0	0	0	0	0	0	0	0	0	chr19	36008638	36014235	-	lncRNA	AC002116.1	ENSG00000248101
ENSG00000267698.1	3.89732	0.974057	0	0	0	2.10664	0	0	0	0	0	0.972822	0	0	0	2.65302	0	0	0	0	0	0	0.750554	0.851625	0	0	1.16028	0	0	0.73912	1.39392	chr19	36014508	36045972	+	lncRNA	AC002116.2	ENSG00000267698
ENSG00000227979.1	0	0	0	0	0	0	0	0	0	0	0	0	0	0	0	0	0	0	0	0	0	0	0	0	0	0	0	0	0	0	0	chr7	88749470	88749694	+	processed_pseudogene	AC002127.1	ENSG00000227979
ENSG00000268947.1	0	0	0	0	0	0	0	0	0.923606	0	0	0	0	0	0	0	0	0	0	0	0	0	0	0	0	0	0	0	0	0	0	chr19	35262846	35264804	+	lncRNA	AC002128.1	ENSG00000268947
ENSG00000271366.1	0	0	0	0	0	0	0	0	0	0	0	0	0	0	0	0	0	0	0	0	0	0.928511	0	0	0	0	0	0	0	0	0	chr19	35251440	35253639	-	lncRNA	AC002128.2	ENSG00000271366
ENSG00000259242.2	0	0	0	0	0	0	0	0	0	0	0	1.94564	0	0	0	1.32651	0	0	0	0.988545	2.14652	0	0	0	0	0	0	0	0	0	0	chr19	19606350	19608660	+	lncRNA	AC002306.1	ENSG00000259242
ENSG00000235560.4	12.6663	9.74057	16.3912	5.22398	6.49413	12.6398	14.7701	10.0456	13.8541	4.66696	7.19745	15.5652	9.24808	7.17882	19.2532	15.9181	14.2187	5.12806	13.4891	4.94272	20.392	16.7132	12.7594	16.1809	12.3749	3.5116	6.96169	20.8247	20.5502	8.13032	11.8483	chr16	30534752	30537149	+	lncRNA	AC002310.1	ENSG00000235560
ENSG00000239791.2	0	0	0	0	0	2.10664	1.64112	0	1.84721	1.16674	0	0	0	4.30729	0	0	2.666	1.70935	0.899276	0	0	0	1.50111	0.851625	3.43746	1.17053	1.16028	0.507919	2.05502	2.95648	2.78783	chr16	30572039	30583860	+	lncRNA	AC002310.2	ENSG00000239791
ENSG00000260494.1	0	0	0	0	0	0	0	0	0	0	0	0	0	0	0	0	0	0	0	0	0	0	0	0	0	0	0	0	0	0	0	chr16	30537202	30538231	-	unprocessed_pseudogene	AC002310.3	ENSG00000260494
ENSG00000261459.1	0	0	0	0	0	0	0	0	0	0	0	0	0	0	0	0	0	0	0	0	0	0	0	0	0	0	0	0	0	0	0	chr16	30525923	30534852	-	protein_coding	AC002310.4	ENSG00000261459
ENSG00000278922.1	0	0	0	0	0	0	0	0	0	0	0	0	0	0	0	0	0	0	0	0	0	0	0	0	0	0	0	0	0	0	0	chr16	30526918	30528294	+	TEC	AC002310.5	ENSG00000278922
ENSG00000286712.1	0	0	0	0	0	0	0	0	0	0	0	0	0	0	0	0	0	0	0	0	0	0	0	0	0	0	0	0	0	0	0	chr16	26546802	26607396	+	lncRNA	AC002331.1	ENSG00000286712
ENSG00000261433.1	0	0	0	0	0	0	0	0	0	0	0	0	0	0	0	0	0	0	0	0	0	0	0	0	0	0	0	0	0	0	0	chr17	10658542	10659082	-	lncRNA	AC002347.1	ENSG00000261433
ENSG00000263388.1	0	0	0	0	0	0	0	0	0	0	0	0	0	0	0	0	0	0	0	0	0	0	0	0	0	0	0	0	0	0	0	chr17	10680734	10683988	+	lncRNA	AC002347.2	ENSG00000263388
ENSG00000202335.1	0	0	0	0	0	0	0	0	0	0	0	0	0	0	0	0	0	0	0	0	0	0	0	0	0	0	0	0	0	0	0	chr12	110496352	110496421	-	snoRNA	AC002350.1	ENSG00000202335
ENSG00000278993.1	0	0.974057	0	5.22398	0	4.21327	1.64112	2.5114	1.84721	2.33348	0	0.972822	0	2.87153	1.37523	0	0	2.56403	0	0	0	0	3.00222	0.851625	0.687492	1.17053	2.9007	0	1.02751	0	2.78783	chr12	110501614	110503441	+	TEC	AC002350.2	ENSG00000278993
ENSG00000258240.6	0	0	0	0	0	0	0	0	0	0	0	0	0	0	0	0	0	0	0	0	0	0	0	0	0	0	0	0	0	0	0	chr12	110951683	110957820	-	lncRNA	AC002351.1	ENSG00000258240
ENSG00000237741.1	0	0	0	0	0	0	0	0	0	0	0	0	0	0	0	0	0	0	0	0	0	0	0	0	0	0	0	0	0	0	0	chrX	148498113	148500615	-	lncRNA	AC002368.1	ENSG00000237741
ENSG00000257268.1	0	0	0	0	0	0	0	0	0	0	0	0	0	0	0	0	0	0	0	0	0	0	0	0	0	0	0	0	0	0	0	chr12	110831779	110845963	+	lncRNA	AC002375.1	ENSG00000257268
ENSG00000286163.1	0	0	0	0	0	0	0	0	0	0	0	0	1.15601	0	0	0	0	0	0	0	0	0	0	0	0	0	0	0	0	0	0	chrX	121093392	121298035	+	lncRNA	AC002377.1	ENSG00000286163
ENSG00000225676.2	0	0	0	0	2.16471	0	0	0	0	0	0	0	0	0	0	0	0	0	0	0	0	0	0	0	0	0	0	0	0	0	0	chr22	30182818	30207195	-	lncRNA	AC002378.1	ENSG00000225676
ENSG00000228341.1	3.89732	0.974057	0	2.61199	12.9883	8.42654	6.5645	6.2785	0.923606	1.16674	0	1.94564	5.78005	2.87153	6.87615	7.95905	0.888668	0	2.69783	0	0	0	0	0	0	0.585266	0	0	0	0	0	chr7	107450083	107450362	+	processed_pseudogene	AC002381.1	ENSG00000228341
ENSG00000227863.3	0	0	0	0	0	0	0	0	0	0	0	0	0	0	0	0	0	0	0	0	0	0	0	0	0	0	0	0	0	0	0	chr7	89443946	89496918	+	lncRNA	AC002383.1	ENSG00000227863
ENSG00000230941.1	0	0	0	0	0	0	0	0	0	0	0	0	0	0	0	0	0	0	0	0	0	0	0	0	0	0	0	0	0	0	0	chr7	109322320	109326315	-	lncRNA	AC002386.1	ENSG00000230941
ENSG00000267049.1	0	0	0	0	0	0	0	0	0	0	0	0	0	0	0	0	0	0	0	0	0	0	0	0	0	0	0	0.507919	0	0.73912	0	chr19	35769144	35771028	-	lncRNA	AC002398.1	ENSG00000267049
ENSG00000267328.1	0	0	0	0	0	0	0	0	0	0	0	0	0	0	0	0	0	0	0	0	0	0	0	0	0	0	0	0	0	0	0	chr19	35754566	35755490	+	lncRNA	AC002398.2	ENSG00000267328
ENSG00000236472.1	0	0	0	0	0	0	0	0	0	0	0	0	0	0	0	0	0	0	0	0	0	0	0	0	0	0	0	0	0	0	0	chr17	50135586	50146176	+	lncRNA	AC002401.1	ENSG00000236472
ENSG00000250282.1	0	0	0	0	0	0	0	0	0	0	0	0	0	0	0	0	0	0	0	0	0	0	0	0	0	0	0	0	0	0	0	chr17	50100704	50101920	-	lncRNA	AC002401.2	ENSG00000250282
ENSG00000275025.1	0	0	0	0	0	0	0	0	0	0	0	0	0	0	0	0	0	0	0	0	0	0	0	0	0	0	0	0	0	0	0	chr17	50098460	50098899	-	lncRNA	AC002401.3	ENSG00000275025
ENSG00000276851.1	0	0	0	0	0	0	0	0	0	0	0	0	0	0	0	0	0	0	0	0	0	0	0	0	0	0	0	0	0	0	0	chr17	50094065	50094647	+	lncRNA	AC002401.4	ENSG00000276851
ENSG00000283638.2	14.6149	34.092	11.9209	26.1199	10.8236	2.10664	9.84674	7.5342	59.1108	53.67	46.2693	75.8801	49.7084	37.3299	56.3844	71.6315	44.4334	7.69208	56.6544	0	0	0	42.031	24.6971	3.43746	5.85266	0.58014	0.507919	4.11003	2.21736	0	chrX	134168911	134174089	-	lncRNA	AC002407.1	ENSG00000283638
ENSG00000253927.1	0	0	0	0	0	0	0	0	0	0	0	0	0	0	0	0	0	0	0	0	0	0	0	0	0	0	0	0	0	0	0	chr5	135900353	135918161	-	lncRNA	AC002428.1	ENSG00000253927
ENSG00000254239.1	0	0	0	0	0	0	0	0	0	0	0	0	0	0	0	0	0	0	0	0	0	0	0	0	0	0	0	0	0	0	0	chr5	135897637	135900250	+	lncRNA	AC002428.2	ENSG00000254239
ENSG00000231153.1	0	0	0	0	0	0	0	0	0	0	0	0	0	0	0	0	0	0	0	0	0	0	0	0	0	0	0	0	0	0	0	chr7	95018407	95018554	+	processed_pseudogene	AC002429.1	ENSG00000231153
ENSG00000231170.7	0	0	0	0	0	0	0	0	0	0	0	0	0	0	0	0	0	0	0	0	0	0	0.750554	0	0	0	0	0	0	0	0	chr7	95545191	95615132	+	lncRNA	AC002451.1	ENSG00000231170
ENSG00000279525.1	0	0	0	0	0	0	0	0	0	0	0	0	0	0	0	0	0	0	0	0	0	0	0	0	0	0	0	0	0	0	0	chr7	95542145	95544542	+	TEC	AC002451.2	ENSG00000279525
ENSG00000223969.6	0	0	0	0	0	0	0	0	0	0	0	0	0	0	0	0	0	0	0	0	0	0	0	0	0	0	0	0	0	0	0	chr7	90590619	90597353	-	lncRNA	AC002456.1	ENSG00000223969
ENSG00000251154.2	0	0	0	0	0	0	0	0	0	0	0	0	0	0	0	0	0	0	0	0	0	0	0	0	0	0	0	0	0	0	0	chr7	90469639	90513397	+	protein_coding	AC002456.2	ENSG00000251154
ENSG00000286411.1	0	0	0	0	0	0	0	0	0	0	0	0	0	0	0	0	0	0	0	0	0	0	0	0	0	0	0	0	0	0	0	chr7	91030149	91033725	-	lncRNA	AC002458.1	ENSG00000286411
ENSG00000249317.2	0	0	0	0	0	0	0	0	0	0	0	0	0	0	0	0	0	0	0	0	0	0	0	0	0	0	0	0	0	0	0	chr4	148940941	148942415	-	lncRNA	AC002460.1	ENSG00000249317
ENSG00000287292.1	0	0	0	0	0	0	0	0	0	0	0	0	0	0	0	0	0	0	0	0	0	0	0	0	0	0	0	0	0	0	0	chr4	148445703	149024624	+	lncRNA	AC002460.2	ENSG00000287292
ENSG00000223646.2	0	0	0	0	0	0	0	0	0	0	0	0	0	0	0	0	0	0	0	0	0	0	0	0	0	0	0	0	0	0	0	chr7	112616440	112896625	+	lncRNA	AC002463.1	ENSG00000223646
ENSG00000260188.1	7.79463	5.84434	4.47033	18.2839	2.16471	2.10664	4.92337	0	21.2429	25.6683	37.0155	46.6955	47.3964	44.5087	22.0037	33.1627	6.22068	0	1.79855	0	1.07326	1.85702	3.00222	0	29.5622	18.7285	19.1446	7.61878	12.3301	14.7824	5.57566	chr6	110477907	110479436	+	lncRNA	AC002464.1	ENSG00000260188
ENSG00000286390.1	0	0	0	0	0	0	0	0	0	0	0	0	0	0	0	0	0	0	0	0	0	0	0	0	0	0	0	0	0	0	0	chr7	117332761	117350096	-	lncRNA	AC002465.1	ENSG00000286390
ENSG00000241764.4	5.84597	5.84434	16.3912	5.22398	17.3177	16.8531	4.92337	8.7899	9.23606	19.8346	11.3103	7.78258	5.78005	5.74306	4.12569	2.65302	11.5527	11.9655	8.09349	24.7136	7.51283	3.71404	12.0089	13.626	11.6874	7.60846	6.96169	17.2692	17.4676	13.3042	22.9996	chr7	107739999	107744581	-	lncRNA	AC002467.1	ENSG00000241764
ENSG00000272829.1	0.974329	0	0	1.30599	0	2.10664	1.64112	1.2557	6.46524	1.16674	2.05641	7.78258	0	1.43576	4.12569	2.65302	0	2.56403	3.5971	0.988545	2.14652	0.928511	0.750554	2.55488	2.06248	0	0	2.03168	0	0	3.48479	chr22	20981361	20981755	-	lncRNA	AC002470.1	ENSG00000272829
ENSG00000285314.1	0	0	0	0	0	0	0	0	0	0	0	0	0	0	0	0	0	0	0	0	0	0	0	0	0	0	0	0	0	0	0	chr22	20979462	20998121	+	lncRNA	AC002470.2	ENSG00000285314
ENSG00000226872.2	0	0	0	0	0	0	0	0	0	0	0	0	0	0	0	0	0	0	0	0	0	0	0	0	0	0	0	0	0	0	0	chr22	21031354	21044117	+	lncRNA	AC002472.1	ENSG00000226872
ENSG00000284060.1	0	0	0	0	0	0	0	0	0	0	0	0	0	0	0	0	0	0	0	0	0	0	0	0	0	0	0	0	0	0	0	chr22	21002895	21009453	-	transcribed_unprocessed_pseudogene	AC002472.2	ENSG00000284060
ENSG00000284130.1	0	0	0	0	0	0	0	0	0	0	0	0	0	0	0	0	0	0	0	0	0	0	0	0	0	0	0	0	0	0	0	chr22	21011384	21014217	-	transcribed_unprocessed_pseudogene	AC002472.3	ENSG00000284130
ENSG00000284665.1	0	0	0	0	0	0	0	0	0	0	0	0	0	0	0	0	0	0	0	0	0	0	0	0	0	0	0	0	0	0	0	chr22	21071082	21081018	-	unprocessed_pseudogene	AC002472.4	ENSG00000284665
ENSG00000232759.1	0	0	0	0	0	0	0	0	0	0	0	0	0	0	0	0	0	0	0	0	0	0	0	0	0	0	0	0	0	0	0	chr7	22563337	22573996	+	lncRNA	AC002480.1	ENSG00000232759
ENSG00000232949.2	0	0	0	0	0	0	0	0	0	0	0	0	0	0	1.37523	0	0	0	0	0	0	0	0	0	0	0	0	0	0	0	0	chr7	22589698	22602536	+	lncRNA	AC002480.2	ENSG00000232949
ENSG00000223866.1	0	0	0	0	0	0	0	0	0	0	0	0	0	0	0	0	0	0	0	0	0	0	0	0	0	0	0	0	0	0	0	chr7	20641558	20641948	-	processed_pseudogene	AC002486.1	ENSG00000223866
ENSG00000231525.1	0.974329	0	0	0	0	0	0	1.2557	0	0	1.02821	0	0	0	0	0	0	0	0	0	0	0	0	0	0	0	0	0	0	0	0	chr7	20588990	20590085	+	processed_pseudogene	AC002486.2	ENSG00000231525
ENSG00000270425.1	0	0	0	0	0	0	0	0	0	0	0	0	0	0	0	0	0	0	0	0	0	0	0	0	0	0	0	0	0	0	0	chr7	108720608	108721601	-	processed_pseudogene	AC002487.1	ENSG00000270425
ENSG00000232680.2	0	0	0	0	0	0	0	0	0	0	0	0	0	0	0	0	0	0	0	0	0	0	0	0	0	0	0	0	0	0	0	chr19	35432957	35434642	-	lncRNA	AC002511.1	ENSG00000232680
ENSG00000233214.1	0	0	0	0	0	0	0	0	0	0	0	0	0	0	0	0	0	0	0	0	0	0	0	0	0	0	0	0	0	0	0	chr19	35424062	35424652	-	lncRNA	AC002511.2	ENSG00000233214
ENSG00000283479.1	0	0	0	0	0	0	0	0	0	0	0	0	0	0	0	0	0	0	0	0	0	0	0	0	0	0	0	0	0	0	0	chr19	35407770	35408493	+	transcribed_unprocessed_pseudogene	AC002511.3	ENSG00000283479
ENSG00000259810.2	0	0	0	0	4.32942	0	0	0	0	0	0	0	0	0	0	0	0	0	3.5971	6.91981	0	0	0	0	0	0	1.74042	2.03168	1.02751	0	0.696958	chr16	31788202	31790993	+	lncRNA	AC002519.1	ENSG00000259810
ENSG00000261457.3	0	0	0	0	0	0	0	0	0	0	0	0	0	0	0	0	0	0	0	0	0	0	0	0	0	0	0	0	0	0	0	chr16	31802947	31807973	+	transcribed_processed_pseudogene	AC002519.2	ENSG00000261457
ENSG00000279314.1	0	0	0	0	0	0	0	0	0	0	0	0	0	0	0	0	0	0	0	0	0	0	0	0	0	0	0	0	0	0	0	chr13	31960325	31961946	-	TEC	AC002525.1	ENSG00000279314
ENSG00000287827.1	0	0	0	0	0	0	0	0	0	0	0	0	0	0	0	0	0	0	0	0	0	0	0	0	0	0	0	0	0	0	0	chr7	118511942	118513830	+	lncRNA	AC002529.1	ENSG00000287827
ENSG00000279067.1	0	0	0	0	0	0	0	0	0	0	0	0	0	0	0	0	0	0	0	0	0	0	0	0	0	0	0	0	0	0	0	chr7	96118647	96119995	+	TEC	AC002540.1	ENSG00000279067
ENSG00000227532.1	0	0	0	0	0	0	0	0	0	0	0	0	0	0	0	0	0	0	0	0	0	0	0	0	0	0	0	0	0	0	0	chr7	117187548	117187740	-	processed_pseudogene	AC002542.1	ENSG00000227532
ENSG00000274344.1	0	0	0	0	0	0	0	0	0	0	0	0	0	0	0	0	0	0	0	0	0	0	0	0	0	0	0	0	0	0	0	chr7	117117912	117117983	+	misc_RNA	AC002542.2	ENSG00000274344
ENSG00000275054.1	0	0	0	0	0	0	0	0	0	0	0	0	0	0	0	0	0	0	0	0	0	0	0	0	0	0	0	0	0	0	0	chr7	117184126	117184199	+	misc_RNA	AC002542.3	ENSG00000275054
ENSG00000278482.1	0	0	0	0	0	0	0	0	0	0	0	0	0	0	0	0	0	0	0	0	0	0	0	0	0	0	0	0	0	0	0	chr7	117191647	117191761	+	misc_RNA	AC002542.4	ENSG00000278482
ENSG00000278526.1	0	0	0	0	0	0	0	0	0	0	0	0	0	0	0	0	0	0	0	0	0	0	0	0	0	0	0	0	0	0	0	chr7	117190133	117190269	+	misc_RNA	AC002542.5	ENSG00000278526
ENSG00000287829.1	0	0	0	0	0	0	0	0	0	0	0	0	0	0	0	0	0	0	0	0	0	0	1.50111	0	0	0	0	0	0	0	0	chr7	117091678	117097262	-	lncRNA	AC002542.6	ENSG00000287829
ENSG00000235945.1	0	0	0	0	0	0	0	0	0.923606	0	0	0	0	0	0	0	0	0	0	0	0	0	0	0	0	0	0	0	0	0	0	chr7	116873454	116876376	-	processed_pseudogene	AC002543.1	ENSG00000235945
ENSG00000267184.1	0	1.94811	0	1.30599	4.32942	0	6.5645	1.2557	0	1.16674	1.02821	0.972822	1.15601	5.74306	1.37523	1.32651	0	0.854676	2.69783	0	1.07326	0	0.750554	3.4065	0	2.92633	0	0	1.02751	0	0.696958	chr17	69707193	69707373	-	processed_pseudogene	AC002545.1	ENSG00000267184
ENSG00000267653.1	0	0	0	0	0	0	0	0	0	0	0	0	0	0	0	0	0	0	0	0	0	0	0	0	0	0	0	0	0	0	0	chr17	69477139	69501755	-	lncRNA	AC002546.1	ENSG00000267653
ENSG00000261312.1	0	0	0	0	0	0	0	0	0	0	0	0	0	0	0	0	0	0	0	0	0	0	0	0	0	0	0	0	0	0	0	chr16	19706351	19715383	+	lncRNA	AC002550.1	ENSG00000261312
ENSG00000276571.1	4.87164	2.92217	7.45054	5.22398	12.9883	6.31991	0	1.2557	9.23606	4.66696	6.16924	7.78258	11.5601	0	11.0018	5.30604	6.22068	2.56403	11.6906	1.97709	6.43957	4.64255	10.5078	5.96138	7.56241	9.94952	6.38154	7.11086	4.11003	9.60856	2.09087	chr16	19694035	19694428	-	lncRNA	AC002550.2	ENSG00000276571
ENSG00000261736.1	0	0	0	0	0	0	0	0	0	0	0	0	0	2.87153	0	0	0	0	0	0	0	0	0	0	0	0	0	0	0	0	0	chr16	27643199	27644663	+	lncRNA	AC002551.1	ENSG00000261736
ENSG00000227782.2	1.94866	0.974057	0	1.30599	2.16471	0	1.64112	0	0.923606	0	1.02821	0	0	0	0	0	0	0.854676	0.899276	1.97709	8.58609	3.71404	1.50111	2.55488	0	1.7558	1.16028	1.01584	0	0.73912	0	chr17	16040472	16041273	+	lncRNA	AC002553.1	ENSG00000227782
ENSG00000275413.1	0.974329	0.974057	0	2.61199	0	0	1.64112	6.2785	0	1.16674	2.05641	1.94564	2.31202	4.30729	1.37523	0	0	0.854676	1.79855	0	0	0.928511	0	1.70325	4.12495	0	0.58014	3.55543	0	2.95648	1.39392	chr17	16023323	16023653	-	lncRNA	AC002553.2	ENSG00000275413
ENSG00000239291.1	0	0.974057	0	0	0	0	1.64112	0	0	0	2.05641	0.972822	0	1.43576	0	0	0	1.70935	0	0.988545	0	0	0	0	0	0.585266	0	1.01584	1.02751	0	0	chr17	47159191	47159993	-	processed_pseudogene	AC002558.1	ENSG00000239291
ENSG00000261872.1	0	0	0	0	0	0	0	0	0	0	0	0	0	0	0	0	0	0	0	0	0	0	0	0	0	0	0	0	0	0	0	chr17	47169826	47171049	+	lncRNA	AC002558.2	ENSG00000261872
ENSG00000262265.2	5.84597	8.76651	35.7626	27.4259	54.1178	10.5332	45.9515	56.5065	12.9305	7.00043	14.3949	15.5652	16.1841	8.61459	11.0018	5.30604	16.8847	26.495	30.5754	59.3127	60.1027	45.497	19.5144	14.4776	6.87492	30.4338	34.8084	42.1573	44.1829	41.3907	32.0601	chr17	47160398	47167723	-	lncRNA	AC002558.3	ENSG00000262265
ENSG00000255692.1	0	0	0	0	0	0	0	0	0	0	0	0	0	0	0	0	0	0	0	0	0	0	0	0	0	0	0	0	0	0	0	chr12	119699768	119701011	+	lncRNA	AC002563.1	ENSG00000255692
ENSG00000267005.1	0	0	0	0	0	0	0	0	0	0	0	0	0	0	0	0	0	0	0	0	0	0	0	0	0	0	0	0	0	0	0	chr19	36173406	36173853	-	processed_pseudogene	AC002984.1	ENSG00000267005
ENSG00000268193.5	0	0	0	0	0	0	0	0	0	0	0	0	0	0	0	0	0	0	0	0	0	0	0	0	0	0	0	0	0	0	0	chr19	18907013	18934397	-	protein_coding	AC002985.1	ENSG00000268193
ENSG00000257767.3	0	0	0	0	0	0	0	0	0	0	0	0	0	0	0	0	0	0	0	0	0	0	0	0	0	0	0	0	0	0	0	chr12	111753890	111791418	+	protein_coding	AC002996.1	ENSG00000257767
ENSG00000235461.2	0	0	0	0	0	0	0	0	0	0	0	0	0	0	0	0	0	0	0	0	0	0	0	0	0	0	0	0	0	0	0	chrX	85210684	85220021	+	lncRNA	AC003001.1	ENSG00000235461
ENSG00000276391.1	0	0	0	0	0	0	0	0	0	0	0	0	0	0	0	0	0	0	0	0	0	0	0	0	0	0	0	0	0	0	0	chrX	85207187	85210649	+	processed_pseudogene	AC003001.2	ENSG00000276391
ENSG00000268133.1	0	0	0	0	0	0	0	0	0	0	0	0	0	0	0	0	0	0	0	0	0	0	0	0	0	0	0	0	0	0	0	chr19	57363566	57398584	+	protein_coding	AC003002.1	ENSG00000268133
ENSG00000268533.1	0	0	0	0	0	0	0	0	0	0	0	0	0	0	0	0	0	0	0	0	0	0	0	0	0	0	0	0	0	0	0	chr19	57394183	57438457	+	protein_coding	AC003002.2	ENSG00000268533
ENSG00000269533.5	0	0	0	0	0	0	0	0	0	0	0	0	0	0	0	0	0	0	0	0	0	0	0	0	0	0	0	0	0	0	0	chr19	57389884	57419994	+	protein_coding	AC003002.3	ENSG00000269533
ENSG00000268107.6	0	0	0	0	0	0	0	0	0	0	0	0	0	0	0	0	0	0	0	0	0	0	0	0	0	0	0	0	0	0	0	chr19	57487718	57517559	+	protein_coding	AC003005.1	ENSG00000268107
ENSG00000268266.1	0	0	1.49011	0	0	0	0	0	0.923606	0	1.02821	0	1.15601	1.43576	0	0	0.888668	0	1.79855	0	0	1.85702	0.750554	0	0	1.7558	1.16028	0	0	0	0	chr19	57477649	57482996	+	lncRNA	AC003005.2	ENSG00000268266
ENSG00000269026.2	0	0	0	0	0	0	0	0	0	0	0	0	0	0	0	0	0	0	0	0	0	0	0	0	0	0	0	0	0	0	0	chr19	57682045	57753575	+	protein_coding	AC003006.1	ENSG00000269026
ENSG00000262011.1	0	0	0	0	0	0	0	0	0	0	0	0	0	0	0	0	0	0	0	0	0	0	0	0	0	0	0	0	0	0	0	chr16	13331368	13332583	-	lncRNA	AC003009.1	ENSG00000262011
ENSG00000212663.2	0	0	0	0	0	0	0	0	0	0	0	0	0	0	0	0	0	0.854676	0	0	0	0	0	0	0	0	0	0	0	0	0	chrX	13980066	13988820	-	lncRNA	AC003035.1	ENSG00000212663
ENSG00000233535.1	0	0	0	0	0	0	0	0	0	0	0	0	0	0	0	0	0	0	0	0	0	0	0	0	0	0	0	0	0	0	0	chrX	13955393	13963904	+	lncRNA	AC003035.2	ENSG00000233535
ENSG00000267211.1	0	0	0	0	0	0	0	0	0	0	0	0	0	0	0	0	0	0	0	0	0	0	0	0	0	0	0	0	0	0	0	chr17	44328613	44331462	+	lncRNA	AC003043.1	ENSG00000267211
ENSG00000285486.1	0	0	0	0	0	0	0	0	0	0	0	0	0	0	0	0	0	0	0	0	0	0	0	0	0	0	0	0	0	0	0	chr17	44276368	44281182	-	lncRNA	AC003043.2	ENSG00000285486
ENSG00000287523.1	0	0	0	0	0	0	0	0	0	0	0	0	0	0	0	0	0	0	0	0	1.07326	0	0	0	0	0	0	0	0	0	0	chr7	24318094	24445128	-	lncRNA	AC003044.1	ENSG00000287523
ENSG00000267344.1	0	0	0	0	0	0	0	0	0	0	0	0	0	0	0	0	0	0	0	0	0	0	0	0	0	0	0	0	0	0	0	chr17	45396932	45397477	+	lncRNA	AC003070.1	ENSG00000267344
ENSG00000267446.1	0	0	0	0	0	0	0	0	0	0	0	0	0	0	0	0	0	0	0	0	0	0	0	0.851625	0	0	0	0	0	0	0	chr17	45371402	45372057	-	lncRNA	AC003070.2	ENSG00000267446
ENSG00000226573.1	0	0	0	0	0	0	0	0	0	0	0	0	0	0	0	1.32651	0	0	0	0	0	0	0	0	0	0	0	0	0	0	0	chr22	30105094	30105408	-	processed_pseudogene	AC003071.1	ENSG00000226573
ENSG00000250318.1	0.974329	1.94811	4.47033	0	0	0	0	1.2557	5.54164	1.16674	1.02821	1.94564	3.46803	1.43576	1.37523	0	3.55467	2.56403	3.5971	0.988545	1.07326	0.928511	0	4.25813	2.74997	2.34106	1.74042	3.04751	0	2.95648	3.48479	chr22	30653877	30654814	-	unprocessed_pseudogene	AC003072.1	ENSG00000250318
ENSG00000288153.1	0	0	0	0	0	0	0	0	0	0	0	0	0	0	0	0	0	0	0	0	0	0	0	0	0	0	0	0.507919	0	0	0	chr22	30664961	30674134	+	unprocessed_pseudogene	AC003072.2	ENSG00000288153
ENSG00000287011.1	0	0	0	0	0	0	0	0	0	0	0	0	0	0	0	0	0	0	0	0	0	0	0	0	0	0	0	0	0	0	0	chr7	111757051	111762216	+	lncRNA	AC003077.1	ENSG00000287011
ENSG00000234358.1	0	0	0	0	0	0	0	0	0	0	0	0	0	0	0	0	0	0	0	0	0	0	0	0	0	0	0	0	0	0	0	chr7	111971222	111971988	-	processed_pseudogene	AC003080.1	ENSG00000234358
ENSG00000234826.1	0	0	0	0	0	0	0	0	0	0	0	0	0	0	0	0	0	0	0	0	0	0	0	0	0	0	0	0	0	0	0	chr7	117998858	118004045	-	lncRNA	AC003084.1	ENSG00000234826
ENSG00000287672.1	0	0	0	0	0	0	0	0	0	0	0	0	0	0	0	0	0	0	0	0	0	0	0	0	0	0	0	0	0	0	0	chr7	91880791	91886490	+	lncRNA	AC003086.1	ENSG00000287672
ENSG00000227930.1	0	0	0	0	0	0	0	0	0	0	0	0	0	0	0	0	0	0	0	0	0	0	0	0	0	0	0	0	0	0	0	chr7	23891704	23897335	-	lncRNA	AC003087.1	ENSG00000227930
ENSG00000236453.5	0.974329	0	0	0	0	0	0	0	0	0	0	0	1.15601	0	0	0	0	0	0	0	0	0	0	0	0	0	0	0.507919	0	0	0	chr7	94022833	94066661	+	lncRNA	AC003092.1	ENSG00000236453
ENSG00000236938.1	0	0	0	0	0	0	0	0	0	0	0	0	0	0	0	0	0	0	0	0	0	0	0	0	0	0	0	0	0	0	0	chr7	94071759	94077157	-	lncRNA	AC003092.2	ENSG00000236938
ENSG00000287093.1	0	0	0	0	0	0	0	0	0	0	0	0	0	0	0	0	0	0	0	0	0	0	0	0	0	0	0	0	0	0	0	chr7	24778444	24795496	-	lncRNA	AC003093.1	ENSG00000287093
ENSG00000267604.1	0	0	0	0	0	0	0	0	0	0	0	0	0	0	0	0	0	0	0	0	0	0	0	0	0	0	0	0	0	0	0	chr17	43782804	43784682	-	lncRNA	AC003098.1	ENSG00000267604
ENSG00000228768.3	0	0	0	0	0	0	0	0	0.923606	0	0	0	0	0	0	0	0	0	0	0	0	0	0	0	0	0	0	0	0	0	0	chr17	31571142	31575659	+	lncRNA	AC003101.1	ENSG00000228768
ENSG00000278546.1	0	0	0	0	0	0	0	0	0	0	0	0	0	0	0	0	0	0	0	0	0	0	0	0	0	0	0	0	0	0	0	chr17	31560132	31560573	+	lncRNA	AC003101.2	ENSG00000278546
ENSG00000278977.1	0	0	0	0	0	0	0	0	0	0	0	0	0	0	0	0	0	0	0	0	0	0	0	0	0	0	0	0	0	0	0	chr17	31533171	31533938	-	TEC	AC003101.3	ENSG00000278977
ENSG00000260793.2	0.974329	6.8184	2.98022	1.30599	8.65884	0	8.20562	5.0228	4.61803	4.66696	3.08462	10.701	8.09207	1.43576	5.50092	6.63254	11.5527	7.69208	15.2877	13.8396	12.8791	11.1421	9.00665	12.7744	4.12495	1.7558	4.64112	2.03168	3.08252	3.6956	4.18175	chr17	44221401	44223710	+	lncRNA	AC003102.1	ENSG00000260793
ENSG00000212590.1	0	0	0	0	0	0	0	0	0	0	0	0	0	0	0	0	0	0	0	0	0	0	0	0	0	0	0	0	0	0	0	chr7	152609313	152609434	+	snoRNA	AC003109.1	ENSG00000212590
ENSG00000278218.1	0	0	0	0	0	0	0	0	0	0	0	0	0	0	0	0	0	0	0	0	0	0	0	0	0	0	0	0	0	0	0	chrX	11148584	11148769	-	misc_RNA	AC003657.1	ENSG00000278218
ENSG00000237994.1	0	0	0	0	0	0	0	0	0.923606	0	0	0	0	0	0	0	0	0	0	0	0	0	0	0	0	0	0	0	0	0	0	chrX	28942050	28942568	+	lncRNA	AC003659.1	ENSG00000237994
ENSG00000227042.1	0	0	0	0	0	0	0	0	0	0	0	0	0	0	0	0	0	0	0	0	0	0	0	0	0	0	0	0	0	0	0	chrX	10242339	10365323	+	lncRNA	AC003666.1	ENSG00000227042
ENSG00000237539.1	0	0	0	0	0	0	0	0	0	0	0	0	0	0	0	0	0	0	0	0	0	0	0	0	0	0	0	0	0	0	0	chrX	15646167	15646875	-	processed_pseudogene	AC003669.1	ENSG00000237539
ENSG00000279159.1	0	0	0	0	8.65884	0	0	1.2557	0	0	0	0	0	0	0	0	0	3.4187	0.899276	2.96563	8.58609	13.9277	0	0	0	0	0	0	0	0	0	chr22	29978950	30028236	-	lncRNA	AC003681.1	ENSG00000279159
ENSG00000268392.1	0	0.974057	0	0	0	0	1.64112	0	0	0	0	0	0	0	0	0	0	0	0	2.96563	0	1.85702	0	0	0	0.585266	0.58014	1.01584	0	2.21736	0	chr19	57625032	57626950	+	lncRNA	AC003682.1	ENSG00000268392
ENSG00000228543.1	0	0	0	0	0	0	0	0	0	0	0	0	0	0	0	0	0	0	0	0	0	0	0	0	0	0	0	0	0	0	0	chrX	9249920	9275206	+	lncRNA	AC003684.1	ENSG00000228543
ENSG00000229012.1	0	0	0	0	0	0	0	0	0	0	0	0	0	0	0	0	0	0	0	0	0	0	0	0	0	0	0	0	0	0	0	chrX	8863861	8867601	-	lncRNA	AC003685.1	ENSG00000229012
ENSG00000257807.1	0	0	0	0	0	0	0	0	0	0	0	0	0	0	0	0	0	0	0.899276	0	0	0	0	0	0	0	0	0	0	0	0	chr12	47484689	47485722	+	processed_pseudogene	AC003686.1	ENSG00000257807
ENSG00000264598.1	0	0	0	0	0	0	0	0	0	0	0	0	0	0	0	0	0	0	0	0	0	0	0	0	0	0	0	0	0	0	0	chr17	33052107	33052867	-	lncRNA	AC003687.1	ENSG00000264598
ENSG00000262302.1	0	0	0	0	0	0	0	0	0	0	0	0	0	0	0	0	0	0	0	0	0	0	0	0	0	0	0	0	0	0	0	chr17	7246829	7262089	-	protein_coding	AC003688.1	ENSG00000262302
ENSG00000263342.1	0	0	0	0	0	0	0	0	0.923606	0	0	0	0	0	0	0	0	0	0	0	0	0	0	0	0	0	0	0	0	0	0	chr17	7282947	7284071	-	lncRNA	AC003688.2	ENSG00000263342
ENSG00000285785.1	0	0	0	0	0	0	0	0	0	0	0	0	0	0	0	0	0	0	0	0	0	0	0	0	0	0	0	0	0	0	0	chr17	57196081	57213300	-	lncRNA	AC003950.1	ENSG00000285785
ENSG00000268564.1	0	0	0	0	0	0	0	0	0	0	0	0	0	0	0	0	0	0	0	0	0	0	2.25166	0	0	0	0.58014	0	0	0	0	chr19	15124160	15126174	+	lncRNA	AC003956.1	ENSG00000268564
ENSG00000279825.1	0	0	0	0	0	0	0	0	0	0	0	0	0	0	0	0	0	0	0	0	0	0	0	0	0	0	0	0	0	0	0	chr17	19030857	19033529	+	TEC	AC003957.1	ENSG00000279825
ENSG00000108516.5	0	0	0	0	0	0	0	0	0	0	0	0	0	0	0	0	0	0	0	0	0	0	0	0	0	0	0	0	0	0	0	chr17	41334632	41335733	+	unprocessed_pseudogene	AC003958.1	ENSG00000108516
ENSG00000234859.5	0	0	0	0	0	0	0	0	0	0	0	0	0	0	0	0	0	0	0	0	0	0	0	0	0	0	0	0	0	0	0	chr17	41402416	41425049	+	lncRNA	AC003958.2	ENSG00000234859
ENSG00000263280.2	0	1.94811	1.49011	1.30599	0	2.10664	0	6.2785	0.923606	4.66696	1.02821	1.94564	1.15601	7.17882	0	2.65302	0	0	0	0	0	0	3.75277	0	0.687492	0	0.58014	0	0	0	0	chr16	2866325	2868251	-	lncRNA	AC003965.1	ENSG00000263280
ENSG00000263325.1	0	0	0	0	0	0	0	0	0	0	0	0	0	0	0	0	0	0	0	0	0	0	0	0	0	0	0	0	0	0	0	chr16	2857898	2859726	+	lncRNA	AC003965.2	ENSG00000263325
ENSG00000269504.3	0	0	0	0	0	0	0	0	0	0	0	0	0	0	0	0	0.888668	0.854676	0	0	0	0	0	0	0	0.585266	0	0	1.02751	0	0	chr19	22017898	22052370	-	lncRNA	AC003973.1	ENSG00000269504
ENSG00000279377.1	0	0	0	0	0	0	0	0	0	0	0	0	0	0	0	0	0	0	0	0	0	0	0	0	0	0	0	0	0	0	0	chr19	21965708	21968529	-	TEC	AC003973.2	ENSG00000279377
ENSG00000197462.3	0	0	0	0	0	0	0	0	0	0	0	0	0	0	0	0	0	0	0	0	0	0	0	0	0	0	0	0	0	0	0	chr7	125917871	125933832	+	lncRNA	AC003975.1	ENSG00000197462
ENSG00000256695.2	0	0	0	0	0	0	0	0	0	0	0	0	0	0	0	0	0	0	0	0	0	0	0	0	0	0	0	0	0	0	0	chr12	120389502	120395995	+	lncRNA	AC003982.1	ENSG00000256695
ENSG00000235139.2	0	0	0	0	0	0	0	0	0	0	0	0	0	0	0	0	0	0	0	0	0	0	0	0	0	0	0	0	0	0	0	chr7	84532476	84584322	+	lncRNA	AC003984.1	ENSG00000235139
ENSG00000233824.2	0	0	0	0	0	0	0	0	0	0	0	0	0	0	0	0	0	0	0	0	0	0	0	0	0	0	0	0	0	0	0	chr7	25321302	25326865	-	lncRNA	AC003985.1	ENSG00000233824
ENSG00000229533.1	0	0	0	0	0	0	0	0	0	0	0	0	0	0	0	0	0	0	0	0	0	0	0	0	0	0	0	0	0	0	0	chr7	19144293	19146253	+	lncRNA	AC003986.1	ENSG00000229533
ENSG00000232821.1	0	0	0	0	0	0	0	0	0	0	0	0	0	0	0	0	0	0	0	0	0	0	0	0	0	0	0	0	0	0	0	chr7	19112474	19114271	+	lncRNA	AC003986.2	ENSG00000232821
ENSG00000236536.1	0	0	0	0	0	0	0	0	0	0	0	0	0	0	0	0	0	0	0	0	0	0	0	0	0	0	0	0	0	0	0	chr7	19119933	19121916	+	lncRNA	AC003986.3	ENSG00000236536
ENSG00000234223.2	0	0	0	0	0	0	0	0	0	0	0	0	0	0	0	0	0	0	0	0	0	0	0	0	0	0	0	0	0	0	0	chr7	80246409	80312456	-	lncRNA	AC003988.1	ENSG00000234223
ENSG00000227948.4	0	0	0	0	0	0	0	0	0	0	0	0	0	0	0	0	0	0	0	0	0	0	0	0	0	0	0	0	0	0	0	chr7	111411319	111411883	+	processed_pseudogene	AC003989.1	ENSG00000227948
ENSG00000243621.1	0	0	0	0	0	0	0	0	0	0	0	0	0	0	0	0	0	0	0	0	0	0	0	0	0	0	0	0	0	0	0	chr7	111394875	111395043	+	processed_pseudogene	AC003989.2	ENSG00000243621
ENSG00000228113.7	0	0	0	0	0	0	0	0	0	0	0	0	0	0	0	0	0	0	1.79855	1.97709	0	0	0	0	0	0	0	0	0	0	0	chr7	88219359	88304367	+	lncRNA	AC003991.1	ENSG00000228113
ENSG00000282859.1	0	0	0	0	0	0	0	0	0	0	0	0	0	0	0	0	0	0	0	0	0	0	0	0	0	0	0	0	0	0	0	chr7	114560961	114561517	+	lncRNA	AC003992.1	ENSG00000282859
ENSG00000237903.1	0	0	0	0	0	0	0	0	0	0	0	0	0	0	1.37523	1.32651	0	0	0	0	0	0	0.750554	0	0	0	0	0	0	0	0	chrX	119422917	119423547	+	lncRNA	AC004000.1	ENSG00000237903
ENSG00000270317.1	0	0	0	0	0	0	0	0	0	0	0	0	0	0	0	0	0	0	0	0	0	0	0	0	0	0	0	0	0	0	0	chr19	22501699	22501948	-	processed_pseudogene	AC004004.1	ENSG00000270317
ENSG00000228711.1	0	0	0	0	0	0	0	0	0	0	0	0	0	0	0	0	0	0	0	0	0	0	0	0	0	0	0	0	0	0	0	chr7	82657035	82657411	+	processed_pseudogene	AC004006.1	ENSG00000228711
ENSG00000224322.2	0	0	0	0	0	0	0	0	0	0	0	0	0	0	0	0	0	0	0	0	0	0	0	0	0	0	0	0	0	0	0	chr7	27361591	27410358	+	lncRNA	AC004009.1	ENSG00000224322
ENSG00000279429.1	0	0	0	0	0	0	0	0	0	0	0	0	0	0	0	0	0	0	0	0	0	0	0	0	0	0	0	0	0	0	0	chr7	27412164	27412891	+	TEC	AC004009.2	ENSG00000279429
ENSG00000279655.1	0	0	0	0	0	0	0	0	0	0	0	0	0	0	0	0	0	0	0	0	0	0	0	0	0	0	0	0	0	0	0	chr7	27380562	27381206	+	TEC	AC004009.3	ENSG00000279655
ENSG00000233942.1	0	0.974057	0	0	0	0	4.92337	2.5114	0	0	0	0	0	0	0	0	0	0	0	0	0	0	0	0	0	0	0	0	0	0	0	chr7	95471835	95473998	+	lncRNA	AC004012.1	ENSG00000233942
ENSG00000229603.1	0	0	0	0	0	0	0	0	0	0	0	0	0	0	0	0	0	0	0	0	0	0	0	0	0	0	0	0	0	0	0	chr7	108909453	108952666	+	lncRNA	AC004014.1	ENSG00000229603
ENSG00000279043.1	0	0	0	0	0	0	0	0	0	0	0	0	0	0	0	0	0	0	0	0	0	0	0	0	0	0	0	0	0	0	0	chr7	108900105	108905226	-	TEC	AC004014.2	ENSG00000279043
ENSG00000228751.1	0	0	0	0	0	0	0	0	0	0	0	0	0	0	0	0	0	0	0	0	0	0	0	0	0	0	0	0	0	0	0	chr7	95350164	95351229	+	processed_pseudogene	AC004022.1	ENSG00000228751
ENSG00000237160.2	0	0	0	0	0	0	0	0	0	0	0	0	0	0	0	0	0	0	0	0	0	0	0	0	0	0	0	0	0	0	0	chr7	95348718	95348910	-	processed_pseudogene	AC004022.2	ENSG00000237160
ENSG00000261462.1	0	0	0	0	0	0	0	0	0	0	0	0	0	0	0	0	0	0	0	0	0	0	0	0	0	0	0	0	1.02751	0	0	chr7	87109539	87111282	+	lncRNA	AC004023.1	ENSG00000261462
ENSG00000257624.1	0	0	0	0	0	0	1.64112	0	0	0	0	0.972822	2.31202	1.43576	0	0	0	0	0	0	0	1.85702	0	0	0	0	0	0.507919	1.02751	1.47824	1.39392	chr12	112000739	112000985	-	processed_pseudogene	AC004024.1	ENSG00000257624
ENSG00000262482.1	0	0	0	0	0	0	0	0	0	0	0	0	0	0	0	0	0	0	0	0	0	0	0	0	0	0	0	0	0	0	0	chr16	2939714	2954276	-	lncRNA	AC004034.1	ENSG00000262482
ENSG00000230612.3	0	0	0	1.30599	0	0	0	0	0	0	0	0	0	0	0	0	0	0.854676	0	1.97709	1.07326	0.928511	0.750554	0	0.687492	0	0	0	0	0	0	chr5	132688681	132723725	+	lncRNA	AC004039.1	ENSG00000230612
ENSG00000286291.1	0	0	0	0	0	0	0	0	0	0	0	0	0	0	0	0	0	0	0	0	0	0	0	0	0	0	0	0	0	0	0	chr4	103871890	103878436	+	lncRNA	AC004047.1	ENSG00000286291
ENSG00000251170.6	0	0	0	0	0	0	0	0	0	0	0	0	0	0	0	0	0	0	0	0	0	0	0	0	0	0	0	0	0	0	0	chr4	104230380	104411035	+	lncRNA	AC004052.1	ENSG00000251170
ENSG00000248242.1	0	0	0	0	0	0	0	0	0	0	0	0	0	0	0	0	0	0	0.899276	0	0	0	0	0	0	0	0	0	0	0	0	chr4	104653874	104966793	-	lncRNA	AC004053.1	ENSG00000248242
ENSG00000248984.1	0	0	0	0	0	0	0	0	0	0	0	0	0	0	0	0	0	0	0	0	0	0	0	0	0	0	0	0	0	0	0	chr4	91108023	91112790	-	lncRNA	AC004054.1	ENSG00000248984
ENSG00000196656.7	0	0.974057	0	1.30599	0	0	0	0	0	0	2.05641	0.972822	0	0	4.12569	0	0	1.70935	0	2.96563	0	0	0.750554	0.851625	1.37498	0	0.58014	0.507919	1.02751	0.73912	0.696958	chr4	113214046	113217170	-	transcribed_processed_pseudogene	AC004057.1	ENSG00000196656
ENSG00000251312.2	0	0	0	0	0	0	0	0	0	0	0	0	0	0	0	0	0	0	0	0	0	0	0	0	0	0	0	0	0	0	0	chr4	111063583	111064227	+	processed_pseudogene	AC004062.1	ENSG00000251312
ENSG00000250670.1	0	0	0	0	0	0	0	0	0	0	0	0	0	0	0	0	0	0	0	0	0	0	0	0	0	0	0	0	0	0	0	chr4	104556960	104568877	+	lncRNA	AC004063.1	ENSG00000250670
ENSG00000250522.1	0	0	0	0	0	0	0	0	0	0	0	0	0	0	0	0	0	0	0	0	0	0	0	0	0	0	0	0	0	0	0	chr4	105540190	105552355	-	lncRNA	AC004066.1	ENSG00000250522
ENSG00000273447.1	2.92299	3.89623	0	0	0	10.5332	1.64112	5.0228	0	5.83369	0	4.86411	2.31202	4.30729	1.37523	5.30604	0.888668	0.854676	0.899276	0	0	0	0	0.851625	4.81244	2.34106	3.48084	1.52376	1.02751	1.47824	4.18175	chr4	109692004	109692703	+	lncRNA	AC004067.1	ENSG00000273447
ENSG00000251259.1	10.7176	3.89623	4.47033	10.448	15.153	6.31991	8.20562	1.2557	12.0069	9.33391	15.4231	8.7554	16.1841	11.4861	15.1275	7.95905	6.22068	8.54676	21.5826	9.88545	10.7326	3.71404	14.2605	11.9228	17.1873	13.4611	15.0837	12.698	8.22007	14.0433	6.27262	chr4	105137280	105140619	-	lncRNA	AC004069.1	ENSG00000251259
ENSG00000251473.2	0	0	0	0	2.16471	0	1.64112	0	1.84721	2.33348	0	0	0	1.43576	0	3.97953	0	1.70935	0	0	0	0	0	0	0	0	0	0	0	0	0	chr4	105102891	105104004	-	processed_pseudogene	AC004069.2	ENSG00000251473
ENSG00000252136.1	0	0	0	0	0	0	0	0	0	0	0	0	0	0	0	0	0	0	0	0	0	0	0	0	0	0	0	0	0	0	0	chr4	105105987	105106094	+	snoRNA	AC004069.3	ENSG00000252136
ENSG00000268163.1	0	0	0	0	0	0	0	0	0	0	0	0	0	0	0	0	0	0	0	0	0	0	0	0	0	0	0	0	0	0	0	chr19	57437970	57477536	-	protein_coding	AC004076.1	ENSG00000268163
ENSG00000276449.1	7.79463	22.4033	19.3714	5.22398	12.9883	6.31991	8.20562	13.8127	20.3193	11.6674	20.5641	17.5108	27.7442	14.3576	6.87615	9.28556	10.664	19.6575	25.1797	33.6105	12.8791	41.783	23.2672	12.7744	4.81244	5.85266	7.54183	5.58711	6.16505	1.47824	11.1513	chr19	57449689	57453011	+	lncRNA	AC004076.2	ENSG00000276449
ENSG00000274396.1	0	0	0	0	0	0	0	0	0	0	0	0	0	0	0	0	0	0	0	0	0	0	0	0	0	0	0	0	0	0	0	chr7	27099856	27099957	+	misc_RNA	AC004079.1	ENSG00000274396
ENSG00000274864.1	0	0	0	0	0	0	0	0	0	0	0	0	0	0	0	0	0	0	0	0	0	0	0	0	0	0	0	0	0	0	0	chr7	27099778	27099836	+	misc_RNA	AC004079.2	ENSG00000274864
ENSG00000276528.1	0	0	0	0	0	0	0	0	0	0	0	0	0	0	0	0	0	0	0	0	0	0	0	0	0	0	0	0	0	0	0	chr7	27096124	27096248	+	misc_RNA	AC004079.3	ENSG00000276528
ENSG00000276771.1	0	0	0	0	0	0	0	0	0	0	0	0	0	0	0	0	0	0	0	0	0	0	0	0	0	0	0	0	0	0	0	chr7	27098900	27099114	+	misc_RNA	AC004079.4	ENSG00000276771
ENSG00000277694.1	0	0	0	0	0	0	0	0	0	0	0	0	0	0	0	0	0	0	0	0	0	0	0	0	0	0	0	0	0	0	0	chr7	27099967	27100111	+	misc_RNA	AC004079.5	ENSG00000277694
ENSG00000253308.2	0	0	0	0	0	0	0	0	0	0	0	0	0	0	0	0	0	0	0	0	0	0	0	0	0	0	0	0	0	0	0	chr7	27239243	27241228	-	lncRNA	AC004080.1	ENSG00000253308
ENSG00000277469.1	0	0	0	0	0	0	0	0	0	0	0	0	0	0	0	0	0	0	0	0	0	0	0	0	0	0	0	0	0	0	0	chr7	27202302	27202638	+	misc_RNA	AC004080.10	ENSG00000277469
ENSG00000277553.1	0	0	0	0	0	0	0	0	0	0	0	0	0	0	0	0	0	0	0	0	0	0	0	0	0	0	0	0	0	0	0	chr7	27206139	27206303	+	misc_RNA	AC004080.11	ENSG00000277553
ENSG00000277966.1	0	0	0	0	0	0	0	0	0	0	0	0	0	0	0	0	0	0	0	0	0	0	0	0	0	0	0	0	0	0	0	chr7	27186892	27187124	+	misc_RNA	AC004080.12	ENSG00000277966
ENSG00000278020.1	0	0	0	0	0	0	0	0	0	0	0	0	0	0	0	0	0	0	0	0	0	0	0	0	0	0	0	0	0	0	0	chr7	27188816	27188994	+	misc_RNA	AC004080.13	ENSG00000278020
ENSG00000278334.1	0	0	0	0	0	0	0	0	0	0	0	0	0	0	0	0	0	0	0	0	0	0	0	0	0	0	0	0	0	0	0	chr7	27185832	27186018	+	misc_RNA	AC004080.14	ENSG00000278334
ENSG00000278592.1	0	0	0	0	0	0	0	0	0	0	0	0	0	0	0	0	0	0	0	0	0	0	0	0	0	0	0	0	0	0	0	chr7	27187819	27188021	+	misc_RNA	AC004080.15	ENSG00000278592
ENSG00000278708.1	0	0	0	0	0	0	0	0	0	0	0	0	0	0	0	0	0	0	0	0	0	0	0	0	0	0	0	0	0	0	0	chr7	27201844	27202219	+	misc_RNA	AC004080.16	ENSG00000278708
ENSG00000286323.1	0	0	0	0	0	0	0	0	0	0	0	0	0	0	0	0	0	0	0	0	0	0	0	0	0	0	0	0	0	0	0	chr7	27210801	27212965	-	lncRNA	AC004080.17	ENSG00000286323
ENSG00000253508.1	0	0	0	0	0	0	0	0	0	0	0	0	0	0	0	0	0	0	0	0	0	0	0	0	0	0	0	0	0	0	0	chr7	27186573	27193448	-	lncRNA	AC004080.2	ENSG00000253508
ENSG00000257184.3	0	0	0	0	0	0	0	0	0	0	0	0	0	0	0	0	0	0	0	0	0	0	0	0	0	0	0	0	0	0	0	chr7	27163535	27180013	-	protein_coding	AC004080.3	ENSG00000257184
ENSG00000270182.1	0	0	0	0	0	0	0	0	1.84721	2.33348	8.22566	0	3.46803	0	1.37523	1.32651	0	0	0	0	0	0	0	0	0	0	0	0	0	0	0	chr7	27158344	27158976	+	lncRNA	AC004080.4	ENSG00000270182
ENSG00000272801.1	0	0	0	0	0	0	0	0	0	0	0	0	0	0	0	0	0	0	0	0	0	0	0	0	0	0	0	0	0	0	0	chr7	27147366	27152598	-	lncRNA	AC004080.5	ENSG00000272801
ENSG00000273433.1	0	0	0	0	0	0	0	0	0	0	0	0	0	0	0	0	0	0	0	0	0	0	0	0	0	0	0	0	0	0	0	chr7	27128969	27152561	-	lncRNA	AC004080.6	ENSG00000273433
ENSG00000273961.1	0	0	0	0	0	0	0	0	0	0	0	0	0	0	0	0	0	0	0	0	0	0	0	0	0	0	0	0	0	0	0	chr7	27185433	27185530	+	misc_RNA	AC004080.7	ENSG00000273961
ENSG00000276496.1	0	0	0	0	0	0	0	0	0	0	0	0	0	0	0	0	0	0	0	0	0	0	0	0	0	0	0	0	0	0	0	chr7	27186166	27186263	+	misc_RNA	AC004080.8	ENSG00000276496
ENSG00000276609.1	0	0	0	0	0	0	0	0	0	0	0	0	0	0	0	0	0	0	0	0	0	0	0	0	0	0	0	0	0	0	0	chr7	27200465	27200521	+	misc_RNA	AC004080.9	ENSG00000276609
ENSG00000254180.2	0	0	0	0	0	0	0	0	0	0	0	0	0	0	0	0	0	0	0	0	0	0	0	0	0	0	0	0	0	0	0	chr8	90198389	90620077	-	lncRNA	AC004083.1	ENSG00000254180
ENSG00000226851.1	0	0	0	0	0	0	0	0	0	0	1.02821	0	0	0	0	0	0	0	0	0	0	0	0	0	0	0	0	0	0	0	0	chr7	112328189	112409623	-	lncRNA	AC004112.1	ENSG00000226851
ENSG00000201541.1	0	0	0	0	0	0	0	0	0	0	0	0	0	0	0	0	0	0	0	0	0	0	0	0	0	0	0	0	0	0	0	chr16	24333415	24333547	-	snoRNA	AC004125.1	ENSG00000201541
ENSG00000213798.3	0	0	0	0	0	0	0	0	0	0	0	0	0	0	0	0	0	0	0	0	0	0	0	0	0	0	0	0	0	0	0	chr7	25212170	25212965	-	processed_pseudogene	AC004129.1	ENSG00000213798
ENSG00000234406.1	0	0	0	0	0	0	0	0	0	0	0	0	0	0	0	0	0	0	0	0	0	0	0	0	0	0	0	0	0	0	0	chr7	25185623	25188724	+	processed_pseudogene	AC004129.2	ENSG00000234406
ENSG00000285716.1	0	0	0	0	0	0	0	0	0	0	0	0	0	0	0	0	0	0	0	0	0	0	0	0	0	0	0	0	0	0	0	chr7	25254965	25257129	-	lncRNA	AC004129.3	ENSG00000285716
ENSG00000200753.1	0	0	0	0	0	0	0	0	0	0	0	0	0	0	0	0	0	0	0	0	0	0	0	0	0	0	0	0	0	0	0	chr7	20377331	20377401	+	snoRNA	AC004130.1	ENSG00000200753
ENSG00000271133.5	0	0	0	0	0	0	0	0	0	0	0	0	0	0	0	0	0	0	0	0	0	0	0	0	0	0	0	0	0	0	0	chr7	20328299	20331747	-	lncRNA	AC004130.2	ENSG00000271133
ENSG00000267592.1	0	0	0	0	0	0	0	0	0	0	0	0	0	0	0	0	0	0	0	0	0	0	0	0	0	0	0	0	0	0	0	chr17	35596904	35597128	-	processed_pseudogene	AC004134.1	ENSG00000267592
ENSG00000263485.1	0	0	0	0	0	0	0	0	0	0	0	0	0	0	0	0	0	0	0	0	0	0	0	0	0	0	0	0	0	0	0	chr17	34080882	34082224	-	lncRNA	AC004147.1	ENSG00000263485
ENSG00000263571.3	0	0	0	0	0	0	0	0	0	0	1.02821	1.94564	0	0	0	1.32651	0	0	0	0	0	0	0	0	0	0	0	0	0	0	0	chr17	34155566	34165736	+	lncRNA	AC004147.2	ENSG00000263571
ENSG00000264791.1	0	0	0	0	0	0	0	0	0	0	0	0	0	0	0	0	0	0	0	0	0	0	0	0	0	0	0	0	0	0	0	chr17	34142947	34147047	+	lncRNA	AC004147.3	ENSG00000264791
ENSG00000265356.2	0	0	0	0	0	0	0	0	0	0	0	0	0	0	0	0	0	0	0	0	0	0	0	0	0	0	0	0	0	0	0	chr17	33935437	34156000	-	lncRNA	AC004147.4	ENSG00000265356
ENSG00000265775.1	0	0	0	0	0	0	0	0	0	0	0	0	0	0	0	0	0	0	0	0	0	0	0	0	0	0	0	0	0	0	0	chr17	34118347	34118882	-	lncRNA	AC004147.5	ENSG00000265775
ENSG00000263272.1	34.1015	24.3514	26.822	23.5079	12.9883	29.4929	26.258	15.0684	12.0069	8.16717	14.3949	10.701	17.3402	7.17882	4.12569	11.9386	12.4414	8.54676	16.187	7.90836	3.21979	8.3566	10.5078	13.626	27.4997	12.2906	13.3432	8.1267	8.22007	10.3477	15.3331	chr17	5425139	5432876	-	lncRNA	AC004148.1	ENSG00000263272
ENSG00000267666.2	0	0	0	0	0	0	1.64112	2.5114	0	0	0	0	0	0	0	0	0	0	0	0	2.14652	0	0	0	0.687492	0	0	0	0	0	0.696958	chr19	663482	669500	+	lncRNA	AC004156.1	ENSG00000267666
ENSG00000260664.2	0	0	0	0	0	0	0	0	0	0	0	0	0	0	0	0	0	0	0	0	0	0	0	0	0	0	0	0	0	0	0	chr16	72425948	72533892	+	lncRNA	AC004158.1	ENSG00000260664
ENSG00000230333.6	0	0	0	0	0	0	0	0	0.923606	0	0	0	0	0	0	0	1.77734	1.70935	0	0	0	0	0.750554	0	0	0	0	0	0	0	0	chr7	11180902	11520175	+	lncRNA	AC004160.1	ENSG00000230333
ENSG00000230435.1	0	0	0	0	0	0	0	0	0	0	0	0	0	0	0	0	0	0	0	0	0	0	0	0	0	0	0	0	0	0	0	chr7	11406955	11414078	+	lncRNA	AC004160.2	ENSG00000230435
ENSG00000257494.1	0	0	0	0	0	0	0	0	0	0	0	0	0	0	0	0	0	0	0	0	0	0	0	0	0	0	0	0	0	0	0	chr12	112256800	112259091	+	lncRNA	AC004217.1	ENSG00000257494
ENSG00000257658.1	0	0	0	0	0	0	0	0	0	0	0	0	0	0	0	0	0	0	0	0	0	0	0	0	0	0	0	0	0	0	0	chr12	112321759	112323089	+	processed_pseudogene	AC004217.2	ENSG00000257658
ENSG00000267778.1	0	0	0	0	0	0	0	0	0	0	0	0	0	0	0	0	0	0	0	0	0	0	0	0	0	0	0	0	0	0	0	chr19	1238179	1239522	+	lncRNA	AC004221.1	ENSG00000267778
ENSG00000243423.1	12.6663	11.6887	14.9011	14.3659	38.9648	71.6256	26.258	31.3925	18.4721	53.67	13.3667	17.5108	25.4322	53.1233	30.2551	35.8157	3.55467	6.83741	11.6906	2.96563	5.36631	5.57106	0.750554	0.851625	1.37498	0	3.48084	0	0	0	0.696958	chr17	35076737	35077007	+	processed_pseudogene	AC004223.1	ENSG00000243423
ENSG00000267457.1	0	0	0	0	0	0	0	0	0	0	0	0	0	0	0	0	1.77734	0.854676	0	0	0	0	0	0	0	0	0	0	0	0	0	chr17	35073831	35074374	-	lncRNA	AC004223.2	ENSG00000267457
ENSG00000267618.5	0	0	0	0	0	0	0	0	0	0	0	0	0	0	0	0	0	0	0	0	0	0	0	0	0	0	0	0	0	0	0	chr17	35011349	35121493	-	protein_coding	AC004223.3	ENSG00000267618
ENSG00000273687.1	0	0	0	0	0	0	0	0	0	0	0	0	0	0	0	0	0	0	1.79855	0	0	0	0	0	0	0	0	0	0	0.73912	0	chr17	35018660	35018991	+	lncRNA	AC004223.4	ENSG00000273687
ENSG00000240311.1	0.974329	0	0	0	4.32942	6.31991	0	1.2557	1.84721	0	2.05641	0.972822	3.46803	0	0	2.65302	0	1.70935	0	0	0	0	0.750554	0	0	0	0	0	0	0	0	chr16	3496201	3496768	+	processed_pseudogene	AC004224.1	ENSG00000240311
ENSG00000263212.2	0	0	0	0	0	0	0	0	0	0	0	0	0	0	0	0	0	0	0	0	0	0	0	0	0	0	0	0	0	0	0	chr16	3458071	3515564	+	lncRNA	AC004224.2	ENSG00000263212
ENSG00000234477.1	0	0	0	0	0	0	0	0	0	0	0	0	0	0	0	0	0	0	0	0	0	0	0	0	0	0	0	0	0	0	0	chr17	40921430	40975926	+	lncRNA	AC004231.1	ENSG00000234477
ENSG00000265359.1	0	0	0	0	0	0	0	0	0	0	0	0	0	0	0	0	0	0	0	0	0	0	0	0	0	0	0	0	0	0	0	chr17	40850800	40863282	+	lncRNA	AC004231.4	ENSG00000265359
ENSG00000262899.1	0	0	0	0	0	0	0	0	0	0	0	0	0	0	0	0	0	0	0	0	0	0	0	0	0	0	0	0	0	0	0	chr16	3307573	3308393	-	lncRNA	AC004232.1	ENSG00000262899
ENSG00000279031.1	0	0	0	0	0	0	3.28225	0	0.923606	0	1.02821	0	0	1.43576	0	0	0.888668	0	0	0.988545	3.21979	0	0.750554	0	0.687492	0	1.74042	1.01584	0	0	0	chr16	3292879	3293403	+	TEC	AC004232.2	ENSG00000279031
ENSG00000262362.1	0	0	0	0	0	0	0	0	0	0	0	0	0	0	0	0	0	0	0	0	0	0	0	0	0	0	0	0	0	0	0	chr16	3003431	3005101	-	lncRNA	AC004233.1	ENSG00000262362
ENSG00000272079.2	0	0.974057	4.47033	1.30599	0	2.10664	0	0	0	0	0	0	0	0	0	0	0	0	0	0	0	0	0	0	0	0	0	0	0	0	0	chr16	3006120	3007388	+	lncRNA	AC004233.2	ENSG00000272079
ENSG00000274367.1	0	0	0	0	0	0	0	0	0	0	0	0	0	0	0	0	0	0	0	1.97709	0	0	0	0	0	2.34106	0	0	0	0	0	chr16	2981175	2981591	-	lncRNA	AC004233.3	ENSG00000274367
ENSG00000288660.1	0	0	0	0	0	0	0	0	0	0	0	0	0	0	0	0	0	0	0	0	0	0	0	0	0	0	0	0	0	0	0	chr16	3004132	3004859	+	protein_coding	AC004233.4	ENSG00000288660
ENSG00000257433.6	0	1.94811	2.98022	0	0	2.10664	0	2.5114	0.923606	0	1.02821	1.94564	0	4.30729	0	1.32651	0.888668	0.854676	1.79855	0.988545	0	3.71404	2.25166	0.851625	0.687492	1.7558	4.64112	2.03168	0	0.73912	2.78783	chr12	47706083	47742294	+	lncRNA	AC004241.1	ENSG00000257433
ENSG00000274902.1	0	0	0	0	0	0	0	0	0	0	0	0	0	0	0	0	0	0	0	0	0	0	0	0	0	0	0	0	1.02751	0.73912	0	chr12	47731908	47732351	+	lncRNA	AC004241.2	ENSG00000274902
ENSG00000276390.1	17.5379	8.76651	16.3912	11.7539	8.65884	8.42654	13.129	6.2785	5.54164	10.5007	11.3103	5.83693	10.4041	12.9219	23.3789	9.28556	11.5527	17.0935	11.6906	8.8969	8.58609	7.42808	15.0111	25.5488	13.7498	9.94952	17.9844	3.55543	13.3576	12.565	15.3331	chr12	47699401	47699917	-	lncRNA	AC004241.3	ENSG00000276390
ENSG00000277173.1	0	0	1.49011	0	0	0	0	0	0	0	0	0	0	0	0	0	0	0	0	0	0	0	0	0	0	0	0	0	0	0	0	chr12	47768529	47769648	+	lncRNA	AC004241.4	ENSG00000277173
ENSG00000280054.1	0	0	0	0	0	0	0	0	0	0	0	0	0	0	0	0	0	0	0	0	0	0	0	0	0	0	0	0	0	0	0	chr12	47728151	47730598	-	TEC	AC004241.5	ENSG00000280054
ENSG00000263990.1	0	0	0	0	0	0	0	0	0	0	0	0	0	0	0	0	0	0	0	0	0	0.928511	0	0	0	0	0	0	0	0	0	chr17	31873926	31886666	+	lncRNA	AC004253.1	ENSG00000263990
ENSG00000265046.1	0	0	0	0	0	0	0	0	0	0	0	0	0	0	0	0	0	0	0	0	0	0	0	0	0	0	0	0	0	0	0	chr17	31830731	31831750	+	lncRNA	AC004253.2	ENSG00000265046
ENSG00000269635.1	0	0	0	0	0	0	0	0	0	0	0	0	0	0	0	0	0	0	0	0	1.07326	0	0	0	0	0	0	0	0	0	0	chr19	15221015	15222297	-	lncRNA	AC004257.1	ENSG00000269635
ENSG00000275936.1	0	0	0	0	0	0	0	0	0	1.16674	0	0	0	0	0	0	0	0	0	0	0	0	0	0	0	0	0	0	0	0	0	chr12	120224744	120225421	+	lncRNA	AC004263.1	ENSG00000275936
ENSG00000286067.1	0	0	0	0	0	0	0	0	0	0	0	0.972822	0	0	0	0	0	0	0	0	0	0	0	0	0	0	0	1.01584	0	0	0	chr12	120218070	120222668	+	lncRNA	AC004263.2	ENSG00000286067
ENSG00000268812.3	3.89732	2.92217	5.96043	5.22398	2.16471	12.6398	1.64112	5.0228	0	0	0	0.972822	2.31202	0	0	0	0	0	0	0	4.29305	0	0	0	0	0	0	0	0	0	0	chr22	30246205	30246998	+	lncRNA	AC004264.1	ENSG00000268812
ENSG00000279699.1	0	0.974057	0	0	0	0	0	2.5114	0	0	2.05641	0	0	0	0	1.32651	0	0	0	0	0	0	0	0	0	0	0	0	0	0	0	chr22	30275215	30276951	-	TEC	AC004264.2	ENSG00000279699
ENSG00000260510.1	0	0	0	0	0	0	0	0	0	0	0	0	0	0	0	0	0	0	0	2.96563	0	0	0	0	0	0	0	0	0	0	0	chr16	20743663	20766620	-	lncRNA	AC004381.1	ENSG00000260510
ENSG00000275908.1	0	0	0	0	0	0	0	0	0	0	0	0	0	0	0	0	0	0	0	0	0	0	0	0	0	0	0	0	0	0	0	chr16	20823443	20823537	+	snRNA	AC004381.2	ENSG00000275908
ENSG00000283399.1	0	0.974057	0	1.30599	0	0	0	2.5114	6.46524	1.16674	6.16924	6.80976	5.78005	0	6.87615	0	0	0	0	0	0	0	0.750554	0	0	0	0	0	0	0	0	chr16	20711473	20732990	+	unprocessed_pseudogene	AC004381.3	ENSG00000283399
ENSG00000285303.1	0	0	0	1.30599	0	0	0	1.2557	0	1.16674	1.02821	0	0	0	0	0	0	0	0	0	0	0	0	0	0	0	0	0	0	0	0	chr16	20720994	20722281	-	transcribed_unprocessed_pseudogene	AC004381.4	ENSG00000285303
ENSG00000226107.1	0	0	0	0	0	0	0	0	0	0	0	0	0	0	0	1.32651	0	0	0	0	0	0	0	0	0	0	0	0	0	0.73912	0	chrX	134522702	134522990	+	processed_pseudogene	AC004383.1	ENSG00000226107
ENSG00000226515.1	0	0	0	0	0	0	0	0	0	0	0	0	0	0	0	0	0	0	0	0	0	0	0	0	0	0	0	0	0	0	0	chrX	74342713	74342860	-	processed_pseudogene	AC004386.1	ENSG00000226515
ENSG00000273974.1	0	0	0	0	0	0	0	0	0	0	0	0	0	0	0	0	0	0	0	0	0	0	0	0	0	0	0	0	0	0	0	chrX	74280402	74280495	+	misc_RNA	AC004386.2	ENSG00000273974
ENSG00000275254.1	0	0	0	0	0	0	0	0	0	0	0	0	0	0	0	0	0	0	0	0	0	0	0	0	0	0	0	0	0	0	0	chrX	74280936	74281082	+	misc_RNA	AC004386.3	ENSG00000275254
ENSG00000275625.1	0	0	0	0	0	0	0	0	0	0	0	0	0	0	0	0	0	0	0	0	0	0	0	0	0	0	0	0	0	0	0	chrX	74281703	74281849	+	misc_RNA	AC004386.4	ENSG00000275625
ENSG00000277922.1	0	0	0	0	0	0	0	0	0	0	0	0	0	0	0	0	0	0	0	0	0	0	0	0	0	0	0	0	0	0	0	chrX	74293357	74293574	+	misc_RNA	AC004386.5	ENSG00000277922
ENSG00000278421.1	0	0	0	0	0	0	0	0	0	0	0	0	0	0	0	0	0	0	0	0	0	0	0	0	0	0	0	0	0	0	0	chrX	74274341	74274411	+	misc_RNA	AC004386.6	ENSG00000278421
ENSG00000266101.1	0	0	0	0	0	0	0	0	0	0	0	0	0	0	0	0	1.77734	1.70935	0	0	0	0.928511	0	0.851625	0	0	0	0	0	0	0	chr17	39173290	39177503	+	lncRNA	AC004408.1	ENSG00000266101
ENSG00000280177.1	0.974329	0	2.98022	0	0	0	1.64112	1.2557	3.69442	0	3.08462	7.78258	6.93606	15.7934	5.50092	7.95905	15.1074	23.0763	17.0862	23.7251	34.3444	23.2128	18.0133	17.0325	0.687492	2.92633	6.38154	9.65046	7.19256	10.3477	6.96958	chr17	39165073	39167849	+	TEC	AC004408.2	ENSG00000280177
ENSG00000236414.1	0	0	0	0	0	0	0	0	0	0	0	0	0	0	0	0	0	0	0	0	0	0	0	0	0	0	0	0	0	0	0	chr7	10702676	10707406	+	lncRNA	AC004415.1	ENSG00000236414
ENSG00000231477.2	0	0	0	0	0	0	0	0	0	0	0	0	0	0	0	0	0	0	0	0	0	0	0	0	0	0	0	0	0	0	0	chr17	19457080	19458399	+	lncRNA	AC004448.1	ENSG00000231477
ENSG00000235979.9	0	0	0	0	0	0	0	0	0	0	0	0	0	0	0	0	0	0	0	0	0	0	0	0	0	0.585266	0	0	0	0	0	chr17	19417769	19492991	-	lncRNA	AC004448.2	ENSG00000235979
ENSG00000265126.1	0	0	0	0	0	0	0	0	0	0	0	0	0	0	0	0	0	0	0	0	0	0	0	0	0	0	0	0	0	0	0	chr17	19411786	19413118	-	lncRNA	AC004448.3	ENSG00000265126
ENSG00000283675.1	0	0	0	0	0	0	0	0	0	0	0	0	0	0	0	0	0	0	0	0	0	0	0	0	0	0	0	0	0	0	0	chr17	19420279	19420342	+	snoRNA	AC004448.4	ENSG00000283675
ENSG00000287196.1	0	0	0	0	0	0	0	0	0	0	0	0	0	0	0	0	0	0	0	0	0	0	0	0	0	0	0	0	0	0	0	chr17	19403283	19403872	-	lncRNA	AC004448.5	ENSG00000287196
ENSG00000261204.1	0	0	0	0	2.16471	0	1.64112	1.2557	0	1.16674	1.02821	0	0	0	0	0	0	0	0	0	0	0	0	0	0	0	0	0	0	0	0	chr19	637105	637537	-	lncRNA	AC004449.1	ENSG00000261204
ENSG00000146677.7	195.84	211.37	257.789	282.095	619.107	598.284	379.1	203.423	187.492	271.85	226.206	218.885	239.294	443.651	258.543	310.403	108.418	123.928	214.028	142.35	251.143	144.848	131.347	135.408	180.123	142.22	157.798	136.63	151.044	127.129	139.392	chr7	44467897	44468304	+	processed_pseudogene	AC004453.1	ENSG00000146677
ENSG00000279853.1	0	0	0	0	0	0	0	0	0	0	0	0	0	0	0	0	0	0	0	0	0	0	0	0	0	0	0	0	0	0	0	chr7	44367140	44369292	-	TEC	AC004453.2	ENSG00000279853
ENSG00000237347.2	0	0.974057	2.98022	0	2.16471	2.10664	0	1.2557	0.923606	5.83369	3.08462	0.972822	1.15601	0	2.75046	1.32651	0	0	0	0	0	1.85702	0.750554	0.851625	0	0	0	0	0	0	0	chr22	19055801	19056512	+	processed_pseudogene	AC004461.1	ENSG00000237347
ENSG00000281530.1	0	0	0	0	0	0	0	0	0	0	0	0	0	0	0	0	0	0	0	0	0	0	0	0	0	1.17053	0	0	0	0	0	chr22	19061041	19061843	-	lncRNA	AC004461.2	ENSG00000281530
ENSG00000287027.1	0	0	0	0	0	0	0	0	0	0	0	0	0	0	0	0	0	0	0	0	0	0	0	0	0	0	0	0	0	0	0	chr2	200086870	200100025	+	lncRNA	AC004464.1	ENSG00000287027
ENSG00000268069.2	1.94866	0	0	0	0	0	0	0	0	0	0	0	1.15601	0	0	2.65302	1.77734	0.854676	0.899276	0	0	0	0	0	0	0	0	0	0	0.73912	0	chr12	47784923	47786002	+	lncRNA	AC004466.1	ENSG00000268069
ENSG00000274737.1	0	1.94811	1.49011	0	0	0	0	0	0	0	3.08462	0	0	0	1.37523	0	2.666	2.56403	0	0	0	0	2.25166	0	1.37498	0.585266	0.58014	0	0	0.73912	1.39392	chr12	47817451	47817966	-	lncRNA	AC004466.2	ENSG00000274737
ENSG00000276691.1	0	0	0	0	0	0	0	0	0	0	0	0	0	0	0	0	0	0	0	0	0	0	0	0	0	0	0	0	0	0	0	chr12	47788426	47788971	+	lncRNA	AC004466.3	ENSG00000276691
ENSG00000275194.1	0	0	0	0	0	0	0	0	0	0	0	0	0	0	0	0	0	0	0	0	0	0	0	0	0	0	0	0	0	0	0	chrX	11221348	11225731	+	unprocessed_pseudogene	AC004467.1	ENSG00000275194
ENSG00000237019.1	0	0	0	0	0	0	0	0	0	0	0	0	0	0	0	0	0	0	0	0	0	0	0	0	0	0	0	0	0	0	0	chrX	22698457	22768966	+	lncRNA	AC004470.1	ENSG00000237019
ENSG00000288546.1	0	0	0	0	0	0	0	0	0	0	0	0	0	0	0	0	0	0	0	0	0	0	0	0	0	0	0	0	0	0	0	chrX	22259797	23293146	-	lncRNA	AC004470.2	ENSG00000288546
ENSG00000223461.1	0	0	0	0	0	0	0	0	0	0	0	0	0	0	0	0	0	0	0	0	0	0	0	0	0	0	0	0	0	0	0	chr22	19121529	19124503	+	lncRNA	AC004471.1	ENSG00000223461
ENSG00000272682.1	0	0	0	0	0	0	0	0	0	0	0	0	0	0	0	0	0	0	0	0	0	0	0	0	0	0	0	0	1.02751	0	0	chr22	19124309	19128449	-	lncRNA	AC004471.2	ENSG00000272682
ENSG00000266341.1	0	0	0	0	0	0	0	0	0	0	0	0	0	0	0	0	0	0	0	0	0	0	0	0	0	0	0	0	0	0	0	chr17	48060383	48060669	-	lncRNA	AC004477.1	ENSG00000266341
ENSG00000278765.1	0.974329	0	1.49011	0	0	0	0	2.5114	2.77082	2.33348	0	0	0	5.74306	0	0	4.44334	0.854676	4.49638	2.96563	2.14652	3.71404	3.75277	8.51625	6.18743	3.5116	6.38154	5.58711	7.19256	6.65208	1.39392	chr17	48066704	48067293	-	lncRNA	AC004477.2	ENSG00000278765
ENSG00000228944.1	0	0	0	0	0	0	0	0	0	0	0	0	0	0	0	0	0	0	0	0	1.07326	0	0	0	0	0	0	0	0	0	0	chr7	24196662	24255719	-	lncRNA	AC004485.1	ENSG00000228944
ENSG00000257905.1	0	0	0	0	0	0	0	0	0	0	0	0	0	0	0	0	0	0	0	0	0	0	0	0	0	0	0	0	0	0	0	chr12	47593208	47593440	+	processed_pseudogene	AC004486.1	ENSG00000257905
ENSG00000267122.1	0	0	0	0	0	0	0	0	0	0	0	0	0	0	0	0	0	0	0	0	0	0	0	0	0	0	0	0.507919	0	0	0	chr19	2212029	2215565	-	lncRNA	AC004490.1	ENSG00000267122
ENSG00000279996.1	0	0	0	3.91798	0	0	0	0	0	0	0	0	0	0	0	0	0	0	0	0.988545	0	0	0	0	2.06248	0.585266	0	0.507919	0	0	0	chr7	75625089	75626970	-	TEC	AC004491.1	ENSG00000279996
ENSG00000272072.1	0	0	0	0	0	0	0	0	0	3.50022	1.02821	0	0	0	2.75046	0	0	0.854676	0	0	0	0.928511	0	0	0	1.17053	0.58014	0	0	2.21736	1.39392	chr7	107192559	107193300	-	lncRNA	AC004492.1	ENSG00000272072
ENSG00000262312.2	0	0	1.49011	1.30599	0	0	0	1.2557	2.77082	0	0	0	1.15601	2.87153	0	0	0	0.854676	2.69783	1.97709	2.14652	6.49957	0.750554	0.851625	0.687492	0	0	2.53959	2.05502	5.17384	4.87871	chr16	3542739	3545785	+	lncRNA	AC004494.1	ENSG00000262312
ENSG00000278942.1	0	0	0	0	0	0	0	0	0	0	0	0	0	0	0	0	0	0	0	0	0	0	0	0	0	0	0	0	0	0	0	chr16	3533429	3534258	-	TEC	AC004494.2	ENSG00000278942
ENSG00000273782.1	0	0	0	0	0	0	0	0	0	0	0	0	0	0	0	0	0	0	0	0	0	0	0	0	0	0	0	0	0	0	0	chr19	15834730	15834804	+	misc_RNA	AC004510.1	ENSG00000273782
ENSG00000288618.1	0	0	0	0	0	0	0	0	0	0	0	0	0	0	0	0	0	0	0	0	0	0	0	0	0	0	0	0	0	0	0	chr19	15821851	15835854	-	lncRNA	AC004510.2	ENSG00000288618
ENSG00000222966.1	0	0	0	0	0	0	0	0	0	0	0	0	0	0	0	0	0	0	0	0	0	0	0	0	0	0	0	0	0	0	0	chr7	99952033	99952158	+	snoRNA	AC004522.1	ENSG00000222966
ENSG00000235713.1	0	0	0	0	0	0	0	0	0	0	0	0	0	0	0	0	0	0	0	0	0	0	0	0	0	0	0	0	0	0	0	chr7	99992397	99993050	+	unprocessed_pseudogene	AC004522.2	ENSG00000235713
ENSG00000237640.1	0	0	0	0	0	0	0	0	0	0	0	0	0	0	0	1.32651	0	0	0	0	0	0	0	0	0	0	0	0	0	0	0	chr7	99929392	99948620	+	lncRNA	AC004522.3	ENSG00000237640
ENSG00000286921.1	0	0	0	0	0	0	0	0	0	0	0	0	0	0	0	0	0	0	0	0	0	0	0	0	0	0	0	0	0	0	0	chr7	99974976	99979233	+	lncRNA	AC004522.4	ENSG00000286921
ENSG00000286923.1	1.94866	1.94811	0	5.22398	4.32942	4.21327	0	2.5114	2.77082	3.50022	1.02821	1.94564	3.46803	2.87153	2.75046	3.97953	2.666	1.70935	0	0	1.07326	0.928511	3.00222	7.66463	4.12495	0.585266	2.9007	6.09503	1.02751	4.43472	4.18175	chr7	99997690	100011634	+	lncRNA	AC004522.5	ENSG00000286923
ENSG00000266990.1	0	0	0	0	0	0	0	0	0	0	0	0	0	0	0	0	0	0	0	0	0	0	0	0	0	0.585266	0	0	0	0	0	chr19	999796	1002757	-	lncRNA	AC004528.1	ENSG00000266990
ENSG00000274177.1	0	0	0	0	0	0	0	0	0	0	0	0	0	0	0	0	0	0	0	0	0	0	0	0	0	0	0	0	0	0	0	chr19	1010221	1010907	+	lncRNA	AC004528.2	ENSG00000274177
ENSG00000214870.9	0	0	0	0	0	0	0	0	0	0	0	0	0	0	1.37523	0	0	0	0	0	0	0	0	0	0	0	0	0	0	0	0	chr7	26398593	26497595	+	lncRNA	AC004540.1	ENSG00000214870
ENSG00000225792.2	0	0	0	0	0	0	0	0	3.69442	5.83369	8.22566	4.86411	3.46803	1.43576	4.12569	3.97953	0	0	0	0	0	0	0	0	0	0	0	0	0	0	0	chr7	26369310	26376701	-	lncRNA	AC004540.2	ENSG00000225792
ENSG00000269972.1	0	0	0	0	0	0	0	0	0	0	0	0	0	0	0	0	0	0	0	0	0	0	0	0	0	0	0	0	0	0	0	chr22	30977516	30977858	-	lncRNA	AC004542.1	ENSG00000269972
ENSG00000269987.1	0	0	0	0	0	0	0	0	0	0	0	0	0	0	0	0	0	0	0	0	0	0	0	0	0	0	0.58014	0	0	0	0	chr22	30976515	30978848	-	lncRNA	AC004542.2	ENSG00000269987
ENSG00000275307.1	0	0	0	0	0	0	0	0	0	0	0	0	0	0	0	0	0	0	0	0	0	0	0	0	0	0	0	0	0	0	0	chr22	30973417	30973597	+	misc_RNA	AC004542.3	ENSG00000275307
ENSG00000276057.1	0	0	0	0	0	0	0	0	0	0	0	0	0	0	0	0	0	0	0	0	0	0	0	0	0	0	0	0	0	0	0	chr22	30971296	30971382	+	misc_RNA	AC004542.4	ENSG00000276057
ENSG00000276664.1	0	0	0	0	0	0	0	0	0	0	0	0	0	0	0	0	0	0	0	0	0	0	0	0	0	0	0	0	0	0	0	chr22	30971005	30971149	+	misc_RNA	AC004542.5	ENSG00000276664
ENSG00000276965.1	0	0	0	0	0	0	0	0	0	0	0	0	0	0	0	0	0	0	0	0	0	0	0	0	0	0	0	0	0	0	0	chr22	30972857	30973093	+	misc_RNA	AC004542.6	ENSG00000276965
ENSG00000237921.2	0	0	0	0	0	0	0	0	0	0	0	0	0	0	0	0	0	0	0	0	0	0	0	0	0	0	0	0	0	0	0	chr7	19813685	19818090	-	lncRNA	AC004543.1	ENSG00000237921
ENSG00000287489.1	0	0	0	0	0	0	0	0	0	0	0	0	0	0	0	0	0	0	0	0	0	0	0	0	0	0	0	0	0	0	0	chr7	27873785	27876546	+	lncRNA	AC004549.1	ENSG00000287489
ENSG00000257452.1	0	0	0	0	0	0	0	0	0	0	0	0	0	0	0	0	0	0	0	0	0	0	0	0	0	0	0	0	0	0	0	chr12	112907628	113017751	-	lncRNA	AC004551.1	ENSG00000257452
ENSG00000282840.1	0	0	0	0	8.65884	0	0	0	0	0	0	0	0	0	0	0	0	0	0	0	0	0	0	0	0	0	0	0	0	0	0	chrX	11668401	11757718	-	lncRNA	AC004554.1	ENSG00000282840
ENSG00000273532.1	0	0	0	0	0	0	0	0	0	0	0	0	0	0	0	0	0	0	0	0	0	0	0	0	0	0	0	0	0	0	0	KI270721.1	51722	51792	+	misc_RNA	AC004556.1	ENSG00000273532
ENSG00000275661.1	0	0	0	0	0	0	0	0	0	0	0	0	0	0	0	0	0	0	0	0	0	0	0	0	0	0	0	0	0	0	0	KI270721.1	52895	53010	+	misc_RNA	AC004556.2	ENSG00000275661
ENSG00000276345.1	0	0	0	0	0	0	0	0	0	0	0	0	0	0	0	0	0	0	0	0	0	0	0	0	0	0	0	0	0	0	0	KI270721.1	2585	11802	+	protein_coding	AC004556.3	ENSG00000276345
ENSG00000276351.1	0	0	0	0	0	0	0	0	0	0	0	0	0	0	0	0	0	0	0	0	0	0	0	0	0	0	0	0	0	0	0	KI270721.1	52666	52734	+	misc_RNA	AC004556.4	ENSG00000276351
ENSG00000262298.1	0	0	0	0	0	0	0	0	0	0	0	0	0	0	0	0	0	0	0	0	0	0	0	0	0	0	0	0	0	0	0	chr17	56939932	56941275	+	lncRNA	AC004584.1	ENSG00000262298
ENSG00000262623.1	19.4866	12.6627	17.8813	26.1199	90.9179	145.358	55.7982	41.4381	24.9374	49.003	29.818	24.3206	36.9923	123.476	39.8817	50.4073	7.10935	5.12806	25.1797	11.8625	21.4652	10.2136	1.50111	2.55488	0	0	0	0	0	0	0	chr17	56951664	56952404	+	processed_pseudogene	AC004584.2	ENSG00000262623
ENSG00000263120.1	0	0	1.49011	0	0	0	3.28225	3.7671	0	0	0	0	0	0	0	0	0	0	0	0	0	0	0	0	0	0	0	0	0	0	0.696958	chr17	56982749	56985104	+	lncRNA	AC004584.3	ENSG00000263120
ENSG00000266088.6	33.1272	18.5071	56.6241	63.9937	38.9648	99.0118	64.0038	57.7622	65.576	77.0048	56.5514	74.9073	41.6164	27.2795	75.6377	87.5496	13.33	14.5295	7.19421	14.8282	6.43957	8.3566	3.75277	5.10975	26.8122	36.2865	39.4495	12.1901	10.2751	26.6083	21.6057	chr17	40516892	40527002	+	lncRNA	AC004585.1	ENSG00000266088
ENSG00000279775.1	0	0	0	0	0	0	0	0	0	0	0	0	0	0	0	0	0	0	0	0	0	0	0	0	0	0	0	0	0	0	0	chr17	40597113	40598585	-	TEC	AC004585.2	ENSG00000279775
ENSG00000251239.1	0	0	0	0	0	0	0	0	0	0	0	0	0	0	0	0	0	0	0	0	0	0	0	0	0	0	0	0	0	0	0	chr17	50627032	50631940	-	lncRNA	AC004590.1	ENSG00000251239
ENSG00000285081.1	0	0.974057	1.49011	1.30599	2.16471	0	1.64112	0	0.923606	3.50022	1.02821	2.91847	2.31202	4.30729	4.12569	0	0.888668	0.854676	0	0	0	0.928511	0	0	3.43746	0	0	1.01584	0	0	0	chr7	29191582	29194109	-	lncRNA	AC004593.1	ENSG00000285081
ENSG00000285162.1	0	0	0	0	0	0	0	0	0	0	0	0	0	0	0	0	0	0	0	0	0	0	0	0	0	0	0	0	1.02751	0	0	chr7	29122340	29514667	+	protein_coding	AC004593.2	ENSG00000285162
ENSG00000240499.7	0	0	0	0	0	0	0	0	0	0	0	0	0	0	0	0	0	0	0	0	0	0	0	0	0.687492	0	0	0	0	0	0	chr7	122328469	122440388	+	lncRNA	AC004594.1	ENSG00000240499
ENSG00000267394.1	0	0	0	0	0	0	0	0	0	0	0	0	0	0	0	0	0	0	0	0	0	0	0	0	0	0	0	0	0	0	0	chr17	44198882	44216565	+	lncRNA	AC004596.1	ENSG00000267394
ENSG00000268673.3	0	0	0	0	0	0	0	0	0	0	0	0	0	0	0	0	0	0	0	0	0	0	0	0	0.687492	0	0	0	0	0	0	chr19	15760375	15770828	+	lncRNA	AC004597.1	ENSG00000268673
ENSG00000279488.1	0	0	0	0	0	0	0	0	0	0	0	0	0	0	0	0	0.888668	0	0	0	0	0	0	0	0	0	0	0	0	0	0	chr19	1372238	1374364	-	TEC	AC004623.1	ENSG00000279488
ENSG00000267304.1	0	0	0	0	0	0	0	0	0	0	0	0	0	0	0	0	0	0	0	0	0	0	0	0	0	0	0	0	0	0	0	chr19	3672582	3674295	+	lncRNA	AC004637.1	ENSG00000267304
ENSG00000249028.2	0	0	0	0	0	0	0	0	0	0	0	0	0	0	0	0	0	0	0	0	0	0	0	0	0	0	0	0	0	0	0	chr12	1380060	1391502	-	lncRNA	AC004672.1	ENSG00000249028
ENSG00000267285.1	0	0	2.98022	0	0	0	0	2.5114	0	0	1.02821	0	0	0	0	1.32651	0.888668	0	0	0	1.07326	0.928511	0	0	0	1.17053	0	0.507919	0	0	0	chr12	1385833	1386987	+	lncRNA	AC004672.2	ENSG00000267285
ENSG00000235592.1	0	0	0	0	0	0	0	0	0	0	0	0	0	0	0	0	0	0	0	0	0	0	0	0	0	0	0	0	0	0	0	chrX	13327937	13329867	+	unprocessed_pseudogene	AC004674.1	ENSG00000235592
ENSG00000275468.1	0	0	0	0	0	0	0	0	0	0	0	0	0	0	0	0	0	0	0	0	0	0	0	0	0	0	0	0	0	0	0	chr19	2013728	2014656	-	processed_pseudogene	AC004678.1	ENSG00000275468
ENSG00000279653.1	0	0	0	0	0	0	0	0	0	0	0	0	0	0	0	0	0	0	0	0	0	0	0	0	0	0	0	0	0	0	0	chr19	2002580	2003581	-	TEC	AC004678.2	ENSG00000279653
ENSG00000265206.5	7.79463	9.74057	2.98022	3.91798	15.153	0	0	2.5114	34.1734	21.0013	21.5924	24.3206	17.3402	15.7934	34.3808	29.1832	60.4294	30.7683	35.0718	16.8053	12.8791	26.9268	30.7727	36.6199	5.49994	7.60846	6.38154	18.793	25.6877	8.86944	7.66654	chr17	58330884	58332508	-	lncRNA	AC004687.1	ENSG00000265206
ENSG00000285897.1	0	0	0	0	0	0	0	0	0	0	0	0	0	0	0	0	0	0	0	0	0	0	0	2.55488	0	0	0	0	0	0	0	chr17	58345206	58417595	-	protein_coding	AC004687.2	ENSG00000285897
ENSG00000286788.1	0	0	0	0	0	0	0	0	0	0	0	0	0	0	0	0	0	0	0	0	0	0	0	0	0	0	0	0	0	0	0	chr17	58241164	58247385	-	lncRNA	AC004687.3	ENSG00000286788
ENSG00000225583.1	0	0	0	0	0	0	0	0	0	0	0	0	0	0	0	0	0	0	0	0	0	0	0	0	0	0	0	0	0	0	0	chr7	123932132	123932459	+	processed_pseudogene	AC004690.1	ENSG00000225583
ENSG00000241345.1	0	0	0	0	0	0	0	0	0	0	0	0	0	0	0	0	0	0	0	0	0	0	0	0	0	0	0	0	0	0	0	chr7	123994622	124027659	+	lncRNA	AC004690.2	ENSG00000241345
ENSG00000229263.1	0	0	0	0	0	0	0	0	0	0	0	0	0	0	0	0	0	0	0	0	0	0	0	0	0	0	0	0	0	0	0	chr7	30796691	30803410	-	lncRNA	AC004691.1	ENSG00000229263
ENSG00000250424.4	0	0	0	0	0	0	0	0	0	0	0	0	0	0	0	0	0	0	0	0	0	0	0	0	0	0	0	0	0	0	0	chr7	30852273	30923812	+	protein_coding	AC004691.2	ENSG00000250424
ENSG00000213717.3	0	0	0	0	0	0	0	0	0	0	0	0	0	0	0	0	0	0	0	0	0	0	0	0	0	0	0	0	0	0	0	chr7	43274159	43274582	+	processed_pseudogene	AC004692.1	ENSG00000213717
ENSG00000228680.1	0	0	0	0	0	0	0	0	0	0	0	0	0	0	0	0	0	0	0	0	0	0	0	0	0	0	0	0	0	0	0	chr7	43239066	43249268	-	lncRNA	AC004692.2	ENSG00000228680
ENSG00000276578.1	0	0	0	0	0	0	0	0	0	0	0	0	0	0	0	0	0	0	0	0	0	0	0	0	0	0	0	0	0	0	0	chr19	56485923	56494280	-	unprocessed_pseudogene	AC004696.1	ENSG00000276578
ENSG00000279405.1	0	0	0	0	0	0	0	0	0	0	0	0	0	0	0	0	0	0	0	0	0	0	0	0	0	0	0	0	0	0	0	chr19	56480397	56483977	-	TEC	AC004696.2	ENSG00000279405
ENSG00000263494.1	0	0	0	0	0	0	0	0	0	0	0	0	0	0	0	0	0	0	0	0	0	0	0	0	0	0	0	0	0	0	0	chr17	20185082	20322973	+	lncRNA	AC004702.1	ENSG00000263494
ENSG00000249815.1	0	0	0	0	0	0	0	0	0	0	0	0	0	0	0	0	0	0	0	0	0	0	0	0	0	0.585266	0	0.507919	0	0.73912	0	chr4	111826881	112072698	-	lncRNA	AC004704.1	ENSG00000249815
ENSG00000261996.1	0	0	0	0	0	0	0	0	0	0	2.05641	0.972822	0	0	0	0	0	0	0	0	0	0.928511	0	0	0	0	0	0	0	0	0.696958	chr17	6653464	6655009	-	lncRNA	AC004706.1	ENSG00000261996
ENSG00000262990.1	0	0	0	0	0	0	0	0	0	0	0	0	0	0	0	0	0	0	0	0	0	0	0	0	0	0	0	0	0	0	0	chr17	6749685	6749978	-	processed_pseudogene	AC004706.2	ENSG00000262990
ENSG00000282936.2	0	0	0	0	0	0	0	0	0	0	0	0	0	0	0	0	0	0.854676	0	0	0	0	0	0	0	0	0	0	0	0	0	chr17	6628619	6640456	-	protein_coding	AC004706.3	ENSG00000282936
ENSG00000253102.1	0	0	0	0	0	0	0	0	0	0	0	0	0	0	0	0	0	0	0	0	0	0	0	0	0	0	0	0	0	0	0	chr17	50396438	50397888	+	lncRNA	AC004707.1	ENSG00000253102
ENSG00000285704.1	0	0	0	0	0	0	0	0	0	0	0	0	0	0	0	0	0	0	0	0	0	0	0	0	0	0	0	0	0	0	0	chr12	865288	867139	-	lncRNA	AC004765.1	ENSG00000285704
ENSG00000234203.1	0	0	0	0	0	0	0	0	0	0	0	0	0	0	0	0	0	0	0	0	0	0	0	0	0	0	0	0	0	0	0	chr17	4972851	4974681	+	lncRNA	AC004771.1	ENSG00000234203
ENSG00000262227.1	0	0	0	0	0	0	0	0	0	0	0	0.972822	0	0	2.75046	3.97953	0.888668	0	0	0	0	0	0.750554	0.851625	0	0	0	0	0	0.73912	0	chr17	4987706	4988446	+	lncRNA	AC004771.2	ENSG00000262227
ENSG00000262429.1	0	0	0	0	0	0	0	0	0	0	0	0	0	0	0	0	1.77734	0	0	0.988545	1.07326	0	0.750554	0	0	0	0	0	0	0	0	chr17	4967995	4968822	+	lncRNA	AC004771.3	ENSG00000262429
ENSG00000262678.1	0	0	0	0	0	0	0	0	0	0	0	0	0	0	0	0	0	0	0	0	0	0	0	0	0	0	0	0	0	0	0	chr17	4986466	4987324	+	lncRNA	AC004771.4	ENSG00000262678
ENSG00000274409.1	0	0	0	0	0	0	0	0	0	0	0	0	0	0	0	0	0	0	0	0	0	0	0	0	0	0	0	0	0	0	0	chr7	96965302	96965481	+	misc_RNA	AC004774.1	ENSG00000274409
ENSG00000274709.1	0	0	0	0	0	0	0	0	0	0	0	0	0	0	0	0	0	0	0	0	0	0	0	0	0	0	0	0	0	0	0	chr7	97013925	97014066	-	misc_RNA	AC004774.2	ENSG00000274709
ENSG00000277124.1	0	0	0	0	0	0	0	0	0	0	0	0	0	0	0	0	0	0	0	0	0	0	0	0	0	0	0	0	0	0	0	chr7	96965489	96965695	+	misc_RNA	AC004774.3	ENSG00000277124
ENSG00000272203.1	0	0	0	0	0	0	0	0	0	0	0	0	0	0	0	0	0	0	0	0	0	0	0	0	0	0	0	0	0	0	0	chr5	132817248	132818000	-	lncRNA	AC004775.1	ENSG00000272203
ENSG00000279370.1	0	0	0	0	0	0	0	0	0	0	0	0	0	0	0	0	0	0	0	0	0	0	0	0	0	0	0	0	0	0	0	chr5	131261321	131261607	-	TEC	AC004777.1	ENSG00000279370
ENSG00000282943.1	0	0	0	0	0	0	0	0	0	0	0	0	0	0	0	0	0	0	0	0	0	0	0	0	0	0	0	0	0	0	0	chr19	42977463	43171515	+	lncRNA	AC004784.1	ENSG00000282943
ENSG00000251802.1	0	0	0	0	0	0	0	0	0	0	0	0	0	0	0	0	0	0	0	0	0	0	0	0	0	0	0	0	0	0	0	chr7	34892417	34892549	+	snoRNA	AC004788.1	ENSG00000251802
ENSG00000277766.1	0	0	0	0	0	0	0	0	0	0	0	0	0	0	0	0	0	0	0	0	0	0	0	0	0	0	0	0	0	0	0	chr19	16037009	16038455	-	unprocessed_pseudogene	AC004790.1	ENSG00000277766
ENSG00000280412.1	0	0	0	0	0	0	0	0	0	0	0	0	0	0	0	0	0	0	0	0	0	0	0	0	0	0	0	0	0	0	0	chr19	16019719	16020290	+	TEC	AC004790.2	ENSG00000280412
ENSG00000274777.1	0	0	0	0	0	0	0	0	0	0	0	0	0	0	0	0	0	0	0	0	0	0	0	0	0	0	0	0	0	0	0	chr19	56848068	56848204	+	misc_RNA	AC004792.1	ENSG00000274777
ENSG00000226138.4	0	0	0	0	0	4.21327	0	3.7671	0	0	0	0	0	0	0	0	0	0	0	0	0	0	0	0	0	0	0	0	0	0	0	chr12	48085062	48085421	+	processed_pseudogene	AC004801.1	ENSG00000226138
ENSG00000240399.1	0.974329	0.974057	0	0	0	2.10664	0	1.2557	0	1.16674	0	0.972822	4.62404	0	1.37523	3.97953	0	2.56403	3.5971	1.97709	1.07326	4.64255	0	4.25813	2.74997	1.7558	4.64112	2.03168	0	0	1.39392	chr12	48054813	48055591	-	transcribed_processed_pseudogene	AC004801.2	ENSG00000240399
ENSG00000257955.1	0	0	0	0	0	0	0	0	0	0	0	0	0	0	0	0	0	0	0	0	0	0	0	0	0	0	0	0	0	0	0	chr12	48019771	48025382	-	lncRNA	AC004801.3	ENSG00000257955
ENSG00000257985.1	0	0	0	0	0	0	0	0	0	0	0	0	0	0	0	0	0	0	0	0	0	0	0	0	0	0	0	0	0	0	0	chr12	48011304	48025469	+	lncRNA	AC004801.4	ENSG00000257985
ENSG00000258203.5	0	0	0	0	0	0	0	0	0	0	0	0	0	0	0	0	0	0	0	0	0	0	0	0	0	0	0	0	0	0	0	chr12	48005277	48011227	-	lncRNA	AC004801.5	ENSG00000258203
ENSG00000276814.1	3.89732	3.89623	2.98022	9.14196	4.32942	4.21327	8.20562	0	6.46524	2.33348	5.14104	3.89129	0	0	5.50092	1.32651	3.55467	3.4187	3.5971	6.91981	4.29305	8.3566	8.2561	5.10975	2.06248	5.85266	6.38154	10.6663	7.19256	6.65208	3.48479	chr12	48039784	48040761	-	lncRNA	AC004801.6	ENSG00000276814
ENSG00000279840.1	0	0	0	0	0	0	0	0	0	0	0	0	0	0	0	0	0	0	0	0	0	0	0	0	0	0	0	0	0	0	0	chr12	47960497	47963469	-	TEC	AC004801.7	ENSG00000279840
ENSG00000250132.6	5.84597	2.92217	2.98022	6.52997	0	10.5332	0	3.7671	17.5485	16.3343	10.2821	9.72822	24.2762	7.17882	4.12569	13.2651	2.666	8.54676	8.09349	12.8511	6.43957	3.71404	9.7572	11.0711	9.62489	8.19372	12.1829	10.6663	4.11003	3.6956	13.2422	chr12	974133	991190	-	lncRNA	AC004803.1	ENSG00000250132
ENSG00000266076.1	0	0	0	0	0	0	0	0	0	0	0	0	0	0	0	0	0	0	0	0	0	0	0	0	0	0	0	0	0	0	0	chr17	65538102	65641033	-	protein_coding	AC004805.1	ENSG00000266076
ENSG00000270870.1	0	0	0	0	0	0	0	0	0	0	0	0	0	0	0	0	0	0	0	0	0	0	0	0	0	0	0	0	0	0	0	chr17	65654914	65655395	+	processed_pseudogene	AC004805.2	ENSG00000270870
ENSG00000271587.1	0.974329	1.94811	0	0	0	0	0	0	0	0	0	0	0	0	0	0	0	0.854676	0	0.988545	0	0	0	0	0.687492	0	0	0	0	0	2.09087	chr17	65644308	65644617	+	processed_pseudogene	AC004805.3	ENSG00000271587
ENSG00000280958.1	0	0	0	0	0	0	0	0	0	0	0	0	0	0	0	0	0	0	0	0	0	0	0	0	0	0	0	0	0	0	0	chr7	78170195	78170915	+	TEC	AC004808.1	ENSG00000280958
ENSG00000281008.1	0	0	0	0	0	0	0	0	0	0	0	0	0	0	0	0	0	0	0	0	0	0	0	0	0	0	0	0	0	0	0	chr7	78134079	78134851	+	TEC	AC004808.2	ENSG00000281008
ENSG00000255575.1	0	0	0	0	0	0	0	0	0	0	0	0	0	0	0	0	0	0.854676	0	0	0	0	0	0	0	0	0	0	0	0	0	chr12	120057035	120057180	+	processed_pseudogene	AC004812.1	ENSG00000255575
ENSG00000277283.1	7.79463	13.6368	5.96043	5.22398	12.9883	10.5332	11.4879	2.5114	8.31245	8.16717	5.14104	9.72822	6.93606	5.74306	11.0018	3.97953	20.4394	20.5122	4.49638	18.7824	17.1722	15.7847	15.0111	11.0711	6.87492	7.02319	11.0227	9.65046	6.16505	7.3912	8.3635	chr12	120116907	120119000	+	lncRNA	AC004812.2	ENSG00000277283
ENSG00000259153.2	3.89732	4.87028	7.45054	11.7539	6.49413	8.42654	6.5645	3.7671	9.23606	7.00043	9.25387	14.5923	12.7161	11.4861	5.50092	15.9181	0	1.70935	0	0	0	0	0	0	17.1873	8.19372	15.0837	5.58711	1.02751	5.91296	10.4544	chr14	70809841	70815994	+	lncRNA	AC004816.1	ENSG00000259153
ENSG00000275630.1	0.974329	0.974057	0	0	0	4.21327	1.64112	6.2785	0	0	1.02821	0	0	0	0	0	0	0	0	0	0	0	0	0	0	0	0	0	0	0	0	chr14	70822004	70823984	+	lncRNA	AC004816.2	ENSG00000275630
ENSG00000258517.1	0	0	0	0	0	0	0	0	0	0	0	0	0	0	0	0	0	0	0	0	0	0	0	0	0	0	0	0	0	0	0	chr14	71212633	71218216	+	lncRNA	AC004817.1	ENSG00000258517
ENSG00000259907.1	0	0	0	0	0	0	1.64112	1.2557	0	2.33348	0	0	0	0	0	0	2.666	0	0.899276	1.97709	0	0	4.50332	1.70325	0	1.7558	0	0	0	0	0.696958	chr14	71181456	71182106	+	lncRNA	AC004817.2	ENSG00000259907
ENSG00000269927.1	0	4.87028	0	1.30599	0	0	0	0	0	0	0	0	0	0	0	0	0	0.854676	0.899276	0	1.07326	0	0.750554	0	0	0	0.58014	1.01584	0	0	0	chr14	71141125	71143253	-	lncRNA	AC004817.3	ENSG00000269927
ENSG00000269945.1	0	0	0	0	0	0	0	1.2557	0	0	0	0	0	0	0	0	0	0	0	0	0	0	0	0	0	0	0	0	0	0	0	chr14	71219100	71222724	+	lncRNA	AC004817.4	ENSG00000269945
ENSG00000286423.1	0	0	0	0	0	0	0	0	8.31245	8.16717	9.25387	8.7554	2.31202	5.74306	4.12569	2.65302	0	0	0	0	0	0	0	0	0	0	0	0	0	0	0	chr14	71179053	71243841	-	lncRNA	AC004817.5	ENSG00000286423
ENSG00000258431.1	0	0	0	0	0	0	0	0	0	0	0	0	0	0	0	0	0	0	0	0	0	0	0	0	0	0	0	0	0	0	0	chr14	70858844	70859429	-	processed_pseudogene	AC004825.1	ENSG00000258431
ENSG00000274818.1	1.94866	0	4.47033	3.91798	4.32942	8.42654	9.84674	3.7671	0.923606	0	0	1.94564	0	0	4.12569	2.65302	0.888668	0	0	0	0	0	2.25166	0	0.687492	0	1.74042	2.03168	0	0.73912	0	chr14	70906657	70907111	-	lncRNA	AC004825.2	ENSG00000274818
ENSG00000287643.1	0	0	2.98022	0	0	0	1.64112	1.2557	0	0	0	0	0	0	0	0	0	0	0	0.988545	1.07326	0	0	0	0	0	0	0.507919	0	0	0	chr14	70945640	70959029	-	lncRNA	AC004825.3	ENSG00000287643
ENSG00000258871.1	0	0	0	0	0	0	0	0	0	0	0	0	0	0	0	0	0	0	0	0	0	0	0	0	0	0	0	0	0	0	0	chr14	72552580	72595125	-	lncRNA	AC004828.1	ENSG00000258871
ENSG00000286333.1	0	0	0	0	0	0	0	0	0	0	1.02821	0	0	0	2.75046	0	0	0	0	0	0	0	0	0	0	0	0	0	0	0	0	chr14	72515407	72544622	-	lncRNA	AC004828.2	ENSG00000286333
ENSG00000201133.1	0	0	0	0	0	0	0	0	0	0	0	0	0	0	0	0	0	0	0	0	0	0	0	0	0	0	0	0	0	0	0	chr7	50935350	50935493	-	snoRNA	AC004830.1	ENSG00000201133
ENSG00000228204.2	0	0	0	0	0	0	0	0	0	0	0	0	0	0	0	0	0	0	0	0	0	0	0	0	0	0	0	0	0	0	0	chr7	50866747	51022990	+	lncRNA	AC004830.2	ENSG00000228204
ENSG00000181123.8	0	0	0	0	0	0	0	0	0	0	0	0	0	0	0	0	0	0	0	0	0	0	0	0	0	0	0	0	0	0	0	chr22	30475364	30492804	+	lncRNA	AC004832.1	ENSG00000181123
ENSG00000230137.1	0	0	0	0	0	0	0	0	0	0	0	0	0	0	0	0	0	0	0	0	0	0	0	0	0	0	0	0	0	0	0	chr22	30439837	30440318	+	processed_pseudogene	AC004832.2	ENSG00000230137
ENSG00000249590.7	0	0	0	0	0	0	0	0	0	0	0	0	0	0	0	0	0	0	0	0	0	0	0	0	0	0	0	0	0	0	0	chr22	30409255	30428990	+	protein_coding	AC004832.3	ENSG00000249590
ENSG00000272689.1	0	0	0	0	0	0	0	0	0	0	0	0	0	0	0	0	0	0	0	0	0	0	0	0	0	0	0	0	0	0	0	chr22	30421206	30421536	-	lncRNA	AC004832.4	ENSG00000272689
ENSG00000273350.1	0	0	0	2.61199	0	0	0	0	0	0	0	0.972822	1.15601	0	0	0	0	0	0	0	0	0	0	1.70325	0	0	0	0	0	0	0	chr22	30420512	30420912	+	lncRNA	AC004832.5	ENSG00000273350
ENSG00000273428.3	0	0.974057	0	0	0	0	0	0	0	0	0	0	1.15601	0	0	0	0	0	0	0	0	0	0	0	0	0	0	0	0	0	0	chr22	30435544	30436247	+	lncRNA	AC004832.6	ENSG00000273428
ENSG00000284523.2	0	0	0	0	0	0	0	0	0	0	0	0	0	0	0	0	2.666	0	0	0	0	0	0	0	0	0	0	0	0	0	0	chr7	99252452	99325826	-	lncRNA	AC004834.1	ENSG00000284523
ENSG00000230392.1	0	0	0	0	0	0	0	0	0	0	0	0	0	0	0	0	0	0	0	0	0	0	0	0	0	1.17053	0	0	0	0	0	chrX	119291529	119335610	+	lncRNA	AC004835.1	ENSG00000230392
ENSG00000280439.1	0	0	0	0	0	0	0	0	0	0	0	0	0	0	0	0	0	0	0	0	0	0	0	0	0	0	0	0	0	0	0	chr7	106035798	106036431	+	TEC	AC004836.1	ENSG00000280439
ENSG00000106540.4	0	0	0	0	0	0	0	0	0	0	0	0	0	0	0	0	0	0	0	0	0	0	0	0	0	0	0	0	0	0	0	chr7	39609717	39610280	+	processed_pseudogene	AC004837.1	ENSG00000106540
ENSG00000228554.1	0	0	0	0	0	0	0	0	0	0	0	0	0	0	0	0	0	0	0	0	0	0	0	0	0	0	0	0	0	0	0	chr7	39700341	39703296	-	lncRNA	AC004837.2	ENSG00000228554
ENSG00000231951.1	0	0	0	0	0	0	0	0	0	0	0	0	0	0	0	0	0	0	0	0	0	0	0	0	0	0	0	0	0	0	0	chr7	39609610	39610290	-	lncRNA	AC004837.3	ENSG00000231951
ENSG00000287584.1	0	0	0	2.61199	0	0	1.64112	2.5114	0.923606	1.16674	0	0.972822	0	4.30729	4.12569	0	2.666	5.12806	3.5971	3.95418	1.07326	4.64255	0.750554	0	0	0	0	1.52376	1.02751	3.6956	0.696958	chr7	39621253	39623201	-	lncRNA	AC004837.4	ENSG00000287584
ENSG00000238832.1	0	0	0	0	0	0	0	0	0	0	0	0	0	0	0	0	0	0	1.79855	0	1.07326	0	0	0	0	0	0	0.507919	1.02751	0	0	chr7	107603363	107603507	+	snoRNA	AC004839.1	ENSG00000238832
ENSG00000272854.1	0	0	0	0	0	0	0	0	0	2.33348	2.05641	0	0	0	0	0	0	0	0	0	0	0.928511	0	0	0	0	0.58014	1.01584	1.02751	2.95648	0	chr7	107579557	107580057	-	lncRNA	AC004839.2	ENSG00000272854
ENSG00000230914.3	0	0	0	0	0	0	0	0	0	0	0	0	0	0	0	0	0	0	0	0	0	0	0	0	0	0	0	0	0	0	0	chr7	2383698	2388652	+	transcribed_unitary_pseudogene	AC004840.1	ENSG00000230914
ENSG00000271163.1	0	0	0	0	0	0	0	0	0	0	0	0	0	0	0	0	0	0	0	0	0	0	0	0	0	0	0	0	0	0	0	chr7	2393847	2394131	-	processed_pseudogene	AC004840.2	ENSG00000271163
ENSG00000258376.2	0	0	0	0	0	0	8.20562	2.5114	0	4.66696	2.05641	0.972822	1.15601	0	8.25138	0	0	1.70935	1.79855	0	3.21979	0	0	1.70325	0	0.585266	0	0	0	0	0	chr14	73242651	73245979	-	lncRNA	AC004846.1	ENSG00000258376
ENSG00000258944.1	1.94866	2.92217	0	0	0	0	1.64112	1.2557	1.84721	0	1.02821	1.94564	1.15601	0	1.37523	5.30604	3.55467	0	0.899276	0	0	0	2.25166	1.70325	0.687492	2.34106	1.16028	1.52376	0	2.21736	0	chr14	73272182	73274081	-	lncRNA	AC004846.2	ENSG00000258944
ENSG00000260997.1	23.3839	27.2736	16.3912	30.0379	49.7883	12.6398	32.8225	21.3469	33.2498	47.8363	35.9873	37.9401	38.1483	61.7379	60.5101	43.7748	22.2167	24.7856	35.0718	29.6563	34.3444	46.4255	21.7661	20.439	70.8117	40.3834	37.7091	34.5385	31.8528	48.0428	13.2422	chr7	44958999	44960909	-	lncRNA	AC004847.1	ENSG00000260997
ENSG00000271526.1	0	0	0	0	0	0	0	0	0	0	0	0	0	0	0	0	0	0	0	0	0	0	0	0	0	0	0	0	0	0	0	chr7	9084022	9084175	+	processed_pseudogene	AC004852.1	ENSG00000271526
ENSG00000278254.4	0	0	0	0	0	0	0	0	0	0	0	0	0	0	0	0	0	0	0.899276	0	0	0	0	0	0	0	0	0	0	0	0	chr7	9082557	9189857	-	lncRNA	AC004852.2	ENSG00000278254
ENSG00000278446.1	0	0	0	0	0	0	0	0	0	0	0	0	0	0	0	0	0	0	0	0	0	0	0	0	0	0	0	0	0	0	0	chr7	9170948	9171273	-	processed_pseudogene	AC004852.3	ENSG00000278446
ENSG00000230160.1	0	0	0	0	0	0	0	0	0	0	0	0	0	0	0	0	0	0	0	0	0	0	0	0	0	0	0	0	0	0	0	chr7	44919669	44920329	+	processed_pseudogene	AC004854.1	ENSG00000230160
ENSG00000272768.1	2.92299	5.84434	4.47033	0	0	8.42654	0	1.2557	0	1.16674	2.05641	0.972822	1.15601	4.30729	0	0	5.33201	2.56403	2.69783	0.988545	5.36631	1.85702	3.75277	1.70325	0	0.585266	3.48084	4.57127	3.08252	3.6956	4.87871	chr7	44884953	44886393	+	lncRNA	AC004854.2	ENSG00000272768
ENSG00000259109.1	0	0	0	0	0	0	0	0	0	0	0	0	0	0	0	0	0	0	0	0	0	0	0	0	0	0	0	0	0	0	0	chr14	73189763	73190004	+	processed_pseudogene	AC004858.1	ENSG00000259109
ENSG00000232667.10	0	0	0	0	0	0	0	0	0	1.16674	0	0	0	0	0	0	0	0	0	0	0	0	0	0	0	0	0	0	0	0	0	chr7	80312574	80391474	-	lncRNA	AC004862.1	ENSG00000232667
ENSG00000286407.1	0	0	0	0	0	0	0	0	0	0	0	0	0	0	0	0	0	0	0	0	0	0	0	0	0	0	0	0	0	0	0	chr7	158957497	158958699	-	lncRNA	AC004863.1	ENSG00000286407
ENSG00000236274.1	0	0	0	0	0	0	0	0	0	0	0	0	0	0	0	0	0	0	0	0	0	0	0	0	0	0	0	0	0	0	0	chr1	35509742	35511438	+	processed_pseudogene	AC004865.1	ENSG00000236274
ENSG00000223514.1	0	0	0	0	0	0	0	0	0	0	0	0	0	0	0	0	0	0	0	0	0	0	0	0	0	0	0	0	0	0	0	chr7	81335106	81335183	+	processed_pseudogene	AC004866.1	ENSG00000223514
ENSG00000224134.1	0	0	0	0	0	0	0	0	0	0	0	0	0	0	0	0	0	0	0	0	0	0	0	0	0	0	0	0	0	0	0	chr7	81431731	81432796	+	unprocessed_pseudogene	AC004866.2	ENSG00000224134
ENSG00000230680.2	0	0	0	0	0	0	0	0	0	0	0	0	0	0	0	0	0	0	0	0	0	0	0	0	0	0	0	0	0	0	0	chr7	46477822	46481578	-	lncRNA	AC004869.1	ENSG00000230680
ENSG00000240355.1	0	0	0	0	0	0	0	0	0	0	0	0	0	0	0	0	0	0	0	0	0	0	0	0	0	0	0	0	0	0	0	chr7	46476457	46477940	-	lncRNA	AC004869.2	ENSG00000240355
ENSG00000214754.3	0	0	0	0	0	0	0	0	0	0	0	0	0	0	0	0	0	0	0	0	0	0	0	0	0	0	0	0	0	0	0	chr7	47052793	47053674	+	processed_pseudogene	AC004870.1	ENSG00000214754
ENSG00000223829.6	0	0	0	0	0	0	0	0	0	0	0	0	0	0	0	0	0	0	0	0	0	0	0	0	0	0	0	0	0	0	0	chr7	46969644	47027481	+	lncRNA	AC004870.2	ENSG00000223829
ENSG00000229192.6	0	0	0	0	0	0	0	0	0	0	0	0	0	0	0	0	0	0	0	0	0	0	0	0	0	0	0	0	0	0	0	chr7	47000620	47079128	-	lncRNA	AC004870.3	ENSG00000229192
ENSG00000232072.1	0	0	0	0	0	0	0	0	0	0	0	0	0	0	0	0	0	0	0	0	0	0	0	0	0	0	0	0	0	0	0	chr7	46890625	47049678	-	lncRNA	AC004870.4	ENSG00000232072
ENSG00000227743.2	0	0	0	0	0	0	0	0	0	0	0	0	0	0	0	0	0	0	0	0	0	0	0	0	0	0	0	0	0	0	0	chr7	121643334	121686363	-	lncRNA	AC004875.1	ENSG00000227743
ENSG00000273419.1	0	0	0	0	0	0	0	0	0	0	0	0	0	0	0	0	0	0	0	0	0	0	0	0	0	0	0	0	0	0	0	chr7	149858400	149862492	-	lncRNA	AC004877.1	ENSG00000273419
ENSG00000280149.1	3.89732	2.92217	5.96043	1.30599	0	6.31991	6.5645	5.0228	7.38885	4.66696	3.08462	1.94564	0	0	4.12569	1.32651	7.10935	5.98273	2.69783	9.88545	3.21979	1.85702	1.50111	4.25813	0	0	0	3.55543	6.16505	3.6956	1.39392	chr7	149851572	149852170	+	TEC	AC004877.2	ENSG00000280149
ENSG00000286639.1	0	0	0	0	0	0	0	0	0	0	0	0	0	0	0	0	0	0	0	0	0	0	0	0	0	0	0	0	0	0	0	chr7	10207670	10239863	-	lncRNA	AC004879.1	ENSG00000286639
ENSG00000232396.2	0	0	0	0	0	0	0	0	0	0	0	0	0	0	0	0	0	0	0	0	0	0	0	0	0	0	0	0	0	0	0	chr22	29705256	29719859	-	lncRNA	AC004882.1	ENSG00000232396
ENSG00000239446.1	0	0	0	0	0	0	0	0	0	0	0	0	0	0	0	0	0	0	0	0	0	0	0	0	0	0	0	0	0	0	0	chr22	29711820	29719714	-	lncRNA	AC004882.2	ENSG00000239446
ENSG00000287967.1	0	0	0	0	0	0	0	0	0	0	0	0	0	0	0	0	0	0	0	0	0	0	0	0	0	0	0	0	0	0	0	chr22	29767091	29768096	-	lncRNA	AC004882.3	ENSG00000287967
ENSG00000213361.2	4.87164	2.92217	2.98022	1.30599	8.65884	12.6398	0	0	3.69442	8.16717	5.14104	4.86411	4.62404	8.61459	4.12569	9.28556	0	3.4187	0.899276	0	2.14652	0.928511	1.50111	2.55488	2.74997	1.7558	0.58014	0	3.08252	0	0.696958	chr7	105244652	105244970	+	processed_pseudogene	AC004884.1	ENSG00000213361
ENSG00000242154.1	0	0	0	0	0	0	0	0	0	0	0	0	0	0	0	0	0	0	0	0	0	0	0	0	0	0	0	0	0	0	0	chr7	105304277	105306642	+	lncRNA	AC004884.2	ENSG00000242154
ENSG00000231295.1	0	0	0	0	0	0	0	0	0	0	0	0	0	0	0	0	0	0	0	0	0	0	0	0	0	0	0	0	0	0	0	chr7	120746738	120752514	-	lncRNA	AC004888.1	ENSG00000231295
ENSG00000239719.1	43.8448	44.8066	58.1142	82.2776	47.6236	50.5592	62.3627	27.6254	26.7846	23.3348	41.1283	27.239	8.09207	10.0504	27.5046	19.8976	34.6581	62.3913	43.1653	42.5074	32.1979	38.9974	54.0399	47.691	37.1246	49.7476	56.8538	41.1414	34.9353	45.0863	71.7867	chr7	149191043	149191223	-	processed_pseudogene	AC004890.1	ENSG00000239719
ENSG00000244560.7	0	0	0	0	0	0	0	0	0	0	0	0	0	0	0	0	0	0	0	1.97709	0	0	0	0	0	0	0	0	0	0	0	chr7	149285281	149297312	+	transcribed_unprocessed_pseudogene	AC004890.2	ENSG00000244560
ENSG00000271664.1	0	0	0	0	0	0	0	0	0	0	0	0	0	0	0	0	0	0	0	0	0	0	0	0	0	0	0	0	0	0	0	chr7	149275619	149277992	-	unprocessed_pseudogene	AC004890.3	ENSG00000271664
ENSG00000284840.1	0	0	0	0	0	0	0	0	0	0	0	0	0	0	0	0	0	0	0	0	0	0	0	0	0	0	0	0	0	0	0	chr7	99032894	99032940	+	transcribed_unprocessed_pseudogene	AC004893.1	ENSG00000284840
ENSG00000286305.1	0	0	0	0	0	0	0	0	0.923606	0	0	0	0	0	0	0	0	0	0	0	0	0	0	0	0	0	0	0	0	0	0	chr7	98989867	98993778	-	lncRNA	AC004893.2	ENSG00000286305
ENSG00000231704.6	0	0	0	0	0	0	0	0	0	0	0	0	0	0	0	0	0	0	0	0	0	0	0	0	0	0	0	0	0	0	0	chr7	6080704	6093085	+	lncRNA	AC004895.1	ENSG00000231704
ENSG00000236018.2	0	0	0	0	0	0	0	0	0	0	0	0	0	0	0	0	0	0	0	0	0	0	0	0	0	0	0	0	0	0	0	chr7	157197600	157198511	-	processed_pseudogene	AC004898.1	ENSG00000236018
ENSG00000225705.2	0	0	0	0	0	0	0	0	0	0	0	0	0	0	0	0	0	0	0	0	0	0	0	0	0	0	0	0	0	0	0	chr7	48846426	48852898	-	processed_pseudogene	AC004899.1	ENSG00000225705
ENSG00000279578.1	0	0	0	0	0	0	0	0	0	0	3.08462	0	0	0	0	0	0	0	0	0	0	0	0	0	0	0	0	0	0	0	0	chr7	48847766	48851625	+	TEC	AC004899.2	ENSG00000279578
ENSG00000285518.1	0	0	0	0	0	0	0	0	0	0	0	0	0	0	0	0	0	0	0	0	0	0	0	0	0	0	0	0	0	0	0	chr14	71734927	71739794	-	lncRNA	AC004900.1	ENSG00000285518
ENSG00000272240.1	0	0	0	0	0	0	0	0	0	0	0	0	0	0	0	0	0	0	0	0	0	0	0	0	0	0	0	0	0	0	0	chr8	234347	234887	-	lncRNA	AC004908.1	ENSG00000272240
ENSG00000272812.1	1.94866	1.94811	0	0	2.16471	0	0	1.2557	0	3.50022	2.05641	2.91847	1.15601	0	2.75046	1.32651	0.888668	0	1.79855	3.95418	1.07326	4.64255	3.00222	3.4065	0.687492	1.7558	0.58014	3.04751	0	0	0	chr8	233119	233692	+	lncRNA	AC004908.2	ENSG00000272812
ENSG00000273402.1	0	1.94811	0	0	0	0	0	0	5.54164	2.33348	1.02821	4.86411	1.15601	4.30729	1.37523	2.65302	0.888668	2.56403	4.49638	0.988545	1.07326	2.78553	2.25166	0	0	0.585266	0	1.52376	0	2.95648	0	chr8	237045	237669	+	lncRNA	AC004908.3	ENSG00000273402
ENSG00000228429.1	0	3.89623	2.98022	2.61199	2.16471	0	0	2.5114	0	1.16674	1.02821	0.972822	0	0	2.75046	0	2.666	1.70935	1.79855	0.988545	2.14652	2.78553	0	4.25813	1.37498	0	2.32056	1.01584	1.02751	1.47824	2.09087	chr7	68640798	68641584	+	processed_pseudogene	AC004910.1	ENSG00000228429
ENSG00000226592.1	0	0	0	0	0	0	0	0	0	0	0	0	0	0	0	0	0	0	0	0	0	0	0	0	0	0	0	0	0	0	0	chr7	145269514	145270384	+	processed_pseudogene	AC004911.1	ENSG00000226592
ENSG00000238906.1	0	0	0	0	0	0	0	0	0	0	0	0	0	0	0	0	0	0	0	0	0	0	0	0	0	0	0	0	0	0	0	chr7	29912528	29912632	+	snoRNA	AC004912.1	ENSG00000238906
ENSG00000243797.6	0	0	0	0	0	0	0	0	0	0	0	0	0	0	0	0	0	0	0	0	0	2.78553	0	0	0	0	0	0	0	0	0	chr7	106372251	106770207	-	lncRNA	AC004917.1	ENSG00000243797
ENSG00000244701.1	0.974329	3.89623	0	2.61199	4.32942	0	3.28225	5.0228	3.69442	5.83369	6.16924	3.89129	8.09207	8.61459	4.12569	1.32651	4.44334	6.83741	12.5899	1.97709	3.21979	4.64255	6.00443	8.51625	6.18743	0	1.74042	2.03168	1.02751	0.73912	0	chr7	141652381	141656810	-	lncRNA	AC004918.1	ENSG00000244701
ENSG00000270157.1	0	0	0	2.61199	0	0	0	2.5114	0.923606	0	2.05641	0.972822	1.15601	0	0	0	0	0	3.5971	0	3.21979	0	0.750554	1.70325	0	1.17053	2.32056	0	1.02751	0	0	chr7	141662922	141663846	-	lncRNA	AC004918.3	ENSG00000270157
ENSG00000236046.1	0	0	0	0	0	0	0	0	0	0	0	0	0	0	0	0	0	0	0	0	0	0	0	0	0	0	0	0	0	0	0	chr7	50839363	50841992	-	lncRNA	AC004920.1	ENSG00000236046
ENSG00000273341.2	0	0	0	0	0	0	0	0	0	0	0	0	0	0	0	0	0	0	0	0	0	0	0	0	0	0	0	0	0	0	0	chr7	77416673	77425444	+	lncRNA	AC004921.1	ENSG00000273341
ENSG00000287519.1	0	0	0	0	0	0	0	0	0	0	0	0	0	0	0	0	0	0	0	0	0	0	0	0	0	0	0	0	0	0	0	chr7	77487317	77498965	-	lncRNA	AC004921.2	ENSG00000287519
ENSG00000284292.1	0	0	0	0	0	0	0	0	0	0	0	0	0	0	0	0	0	0	0	0	0	0	0	0	0	0	0	0	0	0	0	chr7	99325879	99394653	+	protein_coding	AC004922.1	ENSG00000284292
ENSG00000254610.3	0	0	0	0	0	0	0	0	0	0	0	0	0	0	0	0	0	0	0	0	0	0	0	0	0	0	0	0	0	0	0	chr11	67934563	67955802	-	transcribed_unprocessed_pseudogene	AC004923.1	ENSG00000254610
ENSG00000254850.2	0	0	0	0	0	0	0	0	0	0	0	0	0	0	0	0	0	0	0	0	0	0	0	0	0	0	0	0	0	0	0	chr11	67935558	67935926	+	processed_pseudogene	AC004923.2	ENSG00000254850
ENSG00000255230.1	0	0	0	0	0	0	0	0	0	0	0	0	0	0	0	0	0	0	0	0	0	0	0	0	0	0	0	0	0	0	0	chr11	67965873	67966227	-	processed_pseudogene	AC004923.3	ENSG00000255230
ENSG00000255306.1	0	0	0	0	0	0	0	0	0	0	0	0	0	0	0	0	0.888668	1.70935	0	0	0	0	0	0	0	0	0	0	0	0.73912	0	chr11	68024809	68030461	-	lncRNA	AC004923.4	ENSG00000255306
ENSG00000279419.1	0	0	0	0	0	0	0	0	0	0	0	0	0	0	0	0	0	0	0	0	0	0	0	0	0	0	0	0	1.02751	0	0	chr7	124742312	124745017	-	TEC	AC004925.1	ENSG00000279419
ENSG00000241324.1	0	0	0	0	0	0	0	0	0	0	0	0	0	0	0	0	0	0	0	0	0	0	0	0	0	0	0	0	0	0	0	chr7	124337380	124349860	-	lncRNA	AC004930.1	ENSG00000241324
ENSG00000287409.1	0	0	0	0	0	0	0	0	0	0	0	0	0	0	0	0	0	0	0	0	0	0	0	0	0	0	0	0	0	0	0	chr7	9981516	10085494	-	lncRNA	AC004936.1	ENSG00000287409
ENSG00000225443.1	0	0	1.49011	0	6.49413	8.42654	3.28225	0	0	1.16674	1.02821	2.91847	0	1.43576	4.12569	2.65302	0.888668	0	0.899276	0	0	0.928511	0	0	1.37498	0	0	0	0	0.73912	0	chr7	44511025	44511332	-	processed_pseudogene	AC004938.1	ENSG00000225443
ENSG00000287574.1	0	0	0	0	2.16471	0	0	2.5114	1.84721	0	0	0.972822	0	4.30729	0	0	0	1.70935	0.899276	0	3.21979	0	0	4.25813	0	0	2.9007	0.507919	3.08252	0.73912	0	chr7	44582519	44583676	+	lncRNA	AC004938.2	ENSG00000287574
ENSG00000228151.1	0	0	0	0	0	0	0	0	0	0	0	0	0	0	0	0	0	0	0	0	0	0	0	0	0	0	0	0	0	0	0	chr7	149398204	149401456	+	lncRNA	AC004941.1	ENSG00000228151
ENSG00000231397.1	0	0.974057	0	0	0	0	0	0	0	0	0	0	0	2.87153	0	0	0	0	0	0	0	0	0	0	0	0	0	0	0	0	0	chr7	149321865	149322092	-	processed_pseudogene	AC004941.2	ENSG00000231397
ENSG00000259209.3	0	0	0	0	0	0	0	0	0.923606	0	1.02821	0	1.15601	2.87153	1.37523	0	2.666	0	0	0	0	0	0.750554	0	0	0	0	0	0	0	0	chr16	72805998	72809872	+	lncRNA	AC004943.1	ENSG00000259209
ENSG00000259768.6	17.5379	17.533	11.9209	16.9779	10.8236	6.31991	6.5645	7.5342	12.9305	15.1676	9.25387	21.4021	32.3683	25.8438	23.3789	7.95905	22.2167	5.98273	22.4819	5.93127	4.29305	8.3566	15.0111	21.2906	26.8122	33.3602	32.4879	41.1414	20.5502	34.7386	22.9996	chr16	72665123	72822781	+	lncRNA	AC004943.2	ENSG00000259768
ENSG00000279206.1	0	0	1.49011	0	0	0	0	0	0	0	0	0	0	0	0	0	0	0	1.79855	0	0	0	0.750554	0	0	0.585266	0	0.507919	0	0.73912	0	chr16	72772673	72773272	+	lncRNA	AC004943.3	ENSG00000279206
ENSG00000253510.1	0	0	0	0	0	0	0	0	0	0	0	0	0	0	0	0	0	0	0	0	0	0	0	0	0	0	0	0	0	0	0	chr8	5506068	5509126	-	lncRNA	AC004944.1	ENSG00000253510
ENSG00000222024.2	0	0	0	0	0	0	0	0	0	0	0	0	0	0	0	0	0	0	0	0	0	0	0	0	0	0	0	0	0	0	0	chr7	79353410	79354392	+	processed_pseudogene	AC004945.1	ENSG00000222024
ENSG00000233417.2	0	0	0	0	0	0	0	0	0	0	0	0	0	0	0	0	0	0	0	0	0	0	0	0	0	0	0	0	0	0	0	chr7	120141016	120227213	-	lncRNA	AC004946.1	ENSG00000233417
ENSG00000233969.2	0	0	0	0	0	0	0	0	0	0	0	0	0	0	0	0	0	0	0	0	0	0	0	0	0	0	0	0	0	0	0	chr7	120166443	120186064	+	lncRNA	AC004946.2	ENSG00000233969
ENSG00000233760.2	0	0	0	0	0	0	0	0	0	0	0	0	0	0	0	0	0	0	0	0	0	0	0	0	0	0	0	0	0	0	0	chr7	26551686	26558880	+	lncRNA	AC004947.1	ENSG00000233760
ENSG00000280255.1	0	0	0	0	0	0	0	0	0	0	0	0	2.31202	0	0	0	0	0	0	0	0	0	0	0	0	0	0	0	0	0	0	chr7	26538378	26541048	+	TEC	AC004947.2	ENSG00000280255
ENSG00000286507.1	0	0	0	0	0	0	0	0	0	0	0	0	0	0	0	0	0	0	0	0	0	0	0	0	0	0	0	0	0	0	0	chr7	26598600	26617295	-	lncRNA	AC004947.3	ENSG00000286507
ENSG00000272745.1	0	0.974057	0	0	2.16471	0	0	0	0	0	0	0	0	0	0	0	0	0	0	0	0	3.71404	3.00222	0	0	0	0	0	0	0.73912	0	chr7	7619872	7620543	+	lncRNA	AC004948.1	ENSG00000272745
ENSG00000228434.1	0.974329	0	0	5.22398	8.65884	0	1.64112	1.2557	3.69442	1.16674	0	0	0	5.74306	1.37523	0	0	1.70935	0	0	3.21979	3.71404	0	0	2.06248	0.585266	4.64112	2.53959	3.08252	2.95648	0.696958	chr7	44004046	44007866	-	lncRNA	AC004951.1	ENSG00000228434
ENSG00000239556.4	0	0	0	0	0	0	0	0	0	0	0	0	0	0	0	0	0	0	0	0	0	0	0	0	0	0	0	0	0	0	0	chr7	43984995	43990207	-	transcribed_unprocessed_pseudogene	AC004951.2	ENSG00000239556
ENSG00000241057.2	0	0	0	0	0	0	0	0	0	0	0	0	0	0	0	0	0	0	0	0	0	0	0	0	0	0	0	0	0	0	0	chr7	43961590	43973323	-	transcribed_unprocessed_pseudogene	AC004951.3	ENSG00000241057
ENSG00000273432.1	0	0	0	0	0	0	0	0	0	0	0	0	0	0	1.37523	0	0	0	4.49638	0	0	0.928511	2.25166	2.55488	0	0	0	0	0	0	0	chr7	43951910	44019151	-	lncRNA	AC004951.4	ENSG00000273432
ENSG00000233683.1	0	0	0	0	0	0	0	0	0	0	0	0	0	0	0	0	0	0	0	0	0	0	0	0	0	0	0	0	0	0	0	chr7	101388868	101389080	-	processed_pseudogene	AC004965.1	ENSG00000233683
ENSG00000243554.1	0	0	0	0	0	0	0	0	0	0	0	0	0	0	0	0	0	3.4187	0	0	1.07326	0	0	0	0	0.585266	0.58014	0.507919	0	0.73912	0	chr7	97969005	97972254	-	transcribed_unprocessed_pseudogene	AC004967.1	ENSG00000243554
ENSG00000285725.1	3.89732	2.92217	2.98022	0	6.49413	0	3.28225	5.0228	1.84721	1.16674	3.08462	1.94564	0	5.74306	4.12569	1.32651	3.55467	5.12806	4.49638	14.8282	4.29305	9.28511	10.5078	0.851625	0.687492	5.85266	4.64112	6.09503	3.08252	5.17384	4.18175	chr7	97966377	97970404	-	lncRNA	AC004967.2	ENSG00000285725
ENSG00000238358.2	0	0	0	0	0	0	0	0	0	0	0	0	0	0	0	0	0	0	0	0	0	0	0	0	0	0	0	0	0	0	0	chr7	90119299	90122890	-	lncRNA	AC004969.1	ENSG00000238358
ENSG00000279326.1	0	0	0	0	0	0	0	0	0	0	0	0	0	0	0	0	0	0	0	0	0	0	0	0	0	0	0	0	0	0	0	chr7	80972516	80974724	-	TEC	AC004972.1	ENSG00000279326
ENSG00000226661.1	0	0	0	0	0	0	0	0	0	0	0	0	0	0	0	0	0	0	0	0	0	0	0	0	0	0	0	0	0	0	0	chrX	119356301	119393595	-	lncRNA	AC004973.1	ENSG00000226661
ENSG00000285612.1	0	0	0	0	0	0	0	0	0	0	0	0.972822	0	0	0	0	0	0	0	0	0	0.928511	0	0	0	0	0	0	0	0	0	chr14	71586269	71590354	-	lncRNA	AC004974.1	ENSG00000285612
ENSG00000224629.1	0	0	0	0	0	0	0	0	0	0	0	0	0	0	0	1.32651	0	0	0	0	0	0	0	0	0	0	0	0	0	0	0	chr7	157263022	157263229	-	processed_pseudogene	AC004975.1	ENSG00000224629
ENSG00000229660.1	0	0	0	0	0	0	0	0	0	0	0	0	0	0	0	0	0	0	0	0	0	0	0	0	0	0	0	0	0	0	0	chr7	157281536	157282686	-	lncRNA	AC004975.2	ENSG00000229660
ENSG00000205485.13	1.94866	2.92217	0	3.91798	2.16471	2.10664	1.64112	1.2557	0.923606	0	3.08462	0	3.46803	2.87153	2.75046	0	5.33201	10.2561	4.49638	6.91981	2.14652	2.78553	6.00443	6.813	10.9999	9.94952	10.4425	7.61878	9.24757	8.13032	9.06045	chr7	76549360	76627982	+	transcribed_unprocessed_pseudogene	AC004980.1	ENSG00000205485
ENSG00000214243.3	0	0	0	0	0	0	0	0	0	0	0	0	0	0	0	0	0	0	0	0	0	0	0	0	0	0	0	0	0	0	0	chr7	76650401	76650897	-	processed_pseudogene	AC004980.2	ENSG00000214243
ENSG00000230305.2	0	0	0	0	0	0	0	0	0	0	0	0	0	0	0	0	0	0	0	0	0	0	0	0.851625	0	0	0	0	0	0	0	chr7	76524515	76532692	+	unprocessed_pseudogene	AC004980.3	ENSG00000230305
ENSG00000250778.1	0	0	0	0	0	0	0	0	0	0	0	0	0	0	0	0	0	0	0	0	0	0	0	0	0	0	0	0	0	0	0	chr7	76521611	76522074	+	unprocessed_pseudogene	AC004980.4	ENSG00000250778
ENSG00000272732.1	3.89732	0	1.49011	0	2.16471	0	0	0	0.923606	0	0	2.91847	0	0	0	0	0	0	0.899276	0	0	0	0	0.851625	0	0	0	0	0	0	0	chr7	7550104	7552440	-	lncRNA	AC004982.1	ENSG00000272732
ENSG00000272894.5	1.94866	0.974057	1.49011	0	2.16471	0	0	0	0	0	0	0	0	0	0	0	0	0	0	0	0	0	0	0	0	0.585266	0	0	0	0.73912	0	chr7	7552462	7566996	-	lncRNA	AC004982.2	ENSG00000272894
ENSG00000227573.2	0	0	0	0	0	0	0	0	0	0	0	0	0	0	0	0	0	0	0	0	0	0	0	0	0	0	0	0	0	0	0	chr7	122849746	122850352	+	processed_pseudogene	AC004986.1	ENSG00000227573
ENSG00000231198.1	0	0	0	0	0	0	0	0	0	0	0	0	0	0	0	0	0	0	0	0	0	0	0	0	0	0	0	0	0	0	0	chr7	39833286	39833793	-	processed_pseudogene	AC004987.1	ENSG00000231198
ENSG00000237251.2	0	0	0	0	0	0	0	0	0	0	0	0	0	0	0	0	0	0	0	0	0	0	0	0	0	0	0	0	0	0	0	chr7	39816549	39868140	+	unprocessed_pseudogene	AC004987.2	ENSG00000237251
ENSG00000270797.1	0	0	0	0	0	0	0	0	0	0	0	0	0	0	0	0	0	0	0	0	0	0	0	0	0	0	0	0	0	0	0	chr7	39788967	39789304	-	processed_pseudogene	AC004987.3	ENSG00000270797
ENSG00000232756.1	0	0	0	0	0	0	0	0	0	0	0	0	0	0	0	0	0	0.854676	0.899276	0	0	0.928511	0	0	1.37498	7.02319	0.58014	0.507919	0	0	0	chr7	77990384	77995171	+	lncRNA	AC004990.1	ENSG00000232756
ENSG00000248751.6	0	0	0	0	0	0	0	0	0	0	0	0	0	0	0	0	0	0	0	0	0	0	0	0	0	0	0	0	0	0	0	chr22	30285238	30299482	-	protein_coding	AC004997.1	ENSG00000248751
ENSG00000238066.1	0	0	0	0	0	0	0	0	0	0	0	0	0	0	0	0	0	0	0	0	0	0	0	0	0	0	0	0	0	0	0	chrX	117397938	117398206	+	processed_pseudogene	AC005002.1	ENSG00000238066
ENSG00000214125.2	0	0	0	0	0	0	0	0	0	0	0	0	0	0	0	0	0	0	0	0	0	0	0	0	0	0	0	0	0	0	0	chr22	31155966	31156647	-	processed_pseudogene	AC005005.1	ENSG00000214125
ENSG00000235573.2	0	0	0	1.30599	0	0	0	0	0	0	0	0	0	0	0	0	0	0.854676	0	0	0	0	0	0	0.687492	0	0.58014	0	0	0	0	chr22	31113017	31113396	+	processed_pseudogene	AC005005.2	ENSG00000235573
ENSG00000273387.1	0	0	0	0	0	0	0	0	0	0	1.02821	1.94564	1.15601	0	1.37523	1.32651	0	0	0	0	0	0	0	0	0	2.34106	0.58014	2.03168	0	0.73912	0	chr22	31082156	31083565	-	lncRNA	AC005005.3	ENSG00000273387
ENSG00000278920.1	0	0.974057	0	0	0	0	0	0	0	0	0	0	0	1.43576	0	0	0	0	0.899276	0.988545	1.07326	0	0	0.851625	0.687492	0	0.58014	0	0	0	0	chr22	31051630	31068327	+	lncRNA	AC005005.4	ENSG00000278920
ENSG00000223831.1	0	0	0	0	0	0	0	0	0	0	0	0	0	0	0	0	0	0	0	0	0	0	0	0	0	0	0	0	0	0	0	chr22	30598309	30606687	+	lncRNA	AC005006.1	ENSG00000223831
ENSG00000226671.1	0	0	0	0	0	0	0	0	0	0	0	0	0	0	0	0	0	0	0	0	0	0	0	0	0	0	0	0	0	0	0	chr7	81191398	81192009	+	processed_pseudogene	AC005008.1	ENSG00000226671
ENSG00000237896.6	0	0	0	0	0	0	0	0	0	0	0	0	0	0	0	0	0	0	0	0	0	0	0	0	0	0	0	0	0	0	0	chr7	81175508	81199115	+	lncRNA	AC005008.2	ENSG00000237896
ENSG00000231255.1	0	0	0	0	0	0	0	0	0	0	0	0	0	0	0	0	0	0	0	0	0	0	0	0	0	0	0	0	0	0	0	chr7	86775081	86776022	-	lncRNA	AC005009.1	ENSG00000231255
ENSG00000235581.1	0	0	0	0	0	0	0	0	0	0	0	0	0	0	0	0	0	0	0	0	0	0	0	0	0	0	0	0	0	0	0	chr7	71942259	71942468	+	processed_pseudogene	AC005011.1	ENSG00000235581
ENSG00000228421.2	0	0	0	0	0	0	0	0	0	0	0	0	0	0	0	0	0	0	0	0	0	0	0	0	0	0	0	0	0	0	0	chr7	28957667	28959345	+	lncRNA	AC005013.1	ENSG00000228421
ENSG00000224280.1	0	0	0	0	0	0	0	0	0	0	0	0	0	0	0	0	0	0	0	0	0	0	0	0	0	0	0	0	0	0	0	chr7	16583782	16586757	-	processed_pseudogene	AC005014.1	ENSG00000224280
ENSG00000272361.2	0	0	0	0	0	0	0	0	1.84721	0	3.08462	0	0	0	0	0	0.888668	0	0.899276	1.97709	2.14652	0	0	0	0	0	0	0	2.05502	0	0	chr7	16593626	16594224	-	lncRNA	AC005014.2	ENSG00000272361
ENSG00000272537.1	0	0	0	0	0	0	0	0	0	0	0	0	0	0	0	0	0	0	0	0	0	0	0	0.851625	0	0	0	0	0	0	0	chr7	16471184	16471373	+	lncRNA	AC005014.3	ENSG00000272537
ENSG00000287799.1	0	0	0	0	0	0	0	0	0	0	0	0	0	0	0	0	0	0	0	0	0	0	0	0	0	0	0	0	0	0	0	chr7	16603816	16616295	+	lncRNA	AC005014.4	ENSG00000287799
ENSG00000213875.3	4.87164	5.84434	8.94065	9.14196	4.32942	4.21327	4.92337	10.0456	1.84721	2.33348	7.19745	2.91847	1.15601	0	1.37523	3.97953	5.33201	0.854676	0	2.96563	7.51283	4.64255	1.50111	3.4065	7.56241	9.94952	5.22126	8.1267	10.2751	9.60856	6.96958	chr7	13871856	13872513	+	processed_pseudogene	AC005019.1	ENSG00000213875
ENSG00000224330.2	0	0	0	0	0	0	0	0	0	0	0	0	0	0	0	0	0	0	0	0	0	0	0	0	0	0	0	0	0	0	0	chr7	13854355	13862118	-	lncRNA	AC005019.2	ENSG00000224330
ENSG00000224448.1	0	0	0	0	0	0	0	0	0	0	0	0	0	0	0	0	0	0	0	0	0	0	0	0	0	0	0	0	0	0	0	chr7	99638242	99638767	-	processed_pseudogene	AC005020.1	ENSG00000224448
ENSG00000272647.3	0	0	0	0	0	0	0	0	0	0	0	0	0	0	0	0	0	0	0	0	0	0	0	0	0	0	0	0	0	0	0	chr7	99558695	99607810	+	protein_coding	AC005020.2	ENSG00000272647
ENSG00000273138.1	0	0	0	0	0	0	0	0	0	0	0	0	0	0	0	0	0	0	0	0	0	0	0.750554	0	0	0	0	0	0	0	0	chr7	95416108	95416462	+	lncRNA	AC005021.1	ENSG00000273138
ENSG00000230477.1	0	0	0	0	0	0	0	0	0	0	0	0	0	0	0	0	0	0	0	0	0	0	0	0	0	0	0	0	0	0	0	chr2	75598071	75598559	+	processed_pseudogene	AC005034.1	ENSG00000230477
ENSG00000270462.1	0	0	0	0	0	0	0	0	0	0	0	0.972822	0	0	0	0	0	0	0	0	0	0	0	0	0	0	0	0	0	0	0	chr2	75697583	75697996	+	lncRNA	AC005034.2	ENSG00000270462
ENSG00000270696.1	0	0	0	0	0	0	0	0	0	0	0	0	0	0	0	0	0	0	0	0	0	0	0	0	0	0	0	0	0	0	0	chr2	75660462	75662208	+	lncRNA	AC005034.3	ENSG00000270696
ENSG00000270996.1	0	1.94811	1.49011	0	0	0	0	2.5114	0	2.33348	5.14104	2.91847	0	0	6.87615	0	15.1074	11.1108	8.09349	8.8969	6.43957	14.8562	9.00665	6.813	2.06248	5.26739	4.06098	1.52376	3.08252	5.17384	9.06045	chr2	75719120	75720018	+	lncRNA	AC005034.4	ENSG00000270996
ENSG00000271452.1	1.94866	0	1.49011	0	0	0	3.28225	1.2557	4.61803	2.33348	6.16924	1.94564	10.4041	17.2292	2.75046	3.97953	3.55467	5.12806	2.69783	4.94272	0	0	0.750554	4.25813	0.687492	2.92633	3.48084	0	2.05502	2.95648	2.09087	chr2	75669989	75670454	+	lncRNA	AC005034.5	ENSG00000271452
ENSG00000286045.1	0	0	0	0	0	0	0	0	0	0	0	0	0	4.30729	0	0	5.33201	5.98273	0	0	0	0	0.750554	0	0	0	1.16028	1.01584	0	2.21736	0	chr2	75710782	75728123	+	lncRNA	AC005034.6	ENSG00000286045
ENSG00000183308.6	0	0	0	1.30599	0	0	0	0	0.923606	0	0	0	3.46803	1.43576	0	0	0	0	0	0	0	0	0	0	0	0	0	0	1.02751	0	0	chr2	200963263	201009102	+	lncRNA	AC005037.1	ENSG00000183308
ENSG00000226905.1	0	0	0	0	0	0	0	0	0	0	0	0	0	0	0	0	0	0	0	0	0	0	0	0	0	0	0	0	0	0	0	chr2	106963193	106963674	+	processed_pseudogene	AC005040.1	ENSG00000226905
ENSG00000286218.2	2.92299	0	1.49011	0	0	0	0	0	0	0	0	0	0	0	0	0	0	0	0	0	0	0	0.750554	1.70325	0	0	0	0	0	0	0	chr2	106933739	106996534	-	lncRNA	AC005040.2	ENSG00000286218
ENSG00000159239.13	0	0	0	0	0	0	0	0	0	0	0	0	0	0	0	0	0	0	0	0	0	0	0	0	0	0	0	0	0	0	0	chr2	74393836	74421662	-	protein_coding	AC005041.1	ENSG00000159239
ENSG00000234521.2	0	0	0	0	0	0	0	0	0	0	0	0	0	0	0	0	0	0	0	0	0	0	0	0	0	0	0	0	0	0	0	chr2	74407797	74413603	-	transcribed_unitary_pseudogene	AC005041.2	ENSG00000234521
ENSG00000272183.1	0	0	0	0	0	0	0	0	0	0	0	0	0	0	0	0	0	0	1.79855	0	0	0	0	0	0	0	0	0	0	0	0	chr2	74501717	74502365	+	lncRNA	AC005041.3	ENSG00000272183
ENSG00000286623.1	0	0	0	0	0	0	0	1.2557	0	0	0	0	0	0	0	0	0	1.70935	1.79855	0	1.07326	0	0	0	0	1.7558	0	0	1.02751	0	0	chr2	74415422	74416781	+	lncRNA	AC005041.4	ENSG00000286623
ENSG00000286883.1	1.94866	1.94811	1.49011	1.30599	0	2.10664	1.64112	1.2557	0	0	3.08462	1.94564	0	2.87153	2.75046	0	1.77734	2.56403	9.89204	4.94272	6.43957	4.64255	3.00222	2.55488	2.74997	0	1.74042	0	3.08252	0.73912	2.78783	chr2	74465339	74472961	+	lncRNA	AC005041.5	ENSG00000286883
ENSG00000228586.1	0	0	0	0	0	0	0	0	0	0	0	0	0	0	0	0	0	0	0	0	0	0	0	0	0	0	0	0	0	0	0	chr2	158685903	158753775	+	lncRNA	AC005042.1	ENSG00000228586
ENSG00000231675.1	0	0	0	0	0	0	0	0	0	0	0	0	0	0	0	0	0	0	0	0	0	0	0	0	0	0	0	0	0	0	0	chr2	158703287	158703460	+	processed_pseudogene	AC005042.2	ENSG00000231675
ENSG00000273623.1	0	0	0	0	0	0	0	0	0	0	0	0	0	0	0	0	0	0	0	0	0	0	0	0	0	0	0	0	0	0	0	chr7	87345082	87345233	+	misc_RNA	AC005045.1	ENSG00000273623
ENSG00000276185.1	0	0	0	0	0	0	0	0	0	0	0	0	0	0	0	0	0	0.854676	0	0	0	0	0	0	0	0	0	0	0	0	0	chr7	87345305	87345486	+	misc_RNA	AC005045.2	ENSG00000276185
ENSG00000273055.1	0	0	0	0	0	0	0	0	0	2.33348	0	0	1.15601	0	0	2.65302	2.666	0.854676	3.5971	1.97709	1.07326	0	0.750554	0	0	0	1.16028	0.507919	0	0	0	chr7	107942116	107942740	+	lncRNA	AC005046.1	ENSG00000273055
ENSG00000267052.3	0	0	0	0	0	0	0	0	0	0	0	0	0	0	0	0	0	0.854676	0.899276	0	0	0	0	0	0	0	0	0	0	1.47824	0	chr7	106569876	106598908	-	lncRNA	AC005050.1	ENSG00000267052
ENSG00000286013.1	0	0	0	0	0	0	0	0	0	0	0	0	0	0	0	0	0	0	0	0	0	0	0	0	0	0	0	0	0	0	0	chr7	106624072	106628696	+	lncRNA	AC005050.2	ENSG00000286013
ENSG00000286076.1	0	0	0	0	0	0	0	0	0	0	0	0	0	0	0	0	0	0	0	0	0	0	0	0	0	0	0	0	0	0	0	chr7	106425278	106511544	+	lncRNA	AC005050.3	ENSG00000286076
ENSG00000279601.1	0	0.974057	0	0	0	4.21327	0	0	3.69442	1.16674	3.08462	3.89129	6.93606	4.30729	1.37523	5.30604	7.10935	1.70935	5.39566	0	2.14652	5.57106	3.00222	2.55488	1.37498	2.34106	4.64112	3.55543	1.02751	1.47824	0.696958	chrX	119693568	119696059	+	TEC	AC005052.1	ENSG00000279601
ENSG00000286366.1	0	0.974057	1.49011	0	0	2.10664	4.92337	0	0.923606	3.50022	4.11283	0.972822	0	0	0	0	2.666	0	0.899276	3.95418	2.14652	1.85702	0.750554	3.4065	0	0	0	6.09503	1.02751	2.21736	5.57566	chrX	119791971	119810949	+	lncRNA	AC005052.2	ENSG00000286366
ENSG00000243004.6	0	0	0	0	0	0	0	0	0	0	0	0	0	0	0	0	0	0	0	0	0	0	0	0	0	0	0	0	0	0	0	chr7	19918981	20140453	-	lncRNA	AC005062.1	ENSG00000243004
ENSG00000234715.2	0	0	0	0	0	0	0	0	0	0	0	0	0	0	0	0	0	0	0	0	0	0	0	0	0	0	0	0	0	0	0	chr7	103445207	103514007	+	lncRNA	AC005064.1	ENSG00000234715
ENSG00000273978.1	0	0	0	0	0	0	0	0	0	0	0	0	0	0	0	0	0	0	0	0	0	0	0	0	0	0	0	0	0	0	0	chr8	87867601	87868607	+	unprocessed_pseudogene	AC005066.1	ENSG00000273978
ENSG00000270764.1	0	0	0	0	0	0	0	0	0	0	0	0	0	0	0	0	0	0	0	0	0	0	0	0	0	0	0	0	0	0	0	chr7	105189190	105189814	+	processed_pseudogene	AC005070.1	ENSG00000270764
ENSG00000271482.1	0	0	0	0	0	0	0	0	0	0	0	0	0	0	0	0	0	0	0	0	0	0	0	0	0	0	0	0	0	0	0	chr7	105204600	105204859	+	processed_pseudogene	AC005070.2	ENSG00000271482
ENSG00000272918.1	1.94866	0	1.49011	2.61199	6.49413	2.10664	8.20562	3.7671	1.84721	0	3.08462	1.94564	2.31202	7.17882	2.75046	2.65302	14.2187	29.059	38.6689	46.4616	67.6155	63.1387	7.50554	10.2195	5.49994	8.77899	4.64112	5.58711	10.2751	3.6956	3.48479	chr7	105102838	105105483	-	lncRNA	AC005070.3	ENSG00000272918
ENSG00000287631.1	0	0	0	0	0	0	0	0	0	0	0	0	0	0	0	0	0	0	0	0	0	0	0	0	0	0	0	0	0	0	0	chr7	100388809	100398366	-	lncRNA	AC005071.1	ENSG00000287631
ENSG00000272219.1	0	0.974057	8.94065	6.52997	6.49413	6.31991	4.92337	11.3013	0.923606	0	7.19745	1.94564	1.15601	1.43576	5.50092	0	0.888668	2.56403	9.89204	7.90836	5.36631	14.8562	1.50111	2.55488	2.06248	4.68213	2.9007	6.60294	5.13754	3.6956	8.3635	chr7	101960116	101961894	+	lncRNA	AC005072.1	ENSG00000272219
ENSG00000224046.2	11.6919	4.87028	1.49011	1.30599	2.16471	6.31991	6.5645	2.5114	0	3.50022	7.19745	7.78258	5.78005	12.9219	2.75046	11.9386	9.77535	4.27338	3.5971	0.988545	0	0	0	5.10975	14.4373	12.8759	7.54183	2.53959	1.02751	3.6956	2.78783	chr7	87151422	87152420	-	lncRNA	AC005076.1	ENSG00000224046
ENSG00000278236.1	0	1.94811	0	0	0	0	0	0	0	0	0	0	0	0	0	0	0	0	0	0	1.07326	0	0	0	0	0	0	0	0	0	0	chr7	87184849	87185020	+	misc_RNA	AC005076.2	ENSG00000278236
ENSG00000213549.3	0	0	0	0	0	0	0	0	0	0	0	0	0	0	0	0	0	0	0	0	0	0	0	0	0	0	0	0	0	0	0	chr7	76113026	76113400	-	processed_pseudogene	AC005077.1	ENSG00000213549
ENSG00000224273.2	0	0	0	0	0	0	0	0	0	0	0	0	0	0	0	0	0	0	0	0	0	0	0	0	0	0	0	0	0	0	0	chr7	76108434	76132187	-	transcribed_unprocessed_pseudogene	AC005077.2	ENSG00000224273
ENSG00000228829.1	0	0	0	0	0	0	0	0	0	0	0	0	0	0	0	0	0	0	0	0	0	0	0	0	0	0	0	0	0	0	0	chr7	76173733	76177205	+	transcribed_unprocessed_pseudogene	AC005077.3	ENSG00000228829
ENSG00000230882.1	0	0	0	0	0	0	0	0	0	0	0	0	0	0	0	0	0	0	0	0	0	0	0	0	0	0	0	0	0	0	0	chr7	76071469	76074963	-	processed_pseudogene	AC005077.4	ENSG00000230882
ENSG00000287815.1	0	0	0	0	0	0	0	0	0	0	0	0	0	0	0	0	0	0	0	0	0	0	0	0	0	0	0	0	0	0	0	chr7	74280747	74289286	-	lncRNA	AC005081.1	ENSG00000287815
ENSG00000226816.3	0	0	0	0	0	0	1.64112	0	0	0	0	0	1.15601	0	0	0	1.77734	0	0.899276	0	0	0	1.50111	0	0	0	0	0	3.08252	0	0	chr7	23205787	23208045	+	lncRNA	AC005082.1	ENSG00000226816
ENSG00000285926.1	0	0	0	0	0	0	0	0	0	0	0	0	0	0	0	0	0	0	0	0	0	0	0	0	0	0	0	0	0	0	0	chr7	23200131	23206059	-	lncRNA	AC005082.2	ENSG00000285926
ENSG00000233834.6	0	0	0	0	0	0	0	0	0	0	0	0	0	0	0	0	0	0	0	0	0	0	0	0	0	0	0	0	0	1.47824	1.39392	chr7	20217577	20221700	+	lncRNA	AC005083.1	ENSG00000233834
ENSG00000271330.1	0	0	0	0	0	0	0	0	0	0	0	0	0	0	0	0	0	0	0	0	0	0	0	0	0	0	0	0	0	0	0	chr7	24674309	24674612	-	processed_pseudogene	AC005084.1	ENSG00000271330
ENSG00000252824.1	0	0	0	0	0	0	0	0	0	0	0	0	0	0	0	0	0	0	0	0	0	0	0	0	0	0	0	0	0	0	0	chr7	102194076	102194164	-	snoRNA	AC005086.1	ENSG00000252824
ENSG00000261535.1	0	0	0	0	0	0	0	0	0	0	0	0	0	0	0	0	0	0	0	0	0	0	0	0	0	0	0	0	0	0	0	chr7	102153355	102154463	-	lncRNA	AC005086.2	ENSG00000261535
ENSG00000279724.1	0	0	0	0	0	0	0	0	0	0	0	0	0	0	0	0	0	0	0	0	0	0	0	0	0	0	0	0	0	0	0	chr7	102188599	102188828	-	pseudogene	AC005086.3	ENSG00000279724
ENSG00000280004.1	0	0	0	0	0	0	0	0	0	0	0	0	0	0	0	0	0	0	0	0	0	0	0	0	0	0	0	0	0	0	0	chr7	102186819	102187039	-	pseudogene	AC005086.4	ENSG00000280004
ENSG00000280404.1	0	0	0	0	0	0	0	0	0	0	0	0	0	0	0	0	0	0	0	0	0	0	0	0	0	0	0	0	0	0	0	chr7	102161120	102161337	-	pseudogene	AC005086.5	ENSG00000280404
ENSG00000278586.1	0	0	0	0	0	0	0	0	0	0	0	0	0	0	0	0	0	0	0	0	0	0	0	0	0	0	0	0	0	0	0	chr7	102264706	102264979	-	processed_pseudogene	AC005088.1	ENSG00000278586
ENSG00000274080.1	0	0.974057	0	0	0	0	0	0	0	0	0	0	0	1.43576	0	0	0	0	0	0	0	0	0	0	0	0	0	0	0	0	0	chr7	73609262	73611502	-	lncRNA	AC005089.1	ENSG00000274080
ENSG00000231418.2	0	0	0	0	0	0	0	0	0	0	0	0	0	0	0	0	0	0	0	0	0	0	0	0	0	0	0	0	0	0	0	chr7	31414158	31421303	-	lncRNA	AC005090.1	ENSG00000231418
ENSG00000229949.1	0	0	0	0	0	0	1.64112	0	0	0	0	0	0	0	0	0	0	0	0	0	0	0	0	0	0	0	0	0	0	0	0	chr7	21400920	21401613	-	processed_pseudogene	AC005094.1	ENSG00000229949
ENSG00000259294.1	0	0	0	0	0	0	0	0	0	0	0	0	0	0	0	0	0	0	0	0	0	0	0	0	0	0	0	0	0	0	0	chr7	101822247	101824729	-	lncRNA	AC005096.1	ENSG00000259294
ENSG00000226624.1	3.89732	0	1.49011	3.91798	15.153	10.5332	1.64112	7.5342	0.923606	0	1.02821	2.91847	4.62404	5.74306	4.12569	5.30604	0	0	0	0	5.36631	0	0	0	0	0	0.58014	0.507919	0	0	0	chr7	105819492	105820101	+	processed_pseudogene	AC005099.1	ENSG00000226624
ENSG00000260951.2	0	0	0	0	0	0	0	0	0	0	0	0	0	0	0	0	0	0	0	0	0	0	0	0	0	0	0	0	0	0	0	chr7	25358235	25432202	-	lncRNA	AC005100.1	ENSG00000260951
ENSG00000285960.1	0	0	0	0	0	0	0	0	0	0	0	0	0	0	0	0	0	0	0	0	0	0	0	0	0	0	0	0	0	0	0	chr7	25431980	25500443	+	lncRNA	AC005100.2	ENSG00000285960
ENSG00000219039.2	0	0	0	0	0	0	0	0	0	0	0	0	0	0	0	0	0	0	0	0	0	0	0	0	0	0	0	0	0	0	0	chr7	75835663	75836141	+	processed_pseudogene	AC005102.1	ENSG00000219039
ENSG00000223374.1	0	0	0	0	0	0	0	0	0	0	0	0	0	0	0	0	0	0	0	0	0	0	0	0	0	0	0	0	0	0	0	chr2	241351340	241353104	-	lncRNA	AC005104.1	ENSG00000223374
ENSG00000288080.1	0	0	0	0	0	0	0	0	0	0	0	0	0	0	0	0	0	0	0	0	0	0	0	0	0	0	0	0	0	0	0	chr2	241360891	241372749	-	lncRNA	AC005104.2	ENSG00000288080
ENSG00000225286.1	0	0	0	0	0	0	0	0	0	0	0	0	0	0	0	0	0	0	0	0	0	0	0	0	0	0	0	0	0	0	0	chr7	28615097	28615888	-	processed_pseudogene	AC005105.1	ENSG00000225286
ENSG00000283517.1	0	0	0	0	0	0	0	0	0	0	0	0	0	0	0	0	0	0	0	0	0	0	0	0	0	0	0	0	0	0	0	chr17	71829870	71871750	-	lncRNA	AC005144.1	ENSG00000283517
ENSG00000286658.1	0	0	0	0	0	0	0	0	0	0	0	0	0	0	0	0	0	0	0	0	0	0	0	0	0	0	0	0	0	0	0	chr7	50641725	50643868	+	lncRNA	AC005153.1	ENSG00000286658
ENSG00000226874.1	0	0	0	0	0	0	0	0	0	0	0	0	0	1.43576	1.37523	0	0	0	0	0	0	0.928511	0	0	0	0	0	0	0	0	0	chr7	30544053	30544431	+	processed_pseudogene	AC005154.1	ENSG00000226874
ENSG00000244480.1	0.974329	0.974057	0	1.30599	0	0	0	1.2557	0	2.33348	0	0.972822	0	2.87153	0	0	2.666	3.4187	0.899276	4.94272	1.07326	0	0.750554	4.25813	0	0	0	0	0	0.73912	0.696958	chr7	30523143	30524535	-	transcribed_processed_pseudogene	AC005154.2	ENSG00000244480
ENSG00000263683.1	0	0	0	0	0	0	0	0	0	0	0	0	0	0	0	0	0	0	0	0	0	0	0	0	0	0	0	0	0	0	0	chr7	30550217	30551569	+	lncRNA	AC005154.3	ENSG00000263683
ENSG00000264520.1	0	0	0	0	0	0	0	0	0	0	0	0	0	0	0	0	0	0	0	0	0	0	0	0	0	0	0	0	0	0	0	chr7	30525731	30533613	+	lncRNA	AC005154.4	ENSG00000264520
ENSG00000281039.1	0	0	0	0	0	0	0	0	0	0	0	0	0	0	0	0	0	0	0	0	0	0	0	0	0	0	0	0	0	0	0	chr7	30497077	30550761	-	protein_coding	AC005154.5	ENSG00000281039
ENSG00000278819.1	0	0	4.47033	0	0	0	1.64112	0	0.923606	0	0	0.972822	0	0	0	1.32651	0	0.854676	1.79855	1.97709	0	1.85702	0.750554	1.70325	0	0.585266	0	0	0	0	0.696958	chr7	92540268	92557877	-	unprocessed_pseudogene	AC005156.1	ENSG00000278819
ENSG00000227658.1	0	0	0	0	0	0	0	0	0	0	0	0	0	0	0	0	0	0	0	0	0	0	0	0	0	0	0	0	0	0	0	chr7	40775558	40785217	+	lncRNA	AC005160.1	ENSG00000227658
ENSG00000233517.1	0	0	0	0	0	0	0	0	0	0	0	0	0	0	0	0	0	0	0	0	0	0	0	0	0	0	0	0	0	0	0	chr7	28987028	28988899	+	lncRNA	AC005162.1	ENSG00000233517
ENSG00000272568.6	0	0	0	0	0	0	0	0	0	0	0	0	0	0	0	0	0	0	0	0	0	0	0.750554	0	0	0	0	0.507919	0	0	0	chr7	28979967	29013367	+	lncRNA	AC005162.2	ENSG00000272568
ENSG00000223561.7	0	0	0	0	0	0	0	0	0	0	0	0	2.31202	0	0	0	0	0	0	0	0	0	0	0	0	0	0	0	0	0	0	chr7	25593304	25751032	-	lncRNA	AC005165.1	ENSG00000223561
ENSG00000239622.1	1.94866	2.92217	0	3.91798	8.65884	0	6.5645	6.2785	3.69442	3.50022	1.02821	0.972822	1.15601	0	1.37523	11.9386	0.888668	1.70935	2.69783	3.95418	0	3.71404	1.50111	0.851625	2.06248	0	0.58014	0.507919	1.02751	0.73912	1.39392	chr7	25689580	25689959	-	processed_pseudogene	AC005165.2	ENSG00000239622
ENSG00000287096.1	0	0	0	0	0	0	0	0	0	0	0	0	0	0	0	0	0	0	0	0	0	0	0	0	0	0	0	0	0	0	0	chr7	25750890	25756256	+	lncRNA	AC005165.3	ENSG00000287096
ENSG00000268153.5	0	0	0	0	0	0	0	0	0	0	0	0	0	0	0	0	0	0	0	0	0	0	0	0	0	0	0	0	0	0	0	chr19	39638685	39642401	+	transcribed_unprocessed_pseudogene	AC005176.1	ENSG00000268153
ENSG00000269519.1	0	0	0	0	0	0	0	0	0	0	0	0	0	0	0	0	0	0	0	0	0	0	0	0	0	0	0	0	0	0	0	chr19	39631300	39631446	-	processed_pseudogene	AC005176.2	ENSG00000269519
ENSG00000251243.1	0	0	0	0	0	0	0	0	0	0	0	0	0	0	0	0	0	0	0	0	0	0	0	0	0	0	0	0	0	0	0	chr5	133720495	133720934	-	processed_pseudogene	AC005178.1	ENSG00000251243
ENSG00000267405.1	0	0	0	0	0	0	0	0	0	0	0	0	0	0	0	0	0	0	0	0	0	0	0	0	0	0	0	0	0	0	0	chr17	44794747	44797783	-	lncRNA	AC005180.1	ENSG00000267405
ENSG00000267505.1	0	0	0	0	0	0	0	0	0	0	0	0	0	0	0	0	0	0	0	0	0	0	0	0	0	0	0	0	0	0	0	chr17	44793199	44794474	+	lncRNA	AC005180.2	ENSG00000267505
ENSG00000271101.1	0	0	0	0	0	0	0	0	0	0	0	0	0	0	0	0	0	0	0	0	0	0	0	0	0	0	0	0	0	0	0	chr17	71011997	71013587	+	processed_pseudogene	AC005181.1	ENSG00000271101
ENSG00000271500.1	0	0	0	0	0	0	0	0	0	0	0	0	0	0	0	0	0	0	0	0.988545	0	0	0	0	0	0	0	0	0	0	0	chr12	1695830	1698044	-	processed_pseudogene	AC005183.1	ENSG00000271500
ENSG00000270794.1	0	0	0	0	0	0	0	0	0	0	0	0	0	0	0	0	0	0	0	0	0	0	0	0	0	0	0	0	0	0	0	chrX	30209423	30210209	+	processed_pseudogene	AC005185.1	ENSG00000270794
ENSG00000229497.1	0	0	2.98022	0	0	0	3.28225	0	0	1.16674	0	0	0	0	0	2.65302	0	0	0	0	0	0	0	0	0	0	0	0	0	0	0	chr7	43767290	43767599	+	processed_pseudogene	AC005189.1	ENSG00000229497
ENSG00000271421.1	0	0	0	0	0	0	0	0	0	0	0	0	0	0	0	0	0	0	0	0	0	0	0	0	0	0	0	0	0	0	0	chrX	111930735	111931092	+	processed_pseudogene	AC005191.1	ENSG00000271421
ENSG00000288640.1	0	0	0	0	0	0	0	0	0	0	0	0	0	0	0	0	0	0	0	0	0	0	0	0	0	0	0	0	0	0	0	chr7	112450460	112490941	+	protein_coding	AC005192.1	ENSG00000288640
ENSG00000269694.1	0	0	0	0	0	0	0	0	0	0	0	0	0	0	0	0	0	0	0	0	0	0	0	0	0	0	0	0	0	0	0.696958	chr19	18881680	18883376	+	lncRNA	AC005197.1	ENSG00000269694
ENSG00000230258.6	0	0	0	0	0	0	0	0	0	0	0	0	0	0	0	0	0	0	0	0	0	0	0	0	0	0	0	0	0	0	0	chr17	70017324	70128859	-	lncRNA	AC005208.1	ENSG00000230258
ENSG00000263684.2	0	0	0	0	0	0	0	0	0	0	0	0	0	0	0	0	0	0	0	0	0	0	0	0	0	0	0	0	0	0	0	chr17	11874727	11881670	-	lncRNA	AC005209.1	ENSG00000263684
ENSG00000236352.1	0	0	0	0	0	0	0	0	0.923606	0	0	0.972822	0	0	0	0	0	0	0	0.988545	0	0	0	0	0	0	1.74042	0	0	0	0	chr20	53940160	53942508	+	lncRNA	AC005220.1	ENSG00000236352
ENSG00000262786.1	0	0	0	0	0	0	0	0	0	0	0	0	0	0	0	0	0	0	0	0	0	0	0	0	0	0	0	0	0	0	0	chr17	14295512	14297600	-	lncRNA	AC005224.1	ENSG00000262786
ENSG00000266378.1	0	0.974057	1.49011	0	0	0	1.64112	0	2.77082	0	0	0	0	0	0	0	3.55467	10.2561	9.89204	1.97709	7.51283	4.64255	1.50111	6.813	0	0.585266	1.16028	5.58711	9.24757	7.3912	4.87871	chr17	14327335	14329474	+	lncRNA	AC005224.2	ENSG00000266378
ENSG00000266709.1	0	0	0	0	0	0	0	2.5114	0	0	0	0	0	0	0	0	4.44334	0.854676	0.899276	0	1.07326	2.78553	2.25166	0	0.687492	0.585266	0.58014	0	0	0.73912	2.09087	chr17	14303854	14305505	+	lncRNA	AC005224.3	ENSG00000266709
ENSG00000258443.1	0	0	0	0	0	0	0	0	0	0	0	0	0	0	0	0	0	0	0	0	0	0	0	0	0	0	0	0	0	0	0	chr14	73517233	73520648	-	lncRNA	AC005225.1	ENSG00000258443
ENSG00000258603.4	0	0	0	0	0	0	0	0	0	0	0	0	0	0	0	0	0	0	0	0	0	0	0	0	0	0	0	0	0	0	0	chr14	73555115	73633941	-	lncRNA	AC005225.2	ENSG00000258603
ENSG00000258695.2	0.974329	0	0	0	0	0	0	0	0	0	0	0	0	0	0	0	0	0	0	0.988545	0	0	0	0	0	0	0	0	0	0	0	chr14	73522878	73530610	+	lncRNA	AC005225.3	ENSG00000258695
ENSG00000279026.1	1.94866	4.87028	1.49011	3.91798	10.8236	0	3.28225	1.2557	4.61803	0	2.05641	3.89129	6.93606	8.61459	4.12569	7.95905	7.10935	8.54676	6.29493	8.8969	6.43957	2.78553	3.75277	3.4065	1.37498	4.68213	4.64112	4.57127	3.08252	2.95648	1.39392	chr14	73580694	73582918	+	TEC	AC005225.4	ENSG00000279026
ENSG00000213209.2	0	0	0	0	0	0	0	1.2557	0	0	0	0	0	0	0	0	0	0	0	0	1.07326	0	0	0	0	0	0	0	0	0	0	chr7	148637179	148637587	+	processed_pseudogene	AC005229.1	ENSG00000213209
ENSG00000213210.4	0	0	0	0	0	0	1.64112	1.2557	0	0	2.05641	0	0	0	0	0	0	0	0	0	0	0	0	0	0	0	0	0	0	0	0	chr7	148580401	148580799	+	processed_pseudogene	AC005229.2	ENSG00000213210
ENSG00000270200.1	0	0	0	0	0	0	0	0	0	0	0	0	0	0	0	0	0	0	0	0	0	0	0	0	0	0	0	0	0	0	0	chr7	148649547	148650240	+	processed_pseudogene	AC005229.3	ENSG00000270200
ENSG00000273314.1	0	0	2.98022	1.30599	4.32942	4.21327	3.28225	1.2557	18.4721	29.1685	21.5924	14.5923	11.5601	10.0504	22.0037	17.2446	2.666	6.83741	0	1.97709	6.43957	6.49957	0.750554	2.55488	3.43746	7.02319	5.22126	2.03168	2.05502	2.21736	0	chr7	148696467	148698664	-	lncRNA	AC005229.4	ENSG00000273314
ENSG00000287636.1	0	0	0	0	0	0	0	0	0	0	0	0	0	0	0	0	0	0	0	0	0	0	0	0	0	0	0	0	0	0	0	chr7	148584818	148625479	-	lncRNA	AC005229.5	ENSG00000287636
ENSG00000258930.1	0	0	0	0	0	0	0	0	0	0	0	0	0	0	0	0	0	0	0	0	0	0	0	0	0	0	0	0	0	0	0	chr14	71031686	71031970	-	transcribed_processed_pseudogene	AC005230.1	ENSG00000258930
ENSG00000285412.1	0	0	0	0	0	0	0	0	0	0	0	0	0	0	0	0	0	0	0	0	0	0	0	0	0	0	0	0	0	0	0	chr7	29122274	29128172	+	lncRNA	AC005232.1	ENSG00000285412
ENSG00000235035.1	0	0	0	0	0	0	0	0	0	0	0	0	0	0	0	0	0	0	0	0	0	0	0	0	0	0	0	0	0	0	0	chr2	70687142	70691824	+	lncRNA	AC005234.1	ENSG00000235035
ENSG00000286979.1	0	0	0	0	0	0	0	0	0	0	0	0	0	0	0	0	0	0	0	0	0	0	0	0	0	0	0	0	0	0	0	chr2	70629657	70648761	+	lncRNA	AC005234.2	ENSG00000286979
ENSG00000235861.1	0	0	0	0	0	0	0	0	0	0	0	0	0	0	0	0	0	0	0	0	0	0	0	0	0	0	0	0	0	0	0	chr2	241118725	241118943	+	processed_pseudogene	AC005237.1	ENSG00000235861
ENSG00000263648.1	0	0	0	0	0	0	0	0	0.923606	0	0	0	1.15601	0	1.37523	0	0	0	0	0	0	0	0	0	0	0	1.16028	0	0	0	0	chr17	12115547	12115885	+	processed_pseudogene	AC005244.1	ENSG00000263648
ENSG00000265400.1	0	0	0	0	0	0	0	0	0	0	0	0	0	0	0	0	0	0	0	0	0	0	0	0	0	0	0	0	0	0	0	chr17	12201600	12215267	+	lncRNA	AC005244.2	ENSG00000265400
ENSG00000271184.1	0	0	0	0	0	0	0	0	0	0	0	0	0	0	0	0	0	0	0	0	0	0	0	0	0	0	0	0	0	0	0	chr12	125900421	125901483	-	processed_pseudogene	AC005252.1	ENSG00000271184
ENSG00000280125.1	0	0	0	0	0	0	0	0	0	0	0	0	0	0	0	0	0	0	0	0	0	0	0	0	0	0	0	0	0	0	0	chr12	125808668	125809808	+	TEC	AC005252.2	ENSG00000280125
ENSG00000280415.1	0	0	0	0	0	0	0	0	0	0	0	0	0	0	0	0	0	0	0	0	0	0	0	0	0	0	0	0	0	0	0	chr12	125858862	125861119	+	TEC	AC005252.3	ENSG00000280415
ENSG00000286209.1	0	0	0	0	0	0	0	0	0	0	0	0	0	0	0	0	0	0	0	0	0	0	0	0	0	0	0	0	0	0	0	chr12	125858132	125880724	+	lncRNA	AC005252.4	ENSG00000286209
ENSG00000268030.1	0	0	0	0	0	0	0	0	0	2.33348	0	0	0	0	0	0	0	0	0	0	0	0	0	0	0	0	0	0	0	0	0	chr19	18557775	18561560	-	lncRNA	AC005253.1	ENSG00000268030
ENSG00000268983.1	0	0	0	0	0	0	0	0	0	0	0	0	0	0	0	0	0	0	0	0	0	0	0	0	0	0	0	0	0	0	0	chr19	18568506	18569375	-	lncRNA	AC005253.2	ENSG00000268983
ENSG00000256210.3	0.974329	0.974057	0	1.30599	4.32942	6.31991	1.64112	3.7671	0.923606	1.16674	4.11283	1.94564	0	4.30729	2.75046	0	1.77734	2.56403	0.899276	0.988545	8.58609	2.78553	2.25166	0	0	0	0	1.01584	1.02751	0	0.696958	chr19	14792318	14792533	+	processed_pseudogene	AC005255.1	ENSG00000256210
ENSG00000267073.1	0	0	0	0	0	0	0	0	0	0	0	0	0	0	0	0	0	0	0	0	0	0	0	0	0	0	0	0	0	0	0	chr19	1748056	1748745	+	lncRNA	AC005256.1	ENSG00000267073
ENSG00000273734.1	0	0	0	0	0	0	0	0	0	0	0	0	0	0	0	0	0	0	0	0	0	0	0	0	0	0	0	0	0	0	0	chr19	2269525	2341172	+	protein_coding	AC005258.1	ENSG00000273734
ENSG00000286880.1	0	0	0	0	0	0	0	0	0	0	0	0	0	0	0	0	0	0	0	0	0	0	0	0	0	0	0	0	0	0	0	chr19	2315162	2316875	-	lncRNA	AC005258.2	ENSG00000286880
ENSG00000268205.1	102.305	123.705	92.3867	107.092	112.565	71.6256	149.342	144.405	147.777	109.673	138.808	122.576	150.281	143.576	125.146	129.998	89.7555	149.568	127.697	181.892	158.843	167.132	108.08	123.486	215.185	218.304	231.476	221.453	213.722	212.127	202.118	chr19	57304305	57308562	+	lncRNA	AC005261.1	ENSG00000268205
ENSG00000268678.1	6.8203	0	0	0	0	0	0	0	1.84721	1.16674	1.02821	0.972822	0	0	2.75046	0	0	2.56403	0.899276	0.988545	0	0	0.750554	4.25813	0	0	0	0	1.02751	0	1.39392	chr19	57350848	57352012	-	lncRNA	AC005261.2	ENSG00000268678
ENSG00000268713.1	0	0	0	0	0	0	0	0	0	0	0	0	0	0	0	0	0	0	0	0	0	0	0	0	0	0	0	0	0	0	0	chr19	57261354	57262738	+	lncRNA	AC005261.3	ENSG00000268713
ENSG00000268723.1	0	0	0	0	2.16471	0	0	2.5114	0	1.16674	0	0	0	0	0	0	0	0	0	0	0	0.928511	0	0	0	0	0.58014	0	0	0	0	chr19	57317208	57317562	-	processed_pseudogene	AC005261.4	ENSG00000268723
ENSG00000279541.1	0	0	0	0	0	0	0	0	0	0	0	0	0	0	0	0	0	0	0	0	0	0	0	0	0	0	0	0	0	0	0	chr19	57293083	57294469	-	TEC	AC005261.5	ENSG00000279541
ENSG00000266944.1	299.119	283.451	509.617	415.306	361.507	507.699	287.197	213.469	170.867	228.681	224.149	228.613	141.033	175.163	167.778	176.426	305.702	289.735	211.33	243.182	172.795	169.917	258.191	406.225	252.997	266.881	227.415	197.072	204.474	192.91	183.997	chr19	3130717	3131398	+	processed_pseudogene	AC005262.1	ENSG00000266944
ENSG00000267139.1	0	0	0	0	0	0	0	0	0	0	0	0	0	0	0	0	0	0	0	0	0	0	0	0	0	0	0	0	0	0	0	chr19	3118665	3119304	-	lncRNA	AC005262.2	ENSG00000267139
ENSG00000267551.3	0	0	0	0	0	0	3.28225	0	0	0	0	0	0	0	0	0	0	0	0	0	0	0	2.25166	0	0	0	0	0	0	0	0	chr19	3141576	3155175	-	lncRNA	AC005264.1	ENSG00000267551
ENSG00000280168.1	0	0	0	0	0	0	0	0	0	0	0	0	0	0	0	0	0	0	0	0	0	0	0	0	0	0	0	0	0	0	0	chr17	12973033	12973834	-	TEC	AC005274.1	ENSG00000280168
ENSG00000263707.1	0	0	0	0	0	0	0	0	0	0	0	0	0	0	0	0	0	0	0	0	0	0	0	0	0	0	0	0	0	0	0	chr17	12990149	12990610	-	lncRNA	AC005277.1	ENSG00000263707
ENSG00000277621.1	0	0	0	0	0	0	0	0	0	0	0	0	0	0	0	0	0	0	0	0	0	0	0	0	0	0	0	0	0	0	0	chr17	12982613	12983002	-	lncRNA	AC005277.2	ENSG00000277621
ENSG00000251393.4	0	0	0	0	0	0	0	0	0	0	0	0	0	0	0	0	0	0	0	0	0	0	0	0	0	0	0	0	0	0	0	chr14	73462362	73477175	+	lncRNA	AC005280.1	ENSG00000251393
ENSG00000284930.1	0	0	0	0	0	0	0	0	0	0	0	0	0	0	0	0	0	0	0	0	0	0	0	0	0	0	0	0	0	0	0	chr14	73458850	73466167	-	lncRNA	AC005280.2	ENSG00000284930
ENSG00000285006.1	0	0	0	0	0	0	0	0	0	0	0	0	0	0	0	0	0	0	0	0	0	0	0	0	0	0	0	0	0	0	0	chr14	73366897	73463642	-	lncRNA	AC005280.3	ENSG00000285006
ENSG00000225606.1	0	0	0	0	0	0	0	0	0	0	0	0	0	0	0	0	0	0	0	0	0	0	0	0	0	0	0	0	0	0	0	chr7	12570125	12571392	-	lncRNA	AC005281.1	ENSG00000225606
ENSG00000266469.2	0	0	0	0	0	0	0	0	0	0	0	0	0	0	0	0	0	0	0	0	1.07326	0	0.750554	0	0	0.585266	1.16028	0.507919	1.02751	2.95648	0	chr17	39401793	39406233	+	lncRNA	AC005288.1	ENSG00000266469
ENSG00000264067.1	0	0	0	0	0	0	0	2.5114	0	0	0	0	0	0	0	0	0	0	0	3.95418	0	0	0	0	0.687492	2.34106	2.9007	0	0	0	0	chr17	10320392	10341458	+	lncRNA	AC005291.1	ENSG00000264067
ENSG00000273388.1	0	0	0	0	0	0	0	0	0	0	0	0	0	0	0	0	0	0	0	0	0	0	0	0	2.06248	0	0	0	0	0	0	chr17	10291820	10317926	+	lncRNA	AC005291.2	ENSG00000273388
ENSG00000285555.1	0	0	0	0	0	0	0	0	0	0	0	0	0	0	0	0	0	0	0	0	0	0	0	0	0	0	0	0	0	0	0	chr12	2332861	2335702	-	lncRNA	AC005293.1	ENSG00000285555
ENSG00000256835.1	0	0	0	0	0	0	0	0	0	0	0	0	0	0	0	0	0	0	0	0	0	0	0	0	0	0	0	0	0	0	0	chr12	67978107	67978387	-	processed_pseudogene	AC005294.1	ENSG00000256835
ENSG00000274923.1	0	0	0	0	0	0	0	0	0	0	0	0	0	0	0	0	0	0	0	0	0	0	0	0	0	0	0	0	0	0	0	chrX	7896514	7896722	-	unprocessed_pseudogene	AC005296.1	ENSG00000274923
ENSG00000227511.1	0	0	0	0	0	0	0	0	0	0	0	0	0	0	0	0	0	0	0	0	0	0	0	0	0	0	0	0	0	0	0	chrX	26170052	26170913	+	unprocessed_pseudogene	AC005297.1	ENSG00000227511
ENSG00000232644.1	0	0	0	0	0	0	0	0	0	0	0	0	0	0	0	0	0	0	0	0	0	0	0	0	0	0	0	0	0	0	0	chrX	26200042	26200647	+	unprocessed_pseudogene	AC005297.2	ENSG00000232644
ENSG00000237171.1	0	0	0	0	0	0	0	0	0	0	0	0	0	0	0	0	0	0	0	0	0	0	0	0	0	0	0	0	0	0	0	chrX	26223903	26224658	+	unprocessed_pseudogene	AC005297.3	ENSG00000237171
ENSG00000236325.1	0	0	0	0	2.16471	2.10664	1.64112	0	0	2.33348	1.02821	1.94564	0	0	0	0	0	0	0	0.988545	0	0.928511	0	0	1.37498	0	0	0.507919	1.02751	0	0	chr22	17192936	17193308	+	processed_pseudogene	AC005300.1	ENSG00000236325
ENSG00000273244.1	0	0	0	0	0	0	0	0	0	0	0	0	0	0	0	0	0	0	0	0	0	0	0	0	0	0	0	0	0	0	0	chr22	16676016	16694648	-	lncRNA	AC005301.1	ENSG00000273244
ENSG00000288024.1	0	0	0	0	0	0	0	0	0	0	0	0	0	0	0	0	0	0	0	0	0	0	0	0	0	0	0	0	0	0	0	chr22	16725072	16747761	+	lncRNA	AC005301.2	ENSG00000288024
ENSG00000273098.3	0	0	0	0	0	0	0	0	0	0	0	0	0	0	0	0	0	0	0	0	0	0	0	0	0	0	0	0	0	0	0	chr17	13095695	13100939	+	lncRNA	AC005303.1	ENSG00000273098
ENSG00000233852.1	0	0	0	0	0	0	0	0	0	0	0	0	0	0	0	0	0.888668	0	0	0.988545	0	0	0	0	0	0	0	0	0	0	0	chr17	13932720	13940594	-	lncRNA	AC005304.1	ENSG00000233852
ENSG00000265494.1	0	0	0	0	0	0	1.64112	0	0	0	0	0.972822	0	0	0	0	0	0	0	0	0	0	0	0	0	0	0	0	0	0	0	chr17	13909231	13911212	+	lncRNA	AC005304.2	ENSG00000265494
ENSG00000266744.1	0	0	0	0	0	0	0	0	0	0	0	0.972822	0	0	0	0	0	2.56403	0	1.97709	0	3.71404	0.750554	0	0	0	0.58014	0	0	0	2.78783	chr17	13957748	13966952	-	lncRNA	AC005304.3	ENSG00000266744
ENSG00000267283.1	2.92299	1.94811	0	0	0	0	3.28225	5.0228	3.69442	2.33348	4.11283	2.91847	1.15601	11.4861	0	2.65302	2.666	0.854676	1.79855	0	0	0.928511	0	0.851625	2.06248	0	0	1.01584	0	0	0	chr19	1989401	1990370	+	lncRNA	AC005306.1	ENSG00000267283
ENSG00000260725.1	0	0	0	0	0	0	0	0	0	0	0	0	0	0	0	0	6.22068	63.246	0	51.4043	55.8096	70.5668	21.0155	5.96138	0	0.585266	0	5.07919	9.24757	14.0433	20.9087	chr19	28418483	28429490	-	lncRNA	AC005307.1	ENSG00000260725
ENSG00000214970.8	0	0	0	0	0	0	0	0	0	0	0	0	0	0	0	0	0	0	0	0	0	0	0	0	0	0.585266	0	0	0	0	0	chr17	10579040	10623036	+	lncRNA	AC005323.1	ENSG00000214970
ENSG00000272736.5	0	0	0	0	0	0	0	0	0	0	0	0	0	0	0	0	0	0	0	0	0	0	0	0	0	0	0	0	0	0	0	chr17	10383132	10537862	+	lncRNA	AC005323.2	ENSG00000272736
ENSG00000233193.1	0	0	0	0	0	0	0	0	0	0	0	0	0	0	0	0	0	0	0	0	0	0	0	0	0	0	0	0	0	0	0	chr17	15761614	15763769	-	lncRNA	AC005324.1	ENSG00000233193
ENSG00000251537.4	0	0	0	0	0	0	0	0	1.84721	0	1.02821	0.972822	1.15601	0	0	0	0	0.854676	0	0	0	0	0	0	0	0	0	0	0	0	0	chr17	15571491	15651653	-	protein_coding	AC005324.2	ENSG00000251537
ENSG00000255104.8	0	0	0	0	0	0	0	0	0	0	0	0	0	0	0	0	0	0	0	0	0	0	0	0	0	0	0	0	0	0	0	chr17	15699692	15744778	+	protein_coding	AC005324.3	ENSG00000255104
ENSG00000266261.1	0	0	0	0	0	0	0	0	0	0	0	0	0	0	0	0	0	0	0	0	0	0	0	0	0	0	0	0	0	0	0	chr17	15651590	15654489	+	lncRNA	AC005324.4	ENSG00000266261
ENSG00000267227.1	0	0	0	0	0	0	0	0	0	0	0	0	0	0	0	0	0	0	0	0	0	0	0	0	0	0	0	0	0	0	0	chr17	15748703	15749315	-	processed_pseudogene	AC005324.5	ENSG00000267227
ENSG00000226744.1	0	0	0	0	0	0	0	0	0	0	0	0	0	0	0	0	0	0	0	0	0	0	0	0	0	0	0	0	0	0	0	chr7	97870167	97870289	+	processed_pseudogene	AC005326.1	ENSG00000226744
ENSG00000248015.7	0	0	0	0	0	0	0	0	0	2.33348	0	0	1.15601	0	0	0	0	0	0.899276	0	0	0	0	0.851625	0	0	0	0	0	0	0	chr19	1392170	1396467	-	lncRNA	AC005329.1	ENSG00000248015
ENSG00000267755.1	0	0	0	0	0	0	0	0	0	0	0	0	0	0	0	0	0	0	0	0	0	0	0	0	0	0	0	0	0	0	0	chr19	1376773	1377520	-	lncRNA	AC005329.2	ENSG00000267755
ENSG00000280486.2	0	0	0	0	0	0	0	0	0.923606	0	0	0	0	0	0	0	0	0	0	0	0	0	0	0	0	0	0	0	0	0	0	chr19	1385473	1389665	-	lncRNA	AC005329.3	ENSG00000280486
ENSG00000267372.2	0	0	0	0	0	0	0	0	0	0	0	0	0	0	0	0	0	0	0	0	0	0	0	0	0	0	0	0	0	0	0	chr19	1321225	1322846	+	lncRNA	AC005330.1	ENSG00000267372
ENSG00000265100.1	0	0	0	0	0	0	0	0	0	0	0	0.972822	1.15601	0	2.75046	2.65302	0	0	0	0	0	0	0	0	0	0	0	0	0	0.73912	0	chr17	68246629	68247938	-	lncRNA	AC005332.1	ENSG00000265100
ENSG00000267731.1	3.89732	1.94811	0	0	2.16471	4.21327	0	5.0228	1.84721	18.6678	7.19745	0	6.93606	7.17882	11.0018	2.65302	0	13.6748	5.39566	14.8282	11.8059	9.28511	2.25166	1.70325	0.687492	0.585266	0	2.03168	1.02751	0.73912	1.39392	chr17	68189884	68192802	+	lncRNA	AC005332.2	ENSG00000267731
ENSG00000274561.1	14.6149	7.79246	4.47033	10.448	12.9883	12.6398	6.5645	15.0684	4.61803	17.5011	2.05641	10.701	3.46803	8.61459	9.62661	7.95905	0	0	0	0	0	0	0	0	4.81244	2.92633	8.12197	1.52376	2.05502	2.21736	0	chr17	68131462	68131907	+	lncRNA	AC005332.3	ENSG00000274561
ENSG00000274712.2	3.89732	1.94811	1.49011	5.22398	2.16471	6.31991	0	8.7899	5.54164	4.66696	7.19745	3.89129	5.78005	4.30729	1.37523	11.9386	3.55467	3.4187	0	0.988545	3.21979	5.57106	2.25166	0.851625	0	4.09686	1.74042	2.03168	4.11003	2.95648	0.696958	chr17	68205489	68207493	+	transcribed_unprocessed_pseudogene	AC005332.4	ENSG00000274712
ENSG00000277476.1	2.92299	6.8184	7.45054	0	8.65884	4.21327	4.92337	7.5342	7.38885	10.5007	5.14104	3.89129	1.15601	2.87153	4.12569	6.63254	0	0	0	0	0	0	0	0	4.81244	1.17053	3.48084	0	1.02751	0.73912	0.696958	chr17	68133201	68135935	+	lncRNA	AC005332.5	ENSG00000277476
ENSG00000278730.1	40.9218	29.2217	40.2329	39.1798	23.8118	67.4123	52.516	76.5977	38.7914	56.0035	41.1283	33.076	30.0563	22.9722	49.5083	43.7748	0	0	0	1.97709	0	0	0	0	30.2496	22.8254	31.9077	5.58711	14.3851	5.91296	9.06045	chr17	68126666	68129586	+	lncRNA	AC005332.6	ENSG00000278730
ENSG00000278740.1	0	0	0	0	0	4.21327	6.5645	2.5114	4.61803	3.50022	0	0.972822	4.62404	2.87153	4.12569	7.95905	0	6.83741	3.5971	10.874	15.0257	4.64255	6.75499	0.851625	0	1.17053	0.58014	2.03168	4.11003	0	2.78783	chr17	68188547	68189165	+	lncRNA	AC005332.7	ENSG00000278740
ENSG00000267056.2	0	0	0	0	0	0	0	0	0	0	0	0	0	0	0	0	0	0	0	0	0	0	0	0	0	0	0	0	0	0	0	chr19	15910582	15911824	-	processed_pseudogene	AC005336.1	ENSG00000267056
ENSG00000267218.2	0	0	0	0	0	0	0	0	0	0	0	0	0	0	0	0	0	0	0.899276	0	0	0	0	0	0	0	0	0.507919	0	0	0	chr19	15902300	15903238	-	processed_pseudogene	AC005336.2	ENSG00000267218
ENSG00000279717.1	16.5636	18.5071	25.3318	15.6719	34.6354	33.7062	18.0524	13.8127	29.5554	77.0048	18.5077	32.1031	47.3964	45.9445	94.8909	68.9785	129.746	107.689	121.402	80.0721	90.154	79.8519	116.336	106.453	77.6866	67.3056	70.197	28.9514	22.6052	20.6954	14.6361	chr19	15904556	15907234	+	TEC	AC005336.3	ENSG00000279717
ENSG00000268565.1	0	0	0	0	0	0	0	0	0	0	0	0	0	0	0	0	0	0	0	0	0	0	0	0	0	0	0	0	0	0	0	chr19	4654964	4655524	-	lncRNA	AC005339.1	ENSG00000268565
ENSG00000263252.1	0	0	0	0	0	0	0	0	0	0	0	0	0	0	0	0	0	0	0	0	0	0	0	0	0	0	0	0	0	0	0	chr17	53353427	53354134	-	processed_pseudogene	AC005341.1	ENSG00000263252
ENSG00000203593.3	0	0	0	0	0	0	0	0	0.923606	1.16674	0	0	0	0	0	0	0.888668	2.56403	0	0	0	0	0	0	0	0	0	0	0	0	0	chr12	2004666	2011392	+	lncRNA	AC005342.1	ENSG00000203593
ENSG00000256706.1	0	0	0	0	0	2.10664	0	0	0	0	0	0	0	0	0	0	0	0	0	0	0	0	0	0	0	0	0	0	0	0	0	chr12	1917951	1922867	+	lncRNA	AC005342.2	ENSG00000256706
ENSG00000285627.1	0	0	0	0	0	0	0	0	0	0	0	0	0	0	0	0	0	0	0	0	0	0	0	0	0	0	0	0	0	0	0	chr12	1741197	1747099	-	lncRNA	AC005343.4	ENSG00000285627
ENSG00000287698.1	0	0	0	0	0	0	0	0	0	0	0	0	0	0	0	0	0	0	0	0	0	0	0	0	0	0	0	0	0	0	0	chr12	1800862	1807486	+	lncRNA	AC005343.7	ENSG00000287698
ENSG00000278255.1	0	0	0	0	0	0	0	0	0	0	0	0	0	0	0	0	0	0	0	0	0	0	0	0	0	0	0	0	0	0	0	chr12	2217462	2217920	-	lncRNA	AC005344.1	ENSG00000278255
ENSG00000236160.1	0	0	0	0	0	0	0	0	0	0	0	0	0	0	0	0	0	0	0	0	0	0	0	0	0	0	0	0	0	0	0	chrX	26657291	26657507	-	processed_pseudogene	AC005345.1	ENSG00000236160
ENSG00000248493.1	0.974329	0	0	0	0	0	0	0	0	0	1.02821	0	0	1.43576	0	1.32651	0	0.854676	0.899276	0	0	0	0	0	0.687492	0	0	0	1.02751	0	0	chr5	145997218	145998003	+	processed_pseudogene	AC005351.1	ENSG00000248493
ENSG00000250994.1	0	0	0	0	0	0	0	0	0	0	0	0	0	0	0	0	0	0	0	0	0	0	0	0	0	0	0	0	0	0	0	chr5	134436711	134492519	+	lncRNA	AC005355.1	ENSG00000250994
ENSG00000280420.1	1.94866	0	0	0	0	0	0	1.2557	0	2.33348	8.22566	0	0	2.87153	1.37523	0	0	0	0	0	0	0	0	3.4065	0	1.7558	0	0	0	0	0.696958	chr5	134522613	134523096	-	TEC	AC005355.2	ENSG00000280420
ENSG00000266906.1	0	0	0	0	0	0	0	0	0	0	0	0	0	0	0	0	0	0	0	0	0	0	0	0	0	0	0	0	0	0	0	chr19	27983032	27983332	-	processed_pseudogene	AC005357.1	ENSG00000266906
ENSG00000267623.3	0	0	0	0	0	0	0	0	0	0	0	0	0	0	0	0	0	0	0	0	0	0	0	0	0	0	0	0	0	0	0	chr19	27902595	27984743	+	transcribed_unprocessed_pseudogene	AC005357.2	ENSG00000267623
ENSG00000265489.1	0	0	0	0	0	0	0	0	0	0	0	0	0	0	0	0	0	0	0	0	0	0	0.750554	0	0	0	0	0	0	0	0	chr17	12760140	12790242	-	lncRNA	AC005358.1	ENSG00000265489
ENSG00000255513.1	0	0	0	0	0	0	0	0	0	0	0	0	0	0	0	0	0	0	0	0	0	0	0	0	0	0	0	0	0	0	0	chr16	1963745	1964095	-	transcribed_processed_pseudogene	AC005363.1	ENSG00000255513
ENSG00000277602.1	1.94866	0.974057	1.49011	0	0	0	0	0	2.77082	5.83369	0	0.972822	1.15601	0	2.75046	1.32651	0.888668	0	3.5971	1.97709	1.07326	0	6.00443	0	0	0.585266	0	3.55543	3.08252	0	0.696958	chr16	1971655	1971896	-	lncRNA	AC005363.2	ENSG00000277602
ENSG00000270512.1	0	0	0	0	0	0	0	0	0	0	0	0	0	0	0	0	0	0	0	0	0	0	0	0	0	0	0	0	0	0	0	chr7	140282465	140282920	+	processed_pseudogene	AC005377.1	ENSG00000270512
ENSG00000267159.2	0	0	0	0	0	0	0	0	0	0	0	0	0	0	0	0	0	0	0	0	0	0	0	0	0	0	0	0	0	0	0	chr19	928259	928817	-	lncRNA	AC005379.1	ENSG00000267159
ENSG00000267243.6	0	0	0	0	0	0	0	0	0	0	0	0	0	0	0	0	0	0	0	0	0	0	0	0	0	0	0	0	0	0	0	chr19	28437060	28535277	-	lncRNA	AC005381.1	ENSG00000267243
ENSG00000275024.1	0	0	0	0	0	0	0	0	0	0	0	0	0	0	0	0	0	0	0	0	0	0	0	0	0	0	0	0	0	0	0	chr10	114280725	114281258	-	lncRNA	AC005383.1	ENSG00000275024
ENSG00000268938.2	0	0	0	0	0	0	0	0	0	0	0	0	0	0	0	0	0	0	0	0	0	0	0	0	0	0	0	0	0	0	0	chr19	18531613	18532632	+	lncRNA	AC005387.1	ENSG00000268938
ENSG00000269191.1	0	0	0	0	0	0	0	0	0	0	0	0	0	0	0	0	0	0	0	0	0	0	0	0	0	0	0	0	0	0	0	chr19	18532908	18536188	+	lncRNA	AC005387.2	ENSG00000269191
ENSG00000275162.1	0	0	0	1.30599	0	0	0	0	0	0	0	0	0	0	0	0	0	0	0	0	0	0	0	0	0.687492	0.585266	0	0	0	0	0	chr19	956485	958149	+	lncRNA	AC005391.1	ENSG00000275162
ENSG00000227606.2	0	0	0	0	0	0	0	0	0	0	0	0	0	0	0	0	0	0	0	0	0	0	0	0	0	0	0	0	0	0	0	chr19	43153279	43160862	+	lncRNA	AC005392.1	ENSG00000227606
ENSG00000231412.2	0	0	0	0	0	0	0	0	0	0	0	0	0	0	0	0	0	0	0	0	0	0	0	0	0	0	0	0	0	0	0	chr19	43329295	43331430	-	lncRNA	AC005392.2	ENSG00000231412
ENSG00000272396.1	0	0	0	0	0	0	0	0	0	0	0	0	0	0	0	0	0	0	0	0	0	0	0	0	0	0	0	0	0	0	0	chr19	43360685	43368970	-	lncRNA	AC005392.3	ENSG00000272396
ENSG00000276445.1	0	0	0	0	2.16471	0	0	0	0	0	0	0	0	0	0	0	0	0	0.899276	0	0	0.928511	0	0	0	0	0	0	3.08252	0.73912	0	chr19	39812972	39813555	-	lncRNA	AC005393.1	ENSG00000276445
ENSG00000266893.1	0	0	0	0	0	0	0	0	0	0	0	0	0	0	0	0	0	11.9655	0	6.91981	4.29305	3.71404	0.750554	0	0	0	0	0	0	1.47824	0.696958	chr19	28491864	28632728	-	lncRNA	AC005394.1	ENSG00000266893
ENSG00000283403.1	0	0	0	0	0	0	0	0	0	0	0	0	0	1.43576	0	0	6.22068	56.4086	0.899276	49.4272	38.6374	51.9966	6.75499	7.66463	2.06248	1.17053	2.32056	17.2692	25.6877	16.9998	24.3935	chr19	28435388	28727680	-	lncRNA	AC005394.2	ENSG00000283403
ENSG00000287249.1	0	0	0	0	0	2.10664	0	0	0	0	0	0	0	0	0	0	0	0	0	0	0	0	0	0	0	0	0	0	0	0	0.696958	chr7	35036836	35125012	+	lncRNA	AC005400.1	ENSG00000287249
ENSG00000241185.2	0	0.974057	0	1.30599	0	0	0	0	1.84721	0	0	0.972822	1.15601	0	1.37523	0	0	0	2.69783	0.988545	1.07326	0	0	0	0	0	0	0.507919	0	1.47824	0	chr17	11998353	12021508	-	transcribed_processed_pseudogene	AC005410.1	ENSG00000241185
ENSG00000266368.1	3.89732	2.92217	0	3.91798	2.16471	0	0	2.5114	9.23606	5.83369	8.22566	4.86411	8.09207	5.74306	4.12569	3.97953	6.22068	7.69208	5.39566	1.97709	6.43957	11.1421	6.00443	9.36788	2.06248	5.85266	2.9007	2.53959	8.22007	5.91296	7.66654	chr17	11953889	11977594	-	lncRNA	AC005410.2	ENSG00000266368
ENSG00000264050.1	0	0	0	0	0	0	0	0	0	0	0	0	0	0	0	0	0	0	0	0	0	0	0	0	0	0	0	0	0	0	0	chr17	29197071	29197785	-	processed_pseudogene	AC005412.1	ENSG00000264050
ENSG00000285734.1	0	0	0	0	0	0	0	0	0	0	0	0	0	0	0	0	0	0	0	0	0	0	0	0	0	0	0	0	0	0	0	chr12	2440189	2457392	-	lncRNA	AC005414.1	ENSG00000285734
ENSG00000259079.1	0	0	0	0	0	0	0	0	0	0	0	0	0	0	0	0	0	0	0	0	0	0	0	0	0	0	0	0	0	0	0	chr14	71330342	71330738	-	processed_pseudogene	AC005476.1	ENSG00000259079
ENSG00000259146.4	0	0.974057	0	0	0	0	6.5645	0	0	0	0	0	0	0	0	0	0	0	0	0	0	0	0	0	0	0	0	0	0	0	0	chr14	71292729	71321882	-	lncRNA	AC005476.2	ENSG00000259146
ENSG00000259005.1	0	0	0	0	0	0	0	0	0	0	0	0	0	0	0	0	0	0	0	0	0	0	0	0	0	0	0	0	0	0	0	chr14	74474007	74474864	-	lncRNA	AC005479.1	ENSG00000259005
ENSG00000270000.1	0	0	0	0	0	0	0	0	0	0	0	0	0	0	0	0	0	0	0	0	0	0	0.750554	0	0	0	0	0	0	0	0	chr14	74471930	74472360	-	lncRNA	AC005479.2	ENSG00000270000
ENSG00000258891.1	2.92299	0.974057	0	0	0	0	0	0	0.923606	1.16674	0	0.972822	2.31202	0	0	0	0	2.56403	0.899276	2.96563	0	1.85702	0	0	0	0	0	1.52376	0	1.47824	0	chr14	73896164	73938114	-	lncRNA	AC005480.1	ENSG00000258891
ENSG00000279461.2	0.974329	0.974057	0	0	0	0	0	1.2557	0	1.16674	1.02821	0	0	0	0	0	0.888668	0	0	0	0	0	0.750554	0	0	0	1.74042	0	0	0	0.696958	chr14	74003396	74003470	+	processed_pseudogene	AC005480.2	ENSG00000279461
ENSG00000222012.1	0	4.87028	1.49011	1.30599	0	0	0	3.7671	0	0	0	0	1.15601	0	1.37523	0	0.888668	0.854676	0	0.988545	4.29305	0	0	0	2.06248	0.585266	5.22126	0	0	0	0	chr7	157614023	157618765	+	lncRNA	AC005481.1	ENSG00000222012
ENSG00000233423.1	0	0	0	0	0	0	0	0	0	0	0	0	0	0	0	0	0	0	0	0	0	0	0	0	0	0	0	0	0	0	0	chr7	67691058	67697029	-	lncRNA	AC005482.1	ENSG00000233423
ENSG00000243018.1	0	0	0	0	0	0	0	0	0	0	0	0	0	0	0	0	0	0	0	0	0	0	0	0	0	0	0	0	0	0	0	chr7	151249325	151254390	+	lncRNA	AC005486.1	ENSG00000243018
ENSG00000225647.2	0	0	0	0	0	0	0	0	0	0	0	0	0	0	2.75046	0	0	0.854676	0	0	0	0	0	0	0	0	0	0	0	0	0	chr7	108598352	108639349	+	lncRNA	AC005487.1	ENSG00000225647
ENSG00000285931.1	0	0	0	0	0	0	0	0	0	0	0	0	0	0	0	0	0	0	0	0	0	0	0	0	0	0	0	0	0	0	0	chr17	69242230	69244097	+	lncRNA	AC005495.1	ENSG00000285931
ENSG00000267224.1	0	0	0	0	0	0	0	0	0	0	0	0	0	0	0	0	0	0	0	0	0	0	0	0	0	0	0	0	0	0	0	chr19	56535299	56535763	+	lncRNA	AC005498.1	ENSG00000267224
ENSG00000267421.6	0	0	2.98022	0	2.16471	6.31991	0	0	0	0	0	0	0	0	0	0	0	0	0.899276	0	0	0	0.750554	0	2.06248	0	0	0	0	1.47824	4.87871	chr19	56536156	56538575	-	lncRNA	AC005498.2	ENSG00000267421
ENSG00000269696.2	0	0	0	0	0	0	1.64112	0	0	0	0	0	0	0	0	0	0.888668	0	0.899276	0	1.07326	0.928511	1.50111	0	0	0	0	0	0	0	0	chr19	56545566	56567411	-	lncRNA	AC005498.3	ENSG00000269696
ENSG00000279599.1	0	0	0	0	0	0	0	0	0	0	0	0	0	0	0	0	0	0	0	0	0	0	0	0	0	0	0	0	0	0	0	chr19	3371395	3371602	+	TEC	AC005514.1	ENSG00000279599
ENSG00000269460.1	0	0	0	0	0	0	0	0	0	0	0	0	0	0	0	0	0	0	0	0	0	0	0	0	0	0	0	0	0	0	0	chr19	39685244	39694577	+	lncRNA	AC005515.1	ENSG00000269460
ENSG00000230190.1	0	0	0	0	0	0	0	0	0	0	0	0	0	0	0	0	0	0	0	0	0	0	0	0	0	0	0	0	0	0	0	chr7	147671711	147673143	+	lncRNA	AC005518.1	ENSG00000230190
ENSG00000270634.1	0	0	0	0	0	0	0	0	0	0	0	0	0	0	0	0	0	0	0	0	0	0	0	0	0	0	0	0	0	0	0	chr7	147704294	147704575	-	processed_pseudogene	AC005518.2	ENSG00000270634
ENSG00000258559.2	0	0	0	0	0	4.21327	0	0	0	0	0	0	0	0	0	0	0	0	0	0	0	0	0	0	0	0	0	0	0	0	0	chr14	74289127	74294425	-	lncRNA	AC005519.1	ENSG00000258559
ENSG00000258653.3	0	0	0	0	4.32942	0	0	0	0	0	0	0	0	0	0	0	0	0	0	0	0	0.928511	0	0	0	0	0	0	0	0	0	chr14	73851971	73932278	+	protein_coding	AC005520.1	ENSG00000258653
ENSG00000259065.2	1.94866	6.8184	10.4308	7.83597	10.8236	6.31991	3.28225	8.7899	1.84721	0	4.11283	1.94564	0	0	0	0	0.888668	3.4187	0	0.988545	0	0	1.50111	2.55488	0.687492	3.5116	1.16028	4.57127	1.02751	1.47824	2.09087	chr14	73787355	73803300	+	lncRNA	AC005520.2	ENSG00000259065
ENSG00000270140.1	0	0	0	0	0	0	0	1.2557	0	0	0	0.972822	1.15601	4.30729	6.87615	0	0	0	0.899276	0	0	1.85702	0	0.851625	0	0	1.16028	0	2.05502	2.21736	0	chr14	73905267	73905636	+	lncRNA	AC005520.3	ENSG00000270140
ENSG00000270576.1	0	0	0	0	0	0	0	0	0	0	0	0	0	0	0	0	0	0	0	0	0	0	0	0	0	0	0	0	0	0	0	chr14	73840520	73840609	-	processed_pseudogene	AC005520.4	ENSG00000270576
ENSG00000273711.2	4.87164	0	1.49011	0	4.32942	0	3.28225	0	1.84721	2.33348	0	1.94564	2.31202	2.87153	0	0	0	0.854676	0.899276	0	4.29305	0.928511	0.750554	0.851625	0	0.585266	1.16028	0	0	0.73912	0	chr14	73873689	73885555	-	lncRNA	AC005520.5	ENSG00000273711
ENSG00000213296.4	1.94866	4.87028	2.98022	0	0	0	1.64112	6.2785	0.923606	0	2.05641	1.94564	2.31202	2.87153	0	1.32651	0	0	1.79855	0	1.07326	0.928511	1.50111	0.851625	1.37498	2.34106	1.74042	3.55543	1.02751	0	2.78783	chr7	124480524	124481395	+	processed_pseudogene	AC005521.1	ENSG00000213296
ENSG00000250614.1	0	0	0	0	0	0	0	0	0	0	0	0	0	0	0	0	0	0	0	0	0	0	0	0	0	0	0	0	0	0	0	chr7	76474587	76478856	-	lncRNA	AC005522.1	ENSG00000250614
ENSG00000268536.1	0	0	0	0	0	2.10664	0	0	0	0	0	0	0	0	1.37523	0	0.888668	0	0.899276	0	0	0.928511	0.750554	0	0	0.585266	0	0	0	0	0	chr19	4785120	4791207	-	lncRNA	AC005523.1	ENSG00000268536
ENSG00000269604.1	0.974329	0	0	0	0	0	3.28225	1.2557	2.77082	0	1.02821	0.972822	0	0	2.75046	0	0.888668	0.854676	0.899276	0	4.29305	5.57106	3.00222	1.70325	0.687492	1.7558	1.16028	1.01584	6.16505	0	0	chr19	4791745	4795559	-	lncRNA	AC005523.2	ENSG00000269604
ENSG00000283269.1	0	0	0	0	0	0	0	0	0	0	0	0	0	0	0	0	0	0	0	0	0	0	0	0	0	0	0	0	0	0.73912	0.696958	chr19	28683071	28727777	-	transcribed_unprocessed_pseudogene	AC005524.1	ENSG00000283269
ENSG00000234208.1	0	0	2.98022	1.30599	4.32942	0	0	0	0.923606	0	0	0	0	0	0	0	1.77734	0.854676	0	1.97709	5.36631	0	0	0	0	0	0	1.01584	0	0	0	chr22	29513889	29535390	-	lncRNA	AC005529.1	ENSG00000234208
ENSG00000253183.1	0	0	0	0	2.16471	0	0	0	0	1.16674	0	0	0	0	0	0	0.888668	1.70935	0	0	0	0	0	0	0	1.17053	0	0	0	0	0.696958	chr7	139502453	139503812	+	processed_pseudogene	AC005531.1	ENSG00000253183
ENSG00000230825.2	0.974329	0	1.49011	0	6.49413	0	6.5645	0	0.923606	0	1.02821	0	0	0	0	0	1.77734	0.854676	0	0	0	0	0.750554	0	0	0	0.58014	0	0	0.73912	0	chr7	7255154	7278071	+	lncRNA	AC005532.1	ENSG00000230825
ENSG00000244167.1	0	0	0	0	0	0	0	0	0	0	0	0	0	0	0	0	0	0	0	0	0	0	0	0	0	0	0	0	0	0	0	chr7	7177952	7178324	+	processed_pseudogene	AC005532.2	ENSG00000244167
ENSG00000234450.1	3.89732	5.84434	0	3.91798	4.32942	16.8531	9.84674	2.5114	2.77082	2.33348	4.11283	5.83693	1.15601	11.4861	4.12569	5.30604	0.888668	5.12806	3.5971	4.94272	4.29305	5.57106	0	0	2.74997	4.68213	2.9007	0.507919	1.02751	0	0.696958	chr7	156633355	156633787	+	processed_pseudogene	AC005534.1	ENSG00000234450
ENSG00000232006.9	0	0	0	0	0	0	0	0	0	0	0	0	0	0	0	0	0	0	0	0	0	0	0	0	0	0	0	0	0	0	0	chr7	42954135	43113931	-	lncRNA	AC005537.1	ENSG00000232006
ENSG00000237581.1	0	0	0	0	0	0	0	0	0	0	0	0	0	0	0	0	0	0	0	0	0	0	0	0	0	0	0	0	0	0	0	chr2	233946146	233955435	-	lncRNA	AC005538.1	ENSG00000237581
ENSG00000279809.1	0	0	0	0	0	0	0	0	0	0	0	0	0	0	0	0	0	0	0	0	0	0	0	0	0	0	0	0	0	0	0	chr2	233865496	233867359	-	TEC	AC005538.2	ENSG00000279809
ENSG00000286059.1	0	0	0	0	0	0	0	0	0	0	0	0	0	0	0	0	0	0	0	0	0	0	0	0	0	0	0	0	0	0	0	chr2	233977872	233980018	-	lncRNA	AC005538.3	ENSG00000286059
ENSG00000235852.1	0	0	0	0	0	0	0	0	0	0	0	0.972822	0	0	0	0	0	0	0	0	0	0	0	0	0	0	0	0	0	0.73912	0	chr2	190880797	190882059	-	lncRNA	AC005540.1	ENSG00000235852
ENSG00000264491.1	0	0	0	0	0	0	0	0	0	0	0	0	1.15601	0	0	0	0	0	0	0	0	0	0	0	0	0	0	0	0	0	0	chr17	67019934	67021743	-	lncRNA	AC005544.1	ENSG00000264491
ENSG00000265664.1	0	0	0	0	0	0	0	0	0	0	0	0	0	0	0	0	0	0	0	0	0	0	0	0	0	0	0	0	0	0	0	chr17	67032409	67033290	-	lncRNA	AC005544.2	ENSG00000265664
ENSG00000266897.1	0	0.974057	0	10.448	10.8236	0	6.5645	13.8127	0.923606	1.16674	0	1.94564	1.15601	2.87153	2.75046	0	0	2.56403	6.29493	8.8969	8.58609	4.64255	0	0.851625	0.687492	0.585266	0.58014	3.04751	1.02751	2.95648	0.696958	chr19	13131571	13132410	+	lncRNA	AC005546.1	ENSG00000266897
ENSG00000285541.1	0	0	0	0	0	0	0	0	0	0	0	0	0	0	0	0	0	0	0	0	0	0	0	0	0	0	0	0	0	0	0	chr17	11197883	11242062	-	lncRNA	AC005548.1	ENSG00000285541
ENSG00000264990.1	0	0	0	0	0	0	0	0	0	0	0	0	0	0	0	0	0	0	0	0	0	0	0	0	0	0	0	0	0	0	0	chr17	34176538	34178166	+	lncRNA	AC005549.1	ENSG00000264990
ENSG00000225974.1	0	0	0	0	0	0	0	0	0	0	0	0	0	0	0	0	0	0	0	0	0	0	0	0	0	0	0	0	0	0	0	chr7	15689075	15690854	-	lncRNA	AC005550.1	ENSG00000225974
ENSG00000237070.1	0	0	0	0	2.16471	0	0	0	0	0	0	0	0	0	0	0	0	0	0	0	0	0	0	0	0	0	0	0	0	0	0	chr7	15667947	15681980	+	lncRNA	AC005550.2	ENSG00000237070
ENSG00000284638.1	0	0	0	0	0	0	0	0	0	0	0	0	0	0	0	0	0	0	0	0	0	0	0	0	0	0	0	0	0	0	0	chr19	3482804	3483446	-	protein_coding	AC005551.1	ENSG00000284638
ENSG00000264174.1	0	0	0	0	0	0	0	0	0	0	0	0	0	0	0	0	0	0	0	0	0	0	0	0	0	0	0	0	0	0	0	chr17	34725509	34726170	-	lncRNA	AC005552.1	ENSG00000264174
ENSG00000267036.2	0	0	0	0	0	0	0	0	0	0	0	0	0	0	0	0	0	0	0	0	0	0	0	0	0	0	0	0	0	0	0	chr19	590430	591300	-	processed_pseudogene	AC005559.1	ENSG00000267036
ENSG00000214719.13	0	0	0	0	0	0	0	0	0	0	0	0	0	0	0	0	0	0	0	0	0	0	0	0	0.687492	0.585266	0	0	0	0	0	chr17	30576464	30672789	+	lncRNA	AC005562.1	ENSG00000214719
ENSG00000273609.1	0	0	0	0	0	0	0	0	0	0	0	0	0	0	0	0	0	0	0	0	0	0	0	0	0	0	0	0	0	0	0	chr17	30617680	30617790	-	unprocessed_pseudogene	AC005562.2	ENSG00000273609
ENSG00000280247.1	0	0	0	0	0	0	0	0	0	0	0	0	2.31202	0	0	0	0	0	0	0	0	0	0	0	0	0	0	0	0	0.73912	0	chr19	4246339	4247358	-	TEC	AC005578.1	ENSG00000280247
ENSG00000267320.5	0	0	0	0	0	0	0	0	0	0	0	0	0	0	0	0	0.888668	0.854676	0	0	0	0.928511	0	0	0	0	0	0	0	0.73912	2.09087	chr19	28316705	28386204	-	lncRNA	AC005580.1	ENSG00000267320
ENSG00000261305.2	0	0	0	0	0	0	0	2.5114	10.1597	5.83369	12.3385	6.80976	17.3402	4.30729	4.12569	9.28556	0	0	0	1.97709	0	0.928511	3.00222	1.70325	3.43746	1.7558	3.48084	5.58711	2.05502	0.73912	1.39392	chr7	150337483	150343346	+	lncRNA	AC005586.1	ENSG00000261305
ENSG00000216917.2	0	0	0	0	0	0	0	0	0	0	0	0	0	0	0	0	0	0	0	0	0	0	0	0	0	0	0	0.507919	0	0	1.39392	chr6	131780721	131781312	-	processed_pseudogene	AC005587.1	ENSG00000216917
ENSG00000226509.1	0	0	0	0	0	0	0	0	0	0	0	0	0	0	0	0	0	0	0	0	0	0	0	0	0	0	0	0	0	0	0	chr7	153968665	153968826	-	processed_pseudogene	AC005588.1	ENSG00000226509
ENSG00000261757.1	0	0	0	0	0	0	0	0	0	0	0	0	0	0	0	0	0	1.70935	0	0.988545	2.14652	0.928511	0	0	0	0	0	0	0	0	0	chr5	142703782	142705421	+	lncRNA	AC005592.1	ENSG00000261757
ENSG00000287203.1	0	0	0	0	0	0	0	0	0	0	0	0	0	0	0	0	0	0	0	0	1.07326	0	0.750554	0	0	0	0	0	0	0	0	chr5	142732704	142737461	-	lncRNA	AC005592.2	ENSG00000287203
ENSG00000279584.1	0	0	0	0	4.32942	2.10664	0	0	1.84721	0	2.05641	0	0	0	0	0	0	0.854676	0	0	0	0	0	0	0.687492	0.585266	1.16028	0.507919	1.02751	0.73912	1.39392	chr5	131797415	131797929	+	TEC	AC005593.1	ENSG00000279584
ENSG00000287884.1	0	0	0	0	0	0	0	0	0	0	0	0	0	0	0	0	0	0	0	0	0	0	0	0	0	0	0	0	0	0	0	chr19	4692021	4694340	+	lncRNA	AC005594.1	ENSG00000287884
ENSG00000267223.1	0	0	0	0	0	0	0	0	0	0	0	0	0	0	0	0	0	0	0	0	0	0	0	0	0	0	0	0	0	0	0	chr19	30219666	30228715	-	lncRNA	AC005597.1	ENSG00000267223
ENSG00000287154.1	0	0	0	0	0	0	0	0	0	0	0	0	0	0	0	0	0	3.4187	0	4.94272	0	3.71404	0	0	0	0	0	0	0	0	0	chr4	10456745	10531022	+	lncRNA	AC005599.1	ENSG00000287154
ENSG00000260107.1	0	0	0	0	0	0	0	0	0	0	0	0	0	0	0	0	0	0	0	0	0	0	0	0	0	0	0	0	0	0	0	chr16	1997654	1998374	+	lncRNA	AC005606.1	ENSG00000260107
ENSG00000261790.2	0	0	0	0	0	0	0	0	0	0	0	0	0	0	0	0	0	0	0	0	0	0	0	0	0	0	0	0	0	0	0	chr16	1984877	1990477	-	lncRNA	AC005606.2	ENSG00000261790
ENSG00000278901.1	0	0	0	0	0	0	0	0	0	0	0	0	0	0	0	0	0	0	0	0	0	0	0	0	0	0	0	0	0	0	0	chr5	140878073	140882642	-	lncRNA	AC005609.1	ENSG00000278901
ENSG00000278907.1	0	0	0	0	0	0	0	0	0	0	0	0	0	0	0	0	0	0	0	0	0	0	0	0	0	0	0	0	0	0	0	chr5	140849105	140849696	-	lncRNA	AC005609.2	ENSG00000278907
ENSG00000278915.1	0	0	0	0	0	0	0	0	0	0	0	0	0	0	0	0	0	0	0	0	0	0	0	0	0	0	0	0	0	0	0	chr5	140875346	140875922	-	lncRNA	AC005609.3	ENSG00000278915
ENSG00000278946.1	0	0	0	0	0	0	0	0	0	0	0	0	0	0	0	0	0	0	0	0	0	0	0	0	0	0	0	0	0	0	0	chr5	140867513	140867959	-	lncRNA	AC005609.4	ENSG00000278946
ENSG00000279726.2	0	0	0	0	0	0	0	0	0	0	0	0	0	0	0	0	0	0	0	3.95418	0	0	0	0	0	0	0	0	0	0	0	chr5	140785698	140828549	-	lncRNA	AC005609.5	ENSG00000279726
ENSG00000269296.1	0	0	0	0	0	0	0	0	0	0	0	0	0	0	0	0	1.77734	0	0.899276	0	1.07326	2.78553	0	0.851625	0	0.585266	2.32056	0	1.02751	2.95648	1.39392	chr19	40090754	40094406	+	lncRNA	AC005614.1	ENSG00000269296
ENSG00000269749.1	0	0	0	0	0	0	0	0	0	0	0	0	0	0	0	0	0	0	0	0	0	0	0	0	0	0	0	0	0	0	0	chr19	40048757	40090925	-	lncRNA	AC005614.2	ENSG00000269749
ENSG00000267423.1	0	0	0	0	0	0	0	0	0	0	0	0	0	0	0	0	0	1.70935	0	0	0	1.85702	0	0	0	0	0	0	1.02751	0.73912	0	chr19	28509238	28518728	+	lncRNA	AC005616.1	ENSG00000267423
ENSG00000272070.1	0	0	0	1.30599	0	0	1.64112	2.5114	0	1.16674	0	0	3.46803	2.87153	1.37523	2.65302	19.5507	29.9137	2.69783	33.6105	24.685	24.1413	15.0111	13.626	1.37498	9.36426	7.54183	2.53959	5.13754	12.565	5.57566	chr5	141326210	141329357	+	lncRNA	AC005618.1	ENSG00000272070
ENSG00000279855.1	0	0	0	0	0	0	0	0	0	0	0	0	0	0	0	0	0	0	0	0	0	0	0	0	0	0	0	0	0	0	0	chr5	141427295	141427752	-	lncRNA	AC005618.2	ENSG00000279855
ENSG00000280026.1	0	0	0	0	0	0	0	0	0	0	0	0	0	0	0	0	0	0	0	0	0	0	0	0	0	0	0	0	0	0	0	chr5	141350109	141350662	-	lncRNA	AC005618.3	ENSG00000280026
ENSG00000288095.1	4.87164	0	7.45054	0	0	2.10664	14.7701	11.3013	0	0	0	0.972822	0	0	4.12569	0	5.33201	15.3842	3.5971	13.8396	21.4652	24.1413	8.2561	2.55488	2.06248	3.5116	2.32056	3.55543	6.16505	5.91296	10.4544	chr5	141320980	141325985	+	lncRNA	AC005618.4	ENSG00000288095
ENSG00000283525.1	0	0	0	0	0	0	0	0	0	0	0	0	0	0	0	0	0	0	0	0	0	0	0	0	0	0	0	0	0	0	0	chr19	43690002	43700508	+	transcribed_unprocessed_pseudogene	AC005622.1	ENSG00000283525
ENSG00000266963.1	0	0	0	0	0	0	0	0	0	0	0	0	0	0	0	0	0	0	0	0	0	0	0	0	0	0	0	0	0	0	0	chr19	38361795	38362484	-	lncRNA	AC005625.1	ENSG00000266963
ENSG00000252798.1	0	0	0	0	0	0	0	0	0	0	0	0	0	0	0	0	0	0	0	0	0	0	0	0	0	0	0	0	0	0	0	chr16	21587627	21587864	+	scaRNA	AC005632.1	ENSG00000252798
ENSG00000257639.1	0	0	0	0	0	0	0	0	0	0	0	0	0	0	0	0	0	0	0	0	0	0	0	0	0	0	0	0	0	0	0	chr16	21532945	21550373	-	unprocessed_pseudogene	AC005632.2	ENSG00000257639
ENSG00000261596.2	21.4352	10.7146	59.6043	7.83597	69.2707	23.173	34.4636	64.0407	24.9374	15.1676	23.6488	29.1847	15.0281	27.2795	16.5028	15.9181	16.8847	39.3151	76.4385	66.2325	47.2235	80.7804	29.2716	22.9939	9.62489	40.3834	20.3049	20.3168	30.8252	24.391	39.7266	chr16	21626742	21627569	+	lncRNA	AC005632.3	ENSG00000261596
ENSG00000271609.1	0	0	0	0	0	0	0	0	0.923606	0	0	0	0	0	0	0	0	0	0	0	0	0	0	0	0	0	0	0	0	0	0	chr16	21538487	21538794	+	processed_pseudogene	AC005632.4	ENSG00000271609
ENSG00000273956.1	0	0	0	0	0	0	0	0	0	0	0	0	0	0	0	0	0	0	0	0	0	0	0	0	0	0	0	0	0	0	0	chr16	21526824	21531141	-	lncRNA	AC005632.5	ENSG00000273956
ENSG00000287809.1	0	0	0	1.30599	0	0	0	0	0	0	0	0	0	0	0	0	0	0	0	0	0	0	0	0	1.37498	0	0	0	0	0	0.696958	chr16	21511635	21515131	+	lncRNA	AC005632.6	ENSG00000287809
ENSG00000261886.1	0.974329	0	2.98022	0	0	0	0	0	0	1.16674	0	2.91847	2.31202	1.43576	0	0	0.888668	0.854676	0.899276	0	0	0	0	0.851625	0	0	0	0.507919	1.02751	0.73912	1.39392	chr17	46916770	46923034	-	lncRNA	AC005670.1	ENSG00000261886
ENSG00000262633.2	0	0	0	0	0	0	0	0	0	0	0	0	0	0	0	0	0	0	0	0	0	0	0	0	0	0	0	0	0	0	0	chr17	46923133	47049932	+	protein_coding	AC005670.2	ENSG00000262633
ENSG00000262879.6	38.9732	34.092	47.6835	40.4858	67.106	21.0664	49.2337	55.2508	63.7288	45.5028	56.5514	48.6411	64.7366	64.6094	61.8854	45.1013	55.0974	52.9899	70.1435	93.9118	85.8609	105.85	51.0377	34.065	51.5619	42.7244	52.7928	91.4254	70.8981	70.2164	64.1201	chr17	46983287	47100323	-	lncRNA	AC005670.3	ENSG00000262879
ENSG00000261490.1	1.94866	0.974057	0	1.30599	0	0	0	2.5114	0.923606	5.83369	5.14104	9.72822	8.09207	1.43576	4.12569	2.65302	0	0	2.69783	0	0	0	3.00222	0.851625	0	1.17053	5.8014	1.52376	1.02751	1.47824	0	chr4	10068089	10073019	-	lncRNA	AC005674.1	ENSG00000261490
ENSG00000226329.2	0	0	0	0	0	0	0	0	0	0	1.02821	0	0	0	0	0	0	0	0	0	0	0	0	0	0	0	0	0	0	0	0	chr7	22863874	22881350	-	unprocessed_pseudogene	AC005682.1	ENSG00000226329
ENSG00000286703.1	0	0	0	0	0	0	0	0	0	0	0	0	0	0	0	0	0	0	0	0	0	0	0	0	0	0	0	0	0	0	0	chr7	22822954	22833430	+	lncRNA	AC005682.2	ENSG00000286703
ENSG00000278860.1	0	0	0	0	0	0	0	0	0	0	0	0	0	0	0	0	0	0	0	0	0	0	0	0	0	0	0	0	0	0	0	chr17	34614409	34614809	+	TEC	AC005691.1	ENSG00000278860
ENSG00000204990.3	0	0	0	0	0	0	0	0	0	0	0	0	0	0	0	0	0	0	0	0	0	0	0	0	0	0	0	0	0	0	0	chr7	141414383	141416390	-	lncRNA	AC005692.1	ENSG00000204990
ENSG00000261629.1	0	0	0	0	0	0	0	0	0	0	0	0	0	0	0	0	0	0	0	0	0	0	0	0	0	0	0	0	0	0	0	chr7	141429711	141431268	-	lncRNA	AC005692.2	ENSG00000261629
ENSG00000285841.1	0	0	0	0	0	0	0	0	0	0	0	0	0	0	0	0	0	0	0	0	0	0	0	0	0	0	0	0	0	0	0	chr7	141392155	141396517	-	lncRNA	AC005692.3	ENSG00000285841
ENSG00000262966.2	0	0	0	0	0	0	0	0	0	0	0	0	0	0	0	0	0	0	0	0	0	0	0	0	0	0	0	0	0	0	0	chr17	9171068	9179118	-	lncRNA	AC005695.1	ENSG00000262966
ENSG00000263708.2	0	0	0	0	0	0	0	0	0	0	0	0	0	0	0	0	0	0	0	0	0	0	0	0	0	0	0	0	0	0	0	chr17	9283174	9305651	+	lncRNA	AC005695.2	ENSG00000263708
ENSG00000273816.1	0	0	0	0	0	0	0	0	0	2.33348	0	0	0	0	1.37523	0	1.77734	0	0	0	0	0	0.750554	0	0	0	0	0	0	0	0	chr17	9244666	9244897	-	lncRNA	AC005695.3	ENSG00000273816
ENSG00000262050.1	0	0	0	0	0	0	0	2.5114	0.923606	0	0	0	0	1.43576	0	1.32651	0	0	0.899276	0	0	1.85702	0	0	0	0.585266	2.9007	1.52376	0	0.73912	0	chr17	2712309	2712833	+	lncRNA	AC005696.1	ENSG00000262050
ENSG00000272770.1	0	0	0	0	0	0	0	0	0	0	0	0	0	0	0	0	0	0	0	0	0	0	0	0	0	0	0	0	0	0	0	chr17	2683305	2685088	-	lncRNA	AC005696.2	ENSG00000272770
ENSG00000272911.1	0	0	0	0	0	0	0	0	0	0	0	0	0	0	0	0	0	0	0	0	0	0.928511	0	0	0	0	0	0	0	0	0	chr17	2688473	2688960	+	lncRNA	AC005696.3	ENSG00000272911
ENSG00000277200.1	0	0	1.49011	0	0	6.31991	0	0	0.923606	2.33348	1.02821	0.972822	1.15601	2.87153	2.75046	1.32651	0	0	0	0	0	2.78553	0.750554	0	4.81244	0	0	0	4.11003	0	2.09087	chr17	2720801	2723947	-	lncRNA	AC005696.4	ENSG00000277200
ENSG00000266202.1	0	0	0	0	0	0	0	0	0	0	0	0	0	0	0	0	0	0	0	0	0	0	0	0	0	0	0	0	0	0	0	chr17	27798806	27893365	-	protein_coding	AC005697.1	ENSG00000266202
ENSG00000266527.1	0	0	0	0	0	0	0	0	0	1.16674	0	0	0	1.43576	0	0	0	0	0	0	0	0	0	0	0	0	0	0.507919	0	0	0	chr17	27874645	27881237	+	lncRNA	AC005697.2	ENSG00000266527
ENSG00000286589.1	0	0	0	0	0	0	0	0	0	0	0	0	0	0	0	0	0	0	0	0	0	0	0	0	0	0	0	0	0	0	0	chr17	27930177	27930920	+	lncRNA	AC005697.3	ENSG00000286589
ENSG00000249631.6	0	0	0	0	0	0	0	0	0	0	0	0	0	0	0	0	0	0	0	0.988545	2.14652	2.78553	0	0	0	0	0.58014	0	0	0	0	chr4	11625714	11823906	+	lncRNA	AC005699.1	ENSG00000249631
ENSG00000267318.1	0	0	0	0	0	0	0	0	0	0	0	0	0	0	0	0	0	0	0	0	0	0	0	0	0	0	0	0	0	0	0	chr17	59940908	59973101	+	protein_coding	AC005702.1	ENSG00000267318
ENSG00000267526.1	0	1.94811	2.98022	2.61199	6.49413	0	4.92337	7.5342	0.923606	0	3.08462	1.94564	1.15601	0	0	0	0.888668	2.56403	4.49638	4.94272	0	9.28511	3.75277	3.4065	0.687492	1.7558	1.74042	5.07919	1.02751	11.0868	9.75741	chr17	60063004	60064782	-	processed_pseudogene	AC005702.2	ENSG00000267526
ENSG00000274378.1	0	0	0	0	0	0	0	0	0	0	0	0	0	0	0	0	0	0	0	0	0	0	0	0	0	0	0	0	0	0	0	chr17	60025859	60030746	+	unprocessed_pseudogene	AC005702.3	ENSG00000274378
ENSG00000275860.1	0	0	0	0	0	0	0	0	0	0	0	0	0	0	0	0	0	0	0	0	0	0	0	0	0	0	0	0	0	0	0	chr17	60021072	60022436	+	unprocessed_pseudogene	AC005702.4	ENSG00000275860
ENSG00000287664.1	0	0	0	0	0	0	0	0	0	0	0	0	0	0	0	0	0	0	0	0	0	0	0	0	0	0	0	0	0	0	0	chr17	60019149	60020006	+	lncRNA	AC005702.5	ENSG00000287664
ENSG00000237377.2	0	0	0	0	0	0	0	0	0	0	0	0	0	0	0	0	0	0	0	0	0	0	0	0	0	0	0	0	0	0	0	chr17	15276562	15279477	-	lncRNA	AC005703.1	ENSG00000237377
ENSG00000265445.1	0	0	0	0	0	0	0	0	0	0	0	0	0	0	0	0	0	0	0	0	0	0	0	0	0	0	0	0	0	0	0	chr17	15261015	15265707	+	lncRNA	AC005703.2	ENSG00000265445
ENSG00000266667.1	0	0	0	0	0	0	0	0	0	0	0	0	0	0	0	0	0	0	0	0	0	0	0	0	0	0	0	0	0	0	0	chr17	15379864	15417878	-	lncRNA	AC005703.3	ENSG00000266667
ENSG00000279567.1	0	0	0	0	0	0	0	0	0	0	0	0	0	0	0	0	0	0	0	0	0	0	0	0	0	0	0	0	0	0	0	chr17	15365323	15365877	+	TEC	AC005703.4	ENSG00000279567
ENSG00000279660.1	0	0	0	0	0	0	0	0	0	0	0	0	0	0	0	0	0	0	0	0	0	0	0	0	0	0	0	0	0	0	0	chr17	15260513	15261841	+	TEC	AC005703.5	ENSG00000279660
ENSG00000286792.1	0	0	0	0	0	0	0	0	0	0	0	0	0	0	0	0	0	0	0	0	0	0	0	0	0	0	0	0	0	0	0	chr17	15266848	15311760	+	lncRNA	AC005703.6	ENSG00000286792
ENSG00000230607.3	0	0	0	0	0	0	0	0	0	0	0	0	0	0	0	0	0	0	0	0	0	0	0	0	0	0	0	0	0	0	0	chr17	19755244	19756207	+	processed_pseudogene	AC005722.1	ENSG00000230607
ENSG00000252349.1	0	0	0	0	0	0	0	0	0	0	0	0	0	0	0	0	0	0	0	0	0	0	0	0	0	0	0	0	0	0	0	chr17	19662000	19662090	+	snoRNA	AC005722.2	ENSG00000252349
ENSG00000262681.2	0	0	0	0	0	0	0	0	0	0	0	0	0	0	0	0	0	0	0	0	0	0	0	0	0	0	0	0	0	0	0	chr17	19719059	19722428	+	lncRNA	AC005722.3	ENSG00000262681
ENSG00000264785.1	0	0	0	0	0	0	0	0	0	0	0	0	0	0	0	0	0	0	0	0	0	0	0	0	0	0	0	0	0	0	0	chr17	19737682	19738542	+	lncRNA	AC005722.4	ENSG00000264785
ENSG00000264727.1	0	0	0	0	0	0	0	0	0	0	0	0	0	0	0	0	0	0	0	0	0	0	0	0	0	0	0	0	0	0	0	chr17	11288205	11290811	+	lncRNA	AC005725.1	ENSG00000264727
ENSG00000258472.9	0	0	0	0	0	0	0	0	0	0	0	0	0	0	0	0	0	0	0	0	0	0	0	0	0	0	0	0	0	0	0	chr17	28455752	28614185	-	protein_coding	AC005726.1	ENSG00000258472
ENSG00000264044.1	0	0	0	0	0	0	0	0	0	0	0	0	0	0	0	0	0	0	0	0	0	0	0	0	0	0	0	0	0	0	0	chr17	28633206	28635950	+	lncRNA	AC005726.2	ENSG00000264044
ENSG00000265168.1	0	0	0	0	0	0	0	0	0	0	0	0	0	0	0	0	0	0	0	0	0	0	0	0	0	0	0	0	0	0	0	chr17	28573117	28574243	+	lncRNA	AC005726.3	ENSG00000265168
ENSG00000265287.2	0	0	0	0	0	0	0	0	0	0	0	0	0	0	0	0	0	0	0.899276	0	0	0	1.50111	0	0	0	0	0	0	3.6956	0	chr17	28607963	28609730	+	lncRNA	AC005726.4	ENSG00000265287
ENSG00000225681.2	0	0	0	0	0	0	0	0	0	0	0	0	0	0	0	0	0	0	0	0	0	0	0	0	0	0	0	0	0	0	0	chr17	20056287	20056630	+	transcribed_processed_pseudogene	AC005730.1	ENSG00000225681
ENSG00000261033.1	0	0	0	0	0	0	0	0	0	0	0	0	0	0	0	0	0	0	0	0	0	0	0	0	0	0	0	0	0	0	0	chr17	20008051	20009234	-	lncRNA	AC005730.2	ENSG00000261033
ENSG00000266126.1	0	0	0	0	0	0	0	0	0	0	0	0	1.15601	2.87153	0	0	2.666	0	0	0	0	0.928511	0.750554	0	0	0	0	1.01584	0	0.73912	0	chr17	19929372	19929737	-	lncRNA	AC005730.3	ENSG00000266126
ENSG00000263159.1	0	0	0	0	0	0	0	0	0	0	0	0	0	0	0	0	0	0	0	0	0	0	0	0	0	0	0	0	0	0	0	chr16	4032012	4032936	+	lncRNA	AC005736.1	ENSG00000263159
ENSG00000226040.3	0	0	0	0	0	0	0	0	0	0	0	0	0	0	0	0	0	0	0	0	1.07326	0	0	0	0	0	0	0	0	0	0	chr5	141896168	141896689	-	processed_pseudogene	AC005740.1	ENSG00000226040
ENSG00000250347.1	0	0	0	0	0	0	0	0	0	0	0	0	0	0	0	0	0	0	0.899276	0	0	0	0	0	0	0	0	0	0	0	0	chr5	142036707	142037125	-	processed_pseudogene	AC005740.2	ENSG00000250347
ENSG00000254099.1	0	0	0	0	0	0	0	0	0	0	0	0	0	0	0	0	0	0	0	0	0	0	0	0	0	0	0	0	0	0	0	chr5	141970637	141982687	-	lncRNA	AC005740.3	ENSG00000254099
ENSG00000271871.1	0	0.974057	0	0	0	0	0	0	0.923606	0	0	0	2.31202	0	0	2.65302	0	0	3.5971	0.988545	0	2.78553	0.750554	0.851625	0	0	0	0	0	0	0	chr5	141952419	141953375	+	lncRNA	AC005740.4	ENSG00000271871
ENSG00000287726.1	0	0	1.49011	0	0	0	0	0	0	0	0	0	0	0	0	0	0	0	0	0	0	0	0	0	0	0	0	0	0	0	0	chr5	141882815	141907939	+	lncRNA	AC005740.5	ENSG00000287726
ENSG00000249418.2	0	0	0	0	0	0	0	0	0	0	0	0	0	0	0	0	0	0	0	0	0	0	0	0	0	0	0	0	0	0	0	chr5	130598348	130598779	+	processed_pseudogene	AC005741.1	ENSG00000249418
ENSG00000266934.1	0	0	0	0	0	0	0	0	0	0	0	0	0	0	0	0	0	0	0	0	0	0	0	0	0	0	0	0	0	0	0	chr17	61382785	61384680	+	lncRNA	AC005746.1	ENSG00000266934
ENSG00000267131.1	0	0	0	0	0	0	0	0	0	0	0	0	0	0	0	0	0	0	0	0	0	0	0	0	0	0	0	0	0	0	0	chr17	61361668	61400243	-	lncRNA	AC005746.2	ENSG00000267131
ENSG00000273982.1	0	0	0	0	0	0	0	0	0	0	0	0	0	0	0	0	0	0	0	0	0	0	0	0	0	0	0	0	0	0	0	chr17	61354763	61355155	-	lncRNA	AC005746.3	ENSG00000273982
ENSG00000278925.1	0	0	0	0	0	0	0	0	0	0	0	0	0	0	0	0	0	0	0	0	0	0.928511	0.750554	0	0	0	0	0	0	1.47824	1.39392	chr5	141825708	141826325	-	lncRNA	AC005753.1	ENSG00000278925
ENSG00000286736.1	0	0	0	0	0	0	0	0	0	0	0	0	0	0	0	0	0	0	0	0	0	0	0	0	0	0	0	0	0	0.73912	0	chr5	141718711	141775187	-	lncRNA	AC005753.2	ENSG00000286736
ENSG00000287527.1	0	0	0	0	0	0	0	0	0	0	0	0	0	0	0	0	0	0	0	0	0	1.85702	0	0	0	0	0	2.53959	2.05502	2.21736	0.696958	chr5	141822076	141825488	-	lncRNA	AC005753.3	ENSG00000287527
ENSG00000267044.1	0	0	0	0	0	0	0	0	0	0	0	0	0	0	0	0	0	0	0	0	0	0	0	0	0	0	0	0	0	0	0	chr19	45135993	45136977	-	lncRNA	AC005757.1	ENSG00000267044
ENSG00000267630.1	0	0	0	0	0	0	0	0	0	0	0	0	0	0	0	0	0	0	0	0	0	0	0	0	0	0	0	0	0	0	0	chr19	27918943	27929370	+	transcribed_unprocessed_pseudogene	AC005758.1	ENSG00000267630
ENSG00000268650.3	0	0	0	0	0	0	0	0	0	0	2.05641	0	0	0	0	1.32651	0	0	0	0	0	0	0.750554	0	0	0	0	0	0	0	0.696958	chr19	18204730	18220480	+	lncRNA	AC005759.1	ENSG00000268650
ENSG00000267471.1	0	0	0	0	0	0	0	0	0	0	0	0	0	0	0	0	0	0	0	0	0	0	0	0	0	0	0	0	0	0	0	chr17	70628917	70629265	-	processed_pseudogene	AC005771.1	ENSG00000267471
ENSG00000232058.1	0	0	0	0	0	0	0	0	0	0	0	0	0	0	0	0	0	0	0	0	0	0	0	0	0	0	0	0	0	0	0	chr17	15014805	15052276	+	lncRNA	AC005772.1	ENSG00000232058
ENSG00000287307.1	0	0	0	0	0	0	0	0	0	0	0	0	0	0	0	0	0	0	0	0	0	0	0	0	0	0	1.16028	0	0	0	0	chr17	15062087	15104517	-	lncRNA	AC005772.2	ENSG00000287307
ENSG00000252138.1	0	0	0	0	0	0	0	0	0	0	0	0	0	0	0	0	0	0	0	0	0	0	0	0	0	0	0	0	0	0	0	chr16	7726841	7726951	-	snoRNA	AC005774.1	ENSG00000252138
ENSG00000261198.1	0	0	0	0	0	0	0	0	0	0	0	0	0	0	0	0	0	0	0	0	0	0	0	0	0	0	0	0	0	0	0	chr16	7614230	7614992	-	lncRNA	AC005774.2	ENSG00000261198
ENSG00000266933.2	0	0	0	0	0	0	0	0	0	0	0	0	0	0	0	0	0	0	0	0	0	0	0	0	0	0	0	0	0	0	0	chr19	490046	507833	-	lncRNA	AC005775.1	ENSG00000266933
ENSG00000270802.2	0	0	0	1.30599	0	2.10664	1.64112	0	0	3.50022	1.02821	0	0	0	0	0	0	0	0	0	0	0	0	0	0	0	0	0	0	1.47824	0	chr19	15338948	15339237	+	processed_pseudogene	AC005776.1	ENSG00000270802
ENSG00000273218.1	0	0	0	0	0	0	0	0	0	0	0	0	0	0	0	0	0	0	0	0	0	0	0	0	0	0	0	0	0	0	0	chr19	15346068	15348417	-	lncRNA	AC005776.2	ENSG00000273218
ENSG00000267148.1	0	0	0	0	0	0	0	0	0	0	0	0	0	0	0	0	0	0	0	0	0	0	0	0	0	0	0	0	0	0	0	chr19	3775996	3776182	-	unprocessed_pseudogene	AC005777.1	ENSG00000267148
ENSG00000268189.2	0	0	0	0	0	0	0	0	0	0	0	0	0	0	0	0	0	1.70935	0	0	0	0	1.50111	0	0	0	0	0	0	0	0	chr19	15379076	15381194	+	lncRNA	AC005785.1	ENSG00000268189
ENSG00000279203.1	1.94866	0.974057	5.96043	7.83597	10.8236	8.42654	3.28225	15.0684	4.61803	4.66696	4.11283	4.86411	8.09207	11.4861	0	3.97953	0.888668	7.69208	5.39566	32.622	31.1246	31.5694	3.75277	9.36788	3.43746	5.85266	2.9007	6.09503	6.16505	5.91296	2.78783	chr19	15383202	15383832	-	TEC	AC005785.2	ENSG00000279203
ENSG00000266959.1	0.974329	2.92217	0	1.30599	0	0	0	0	0	0	2.05641	0	0	0	0	1.32651	0	0	0	0	1.07326	0.928511	0	0	0.687492	0	0.58014	0.507919	0	0.73912	1.39392	chr19	3568120	3568273	-	processed_pseudogene	AC005786.1	ENSG00000266959
ENSG00000267231.1	0	0	0	0	0	0	0	0	0	0	0	0	0	0	0	0	0	0	0	0	0	0	0	0	0	0	0	0	0	0	0	chr19	3558015	3558486	+	lncRNA	AC005786.2	ENSG00000267231
ENSG00000267436.1	0	0	0	0	0	0	0	0	0	0	0	0	0	0	0	0	0	0	0	0	0	0	0	0	0	0	0	0	0	0	0	chr19	3544199	3557569	+	lncRNA	AC005786.3	ENSG00000267436
ENSG00000279590.1	0	0	0	0	0	0	0	0	0	0	0	0	0	0	0	0	0	0	0	0	0	0	0	0	0	0	0	0	0	0	0	chr19	3567278	3567959	-	TEC	AC005786.4	ENSG00000279590
ENSG00000252408.1	0	0	0	0	0	0	0	0	0	0	0	0	0	0	0	0	0	0	0	0	0	0	0	0	0	0	0	0	0	0	0	chr19	3521248	3521320	-	snoRNA	AC005787.1	ENSG00000252408
ENSG00000267090.1	0	0	0	0	0	0	0	0	0	0	0	0	0	0	0	0	0	0	0	0	0	0	0	0	0	0	0	0	0	0	0	chr19	38385522	38386759	+	lncRNA	AC005789.1	ENSG00000267090
ENSG00000274447.1	0	0	0	0	0	0	0	0	0	0	0	0	0	0	0	0	0	0	0	0	0	0	0	0	0	0	0	0	0	0	0	chr19	5294247	5294696	+	lncRNA	AC005790.1	ENSG00000274447
ENSG00000279617.1	0	0	0	0	0	0	0	0	0	0	0	0	0	0	0	0	0	0	0	0	0	0	0	0	0	0	0	0	0	0	0	chr19	17871273	17871705	-	TEC	AC005796.1	ENSG00000279617
ENSG00000248188.2	0	0	0	0	0	0	0	0	0	0	0	0	0	0	0	0	0	0	0	0	1.07326	0	0	0	0	0	0	0	0	0	0	chr4	15743196	15743582	+	processed_pseudogene	AC005798.1	ENSG00000248188
ENSG00000286629.1	0	0	0	0	0	0	0	0	0	0	0	0	0	0	0	0	0	0	0	0	0	0	0	0	0	0	0	0	0	0	0	chr17	64067619	64070270	+	lncRNA	AC005803.1	ENSG00000286629
ENSG00000235415.1	0	0	0	0	0	0	0	0	0	2.33348	0	0	0	1.43576	0	1.32651	0	0	0	0	1.07326	0	0	0	0	0	0	0	0	0	0	chr20	53608354	53634590	+	lncRNA	AC005808.1	ENSG00000235415
ENSG00000265702.2	7.79463	5.84434	2.98022	10.448	12.9883	6.31991	4.92337	1.2557	0	0	0	0	0	0	0	1.32651	0	0	0	0	0	0	0.750554	0	1.37498	0	0	0	0	0	0	chr17	62699244	62754973	+	lncRNA	AC005821.1	ENSG00000265702
ENSG00000287457.1	0	0	0	0	0	0	0	0	0	0	0	0	0	0	0	0	0	0	0	0	0	0	0	0	0	0	0	0	0	0	0	chr17	62789109	62791765	+	lncRNA	AC005821.2	ENSG00000287457
ENSG00000249658.1	0	0	0	0	0	0	0	0	0	0	0	0	0	0	0	0	0	0	0	0	0	0	0	0	0	0	0	0	0	0	0	chr17	51335261	51336240	+	lncRNA	AC005823.1	ENSG00000249658
ENSG00000249982.1	0	0	0	0	0	0	0	0	0	0	0	0	0	0	0	0	0	0	0	0	0	0	0	0	0	0	0	0	0	0	0	chr17	51332679	51334090	+	lncRNA	AC005823.2	ENSG00000249982
ENSG00000226797.2	0	0	0	0	0	0	0	0	0	0	0	0	0	0	1.37523	0	0	0	0	0	0	0	0	0	0.687492	0	0.58014	0	0	0	0	chr17	63381231	63414430	-	lncRNA	AC005828.1	ENSG00000226797
ENSG00000263501.1	0	0	0	0	0	0	0	0	0	0	0	0	0	0	0	0	0	0	0	0	0	0	0	0	0	0	0	0	0	0	0	chr17	63305262	63313521	-	lncRNA	AC005828.2	ENSG00000263501
ENSG00000263644.1	0	0	0	0	0	0	0	0	0	0	0	0	0	0	0	0	0	0	0	0	0	0	0	0	0	0	0	0	0	0	0	chr17	63391191	63431089	-	lncRNA	AC005828.3	ENSG00000263644
ENSG00000265282.1	0	0	0	0	0	0	0	0	0	0	0	0	0	0	0	0	0	0	0	0	0	0	0	0	0	0	0	0	0	0	0	chr17	63430468	63432211	-	lncRNA	AC005828.4	ENSG00000265282
ENSG00000265971.1	0	0	0	0	0	0	0	0	0	0	0	0	0	0	0	0	0	0	0	0	0	0	0	0	0	0	0	0	0	0	0	chr17	63454993	63455817	+	lncRNA	AC005828.5	ENSG00000265971
ENSG00000271749.1	0	0	0	0	0	0	0	0	0	0	0	0	0	0	0	0	0	0	0	0	0	0	0	0	0	0	0	0	0	0	0	chr17	63393355	63393586	+	unprocessed_pseudogene	AC005828.6	ENSG00000271749
ENSG00000271919.1	0	0	0	0	0	0	0	0	0	0	1.02821	0	0	0	0	0	0	0	0	0	0	0	0	0	0	0	0	0	0	0	0	chr17	63331984	63332539	-	transcribed_processed_pseudogene	AC005828.7	ENSG00000271919
ENSG00000261575.2	0	0	2.98022	0	0	0	0	0	0	0	0	0	1.15601	0	0	1.32651	0.888668	2.56403	0.899276	0.988545	0	1.85702	1.50111	0	0	1.17053	1.16028	0	0	0	0	chr17	46267037	46268694	+	transcribed_unprocessed_pseudogene	AC005829.1	ENSG00000261575
ENSG00000262539.1	0	0	0	0	0	0	0	0	0	0	0	0	0	0	0	0	0	0	0	0	0	0	0	0	0	0	0	0	0	0	0	chr17	46259551	46260606	-	processed_pseudogene	AC005829.2	ENSG00000262539
ENSG00000280202.1	11.6919	14.6109	1.49011	10.448	2.16471	4.21327	14.7701	17.5798	24.9374	14.0009	18.5077	17.5108	17.3402	28.7153	17.878	2.65302	7.10935	7.69208	17.0862	8.8969	21.4652	9.28511	5.25388	22.1423	15.8123	11.7053	22.0453	12.698	24.6602	21.4345	14.6361	chr12	3610307	3612003	-	TEC	AC005831.1	ENSG00000280202
ENSG00000256381.1	0	0	0	0	0	0	0	0	0	0	0	0	0	0	0	0	0	0	0	0	0	0	0	0	0	0	0	0	0	0	0	chr12	4645496	4648027	+	lncRNA	AC005832.1	ENSG00000256381
ENSG00000256748.1	0	0	0	0	0	0	0	0	0	0	0	0	0	0	0	0	0	0	0	0	0	0	0	0	0	0	0	0	0	0	0	chr12	4601991	4603420	-	processed_pseudogene	AC005832.2	ENSG00000256748
ENSG00000256799.1	0	0	0	0	0	0	0	0	0	1.16674	0	0	0	0	0	0	0	0	0	0	0	0.928511	0	0	0.687492	0	0	0	0	0	3.48479	chr12	4635349	4636140	-	processed_pseudogene	AC005832.3	ENSG00000256799
ENSG00000272921.1	0	0	0	0	0	0	0	0	0	0	0	0	0	0	0	0	0	0	0	0	0	0	0	0	0	0	0	0	0	0	0	chr12	4604944	4662643	+	protein_coding	AC005832.4	ENSG00000272921
ENSG00000255639.3	0	0	0	0	0	0	0	0	0	0	0	0	0	0	0	0	0	0	0	0	0	0	0	0.851625	1.37498	0	0	0	0	0	0	chr12	4649101	4774184	+	protein_coding	AC005833.1	ENSG00000255639
ENSG00000256988.2	21.4352	30.1958	26.822	32.6499	21.6471	29.4929	32.8225	22.6026	38.7914	26.835	21.5924	26.2662	39.3043	40.2014	41.2569	34.4892	24.8827	22.2216	17.0862	39.5418	30.0513	22.2843	26.2694	17.0325	8.2499	7.02319	8.12197	1.01584	12.3301	5.91296	5.57566	chr12	4804499	4830747	-	lncRNA	AC005833.2	ENSG00000256988
ENSG00000261335.1	6.8203	0.974057	2.98022	9.14196	12.9883	25.2796	0	0	4.61803	3.50022	6.16924	6.80976	2.31202	11.4861	5.50092	14.5916	22.2167	24.7856	17.9855	48.4387	22.5385	27.8553	18.0133	17.8841	2.06248	7.60846	3.48084	4.57127	11.3026	6.65208	10.4544	chr17	76671942	76673658	+	lncRNA	AC005837.1	ENSG00000261335
ENSG00000267168.1	0	0	0	0	0	0	0	0	0	0	0	0	0	0	0	0	0	0	0	0	0	0	0	0	0	0	0	0	0	0	0	chr17	76732978	76738522	+	protein_coding	AC005837.2	ENSG00000267168
ENSG00000274051.1	0	0	0	0	0	0	0	0	0	0	0	0	0	0	0	0	0	0	0	0	0	0	0	0	0	0	0	0	0	0	0	chr17	76721216	76721396	-	misc_RNA	AC005837.3	ENSG00000274051
ENSG00000277382.1	0	0	0	0	0	0	0	0	0	1.16674	0	0	0	0	0	0	0	0	0	0	0	0	0	0	0	0	0	0	0	0	0	chr17	76709760	76710045	+	lncRNA	AC005837.4	ENSG00000277382
ENSG00000223544.1	0	0	0	0	0	0	0	0	0	0	0	0	0	0	0	0	0	0	0	0	0	0	0	0	0	0	0	0	0	0	0	chr17	15588852	15589084	+	unprocessed_pseudogene	AC005838.1	ENSG00000223544
ENSG00000266538.1	2.92299	0.974057	7.45054	5.22398	2.16471	2.10664	13.129	1.2557	11.0833	14.0009	14.3949	5.83693	3.46803	15.7934	15.1275	9.28556	0.888668	13.6748	8.09349	6.91981	11.8059	11.1421	1.50111	5.10975	6.87492	15.2169	16.8241	6.09503	11.3026	8.86944	6.27262	chr17	15530773	15531089	-	lncRNA	AC005838.2	ENSG00000266538
ENSG00000279089.1	1.94866	2.92217	10.4308	19.5899	4.32942	0	4.92337	15.0684	0	1.16674	2.05641	3.89129	0	12.9219	5.50092	1.32651	1.77734	2.56403	3.5971	7.90836	10.7326	12.9991	6.75499	5.10975	5.49994	6.43793	7.54183	14.2217	14.3851	16.2606	5.57566	chr17	51183191	51186403	-	TEC	AC005839.1	ENSG00000279089
ENSG00000213942.3	5.84597	4.87028	4.47033	5.22398	10.8236	29.4929	4.92337	15.0684	7.38885	12.8341	13.3667	7.78258	11.5601	7.17882	8.25138	13.2651	5.33201	3.4187	0.899276	4.94272	3.21979	4.64255	0	4.25813	6.18743	6.43793	7.54183	6.60294	3.08252	2.21736	7.66654	chr12	6409637	6410013	-	processed_pseudogene	AC005840.1	ENSG00000213942
ENSG00000256433.3	0	0	0	0	0	0	0	0	0	0	0	0	0	0	0	0	0	0	0	0	0	0	0	0	0	0	0	0	0	0	0	chr12	6393879	6396148	+	lncRNA	AC005840.2	ENSG00000256433
ENSG00000256913.1	0	0	0	0	0	0	0	0	0	0	0	0	0	0	0	0	0	0	0	0	0	0	0	0	0	0	0	0	0	0	0	chr12	6477714	6480207	+	processed_pseudogene	AC005840.3	ENSG00000256913
ENSG00000276718.1	11.6919	2.92217	1.49011	1.30599	8.65884	8.42654	6.5645	2.5114	11.0833	8.16717	8.22566	8.7554	13.8721	4.30729	4.12569	7.95905	7.10935	6.83741	4.49638	1.97709	2.14652	2.78553	8.2561	5.10975	0	3.5116	4.06098	3.04751	3.08252	2.21736	2.09087	chr12	6466537	6467135	+	lncRNA	AC005840.4	ENSG00000276718
ENSG00000258092.1	0	0	0	0	0	0	0	0	0	0	0	0	0	0	0	0	0	0	0	0	0	0	0	0	0	0	0	0	0	0	0	chr12	2797136	2803938	-	lncRNA	AC005841.1	ENSG00000258092
ENSG00000255775.1	0	0	0	0	0	0	0	0	0	0	0	0	0	0	0	0	0	0	0	0	0	0	0	0	0	0	0	0	0	0	0	chr12	6155035	6160719	-	lncRNA	AC005845.1	ENSG00000255775
ENSG00000286997.1	0	0	0	0	0	0	0	0	0	0	0	0	0	0	0	0	0	0	0.899276	0	0	0	0	0	0	0	0	0	0	0	0	chr17	61119095	61135969	-	lncRNA	AC005856.1	ENSG00000286997
ENSG00000280272.1	0	0	0	0	0	0	0	0	0	0	0	0	0	0	0	0	0	0	0	0	0	0	0	0	0	0	0	0	0	0	0	chr12	126141952	126142377	+	TEC	AC005858.1	ENSG00000280272
ENSG00000280364.1	0	0	0	0	0	0	0	0	0	0	0	0	0	0	0	0	0	0	0	0	0	0	0	0	0	0	0	0	0	0	0	chr12	126106459	126107047	-	TEC	AC005858.2	ENSG00000280364
ENSG00000280398.1	0	0	0	0	0	0	0	0	0	0	0	0	0	0	0	0	0	0	0	0	0	0	0	0	0	0	0	0	0	0	0	chr12	126130166	126130865	-	TEC	AC005858.3	ENSG00000280398
ENSG00000205325.3	0	0	0	0	0	0	0	0	0	0	0	0	0	0	0	0	0	0	0	0	0	0	0	0	0	0	0	0	0	0	0	chr17	14767583	14780686	-	lncRNA	AC005863.1	ENSG00000205325
ENSG00000250770.3	0	0	0	0	0	0	1.64112	0	0	0	0	0	0	0	0	0	0	0	0	0	0	0	0	0	0	0	0	0	0	0	0	chr12	3296202	3366122	-	transcribed_unprocessed_pseudogene	AC005865.1	ENSG00000250770
ENSG00000287712.1	0	0	0	0	0	0	0	0	0	0	0	0	0	0	0	0	0	0	0	0	0	0	0	0	0	0	0	0	0	0	0	chr12	3300698	3318677	+	lncRNA	AC005865.2	ENSG00000287712
ENSG00000235198.1	0	0	0	0	0	0	0	0	0	0	0	0	0	0	0	0	0	0	0	0	0	0	0	0	0	0	0	0	0	0	0	chr10	117562084	117572457	-	lncRNA	AC005871.1	ENSG00000235198
ENSG00000258114.1	0	0	0	0	0	0	0	0	0	0	0	0	0	0	0	0	0	0	0	0	0	0	0	0	0	0	0	0	0	0	0	chr10	117425194	117490419	+	lncRNA	AC005871.2	ENSG00000258114
ENSG00000267207.1	0	0	0	0	0	0	0	0	0	0	0	0	0	0	0	0	0	0	0	0	0	0	0	0	0	0	0	0	0	0	0	chr17	61034636	61070122	-	lncRNA	AC005884.1	ENSG00000267207
ENSG00000267449.1	0	0	0	0	0	0	0	0	0	0	0	0	0	0	0	0	0	0	0	0	0	0	0	0	0	0	0	0	0	0	0	chr17	61069856	61070356	-	lncRNA	AC005884.2	ENSG00000267449
ENSG00000286386.1	0	0	0	0	0	0	0	0	0	0	0	0	0	0	0	0	0	0	0	0	0	0	0	0	0	0	0	0	0	0	0	chr12	126165730	126191406	-	lncRNA	AC005888.1	ENSG00000286386
ENSG00000264083.1	0	0	0	0	0	0	0	0	0	0	0	0	0	0	0	0	0	0	0	0	0	0	0	0	0	0	0	0	2.05502	0	0	chr17	32430967	32432841	+	lncRNA	AC005899.1	ENSG00000264083
ENSG00000264373.1	0	0	0	0	0	0	0	0	0	0	0	0	0	0	0	0	0	0	0	0	0	0	0	0	0	0	0	0	0	0	0	chr17	32434939	32435028	-	processed_pseudogene	AC005899.2	ENSG00000264373
ENSG00000265139.1	0	0	0	0	0	0	0	0	0	0	0	0	0	0	0	0	0	0	0	0	0	0	0	0	0	0	0	0	0	0	0	chr17	32328441	32329395	+	lncRNA	AC005899.3	ENSG00000265139
ENSG00000265794.5	0	0	0	0	0	0	0	0	0	0	0	0	0	0	0	0	0	0	0	0	0	0	0	0	0	0	0	0	0	0	0	chr17	32324431	32360700	+	lncRNA	AC005899.4	ENSG00000265794
ENSG00000266385.1	0	0	2.98022	1.30599	12.9883	2.10664	0	1.2557	1.84721	0	2.05641	0	0	2.87153	0	0	0.888668	2.56403	7.19421	9.88545	6.43957	10.2136	3.75277	0	0	0	1.16028	2.53959	1.02751	0.73912	1.39392	chr17	32411217	32412420	+	lncRNA	AC005899.5	ENSG00000266385
ENSG00000274341.1	0	0	7.45054	0	0	2.10664	16.4112	0	0.923606	2.33348	2.05641	0.972822	1.15601	0	4.12569	1.32651	1.77734	6.83741	3.5971	9.88545	6.43957	8.3566	3.00222	2.55488	0.687492	1.17053	0	2.53959	1.02751	0.73912	5.57566	chr17	32408013	32408309	+	lncRNA	AC005899.6	ENSG00000274341
ENSG00000278668.1	0	0	0	0	0	0	3.28225	0	0	0	1.02821	0.972822	0	2.87153	0	0	0	3.4187	0.899276	0	1.07326	0.928511	0.750554	0	0	0	0	0	2.05502	0.73912	0	chr17	32410159	32410746	+	lncRNA	AC005899.7	ENSG00000278668
ENSG00000279762.3	0	0	0	0	0	0	0	0	0	0	0	0	0	0	0	0	0	0	0	0	0	0	0	0	0	0	0	0	0	0	0.696958	chr17	32423971	32446038	-	lncRNA	AC005899.8	ENSG00000279762
ENSG00000267137.1	0	0	0	0	0	0	0	0	0	0	0	0	0	0	0	0	0	0	0	0	0	0	0	0	0	0	0	0	0	0	0	chr17	61460224	61463384	-	lncRNA	AC005901.1	ENSG00000267137
ENSG00000255996.1	0	0	0	0	0	0	0	0	0	0	0	0.972822	0	0	0	0	0	0	0	0	0	0	0	0	0	0	0	0	0	0	0	chr12	5032388	5032941	-	processed_pseudogene	AC005906.1	ENSG00000255996
ENSG00000256654.4	0	0	0	0	0	0	0	0	0	0	0	0	0	0	0	0	0	0	0	0	0	0	0	0	0	0	0	0	0	0	0	chr12	4909867	5026012	+	lncRNA	AC005906.2	ENSG00000256654
ENSG00000285523.1	0	0	0	0	0	0	0	0	0	0	0	0	0	0	0	0	0	0	0	0	0	0	0	0	0	0	0	0	0	0	0	chr12	5088002	5092742	+	lncRNA	AC005906.3	ENSG00000285523
ENSG00000243507.1	0	0	0	0	0	0	0	0	0	0	0	0	0	0	0	0	0	0	0	0	0	0	0	0	0	0	0	0	0	0	0	chr12	3468950	3469296	+	processed_pseudogene	AC005908.1	ENSG00000243507
ENSG00000256691.1	0	0	0	0	0	0	0	0	0	0	0	0	0	0	0	0	0	0	0	0	0	0	0	0	0	0	0	0	0	0	0	chr12	3462718	3463586	-	lncRNA	AC005908.2	ENSG00000256691
ENSG00000265425.1	0	0	0	0	0	0	0	0	0	0	0	0	0	0	0	0	0	0	0	0	0	0	0	0	0	0	0	0	0	0	0	chr18	68427030	68436918	+	lncRNA	AC005909.1	ENSG00000265425
ENSG00000287907.1	0	0	0	0	0	0	0	0	0	0	0	0	0	0	0	0	0	0	0	0	0	0	0	0	0	0	0	0	0	0	0	chr18	68237100	68495133	-	lncRNA	AC005909.2	ENSG00000287907
ENSG00000278356.1	0	0	0	2.61199	0	0	0	0	0.923606	0	3.08462	1.94564	0	2.87153	0	0	0.888668	0.854676	0	0	0	0.928511	0	0.851625	2.06248	0	2.32056	0.507919	3.08252	2.21736	0	chr12	2885819	2886329	+	lncRNA	AC005911.1	ENSG00000278356
ENSG00000227081.5	25.3325	19.4811	22.3516	20.8959	32.4707	29.4929	32.8225	33.9039	15.7013	22.168	22.6206	19.4564	26.5882	11.4861	9.62661	25.2037	12.4414	25.6403	8.99276	8.8969	27.9048	24.1413	15.0111	33.2134	40.562	35.7012	40.6098	36.0622	32.8803	32.5213	28.5753	chr12	3211663	3211917	-	processed_pseudogene	AC005912.1	ENSG00000227081
ENSG00000275850.1	0	0	0	0	0	0	0	0	0	0	0	0	0	0	0	0	0	0	0	0	0	0	0	0	0	0	0	0	0	0	0	chr12	3171657	3174056	+	lncRNA	AC005912.2	ENSG00000275850
ENSG00000287886.1	0	0	0	0	0	0	0	0	0	0	0	0	0	0	0	1.32651	0	0	0	0	0	0	0	0.851625	0	0	0	0	0	0	0	chr20	53738728	53741797	+	lncRNA	AC005914.1	ENSG00000287886
ENSG00000279446.1	0	0	0	0	0	0	0	0	0	0	0	0	0	0	0	0	0	0	0	0	0	0	0	0	0	0	0	0	0	0	0.696958	chr5	127073587	127075604	+	TEC	AC005915.1	ENSG00000279446
ENSG00000247011.2	0.974329	0	0	0	0	0	0	2.5114	0	0	0	0	0	0	0	0	0	0	0	0	0	0	0	0	0	0	0	0	0	0	0	chr17	50934989	50944713	-	lncRNA	AC005920.1	ENSG00000247011
ENSG00000249870.1	0	0	0	0	0	0	0	0	0	0	0	0	0	0	0	0	0	0	0	0	0	0	0	0	0	0	0	0	0	0	0	chr17	51042524	51085471	+	lncRNA	AC005920.2	ENSG00000249870
ENSG00000251665.1	0	0	0	0	0	0	0	0	0	0	0	0	0	0	0	0	0	0	0	0	0	0	0	0	0	0	0	0	0	0	0	chr17	50944104	50948750	+	lncRNA	AC005920.3	ENSG00000251665
ENSG00000262006.1	0	0	0	0	0	0	0	0	0	0	0	0	0	0	0	0	0	0	0	0	0	0	0	0	0	0	0	0	0	0	0	chr17	50909637	50910232	-	lncRNA	AC005920.4	ENSG00000262006
ENSG00000248702.1	0	0	0	0	0	0	0	0	0	0	0	0	0	0	0	0	0	0	0	0	0	0	0	0	0	0	0	0	0	0	0	chr17	50797366	50797651	-	processed_pseudogene	AC005921.1	ENSG00000248702
ENSG00000262967.1	0	0	0	0	0	0	0	0	0	0	0	0	0	0	0	0	0	0.854676	0	0	0	0	0	0	0	0	0	0	0	0	0	chr17	50693448	50695449	+	lncRNA	AC005921.2	ENSG00000262967
ENSG00000278963.1	0	0	0	0	0	0	3.28225	2.5114	0	0	0	0	0	0	0	0	0	0	3.5971	0.988545	2.14652	0	1.50111	0	0	0	0.58014	1.01584	0	0.73912	0.696958	chr17	50722074	50724224	+	TEC	AC005921.3	ENSG00000278963
ENSG00000285829.1	1.94866	0	0	1.30599	0	4.21327	4.92337	2.5114	0	0	0	0	0	0	0	0	0	0	0	0	0	0	0	0	0	0	0	3.55543	0	0.73912	0	chr17	50781306	50792493	+	lncRNA	AC005921.4	ENSG00000285829
ENSG00000267059.2	0	0	0	0	0	0	0	0	0	0	0	0	0	0	0	0	0	0	0	0	0	0	0	0	0	0	0	0	0	0	0	chr19	1578339	1605445	-	protein_coding	AC005943.1	ENSG00000267059
ENSG00000279009.1	0	0	0	0	0	0	0	0	0	0	0	0	0	0	0	0	0	0	0	0	0	0	0	0	0	0	0	0	0	0	0	chr19	1576939	1577086	+	TEC	AC005943.2	ENSG00000279009
ENSG00000267469.1	0	0	0	0	0	0	0	0	0	2.33348	0	0	0	0	1.37523	0	0.888668	0	0.899276	0	0	0	0	0	0.687492	0	0	0	0	0	0	chr19	3052910	3053724	+	lncRNA	AC005944.1	ENSG00000267469
ENSG00000263199.1	0	0	0	0	0	0	0	0	0	0	0	0	0	0	0	0	0	0	0	0	0	0	0	0	0	0	0	0	0	0	0	chr17	54702936	54703430	+	processed_pseudogene	AC005951.1	ENSG00000263199
ENSG00000267138.1	0	0	0	0	0	0	0	0	0	0	0	0	0	0	0	0	0	0	0	0	0	0	0	0	0	0	0	0	0	0	0	chr19	3754620	3756659	-	lncRNA	AC005954.1	ENSG00000267138
ENSG00000267205.1	0	0	0	0	0	0	0	0	0	0	0	0	0	0	0	0	0	0	0.899276	0	0	0	0	0	0	0	0	0.507919	0	0	0	chr19	3753840	3756517	+	lncRNA	AC005954.2	ENSG00000267205
ENSG00000278627.1	2.92299	0	0	0	4.32942	0	0	0	6.46524	0	3.08462	2.91847	2.31202	4.30729	2.75046	3.97953	0.888668	11.1108	0	0	1.07326	4.64255	4.50332	1.70325	4.81244	1.7558	2.32056	0	0	2.21736	0	chr17	58202352	58203003	-	lncRNA	AC005962.1	ENSG00000278627
ENSG00000287337.1	0	0	0	0	0	0	0	0	0	0	0	1.94564	0	0	0	0	0	0	0	0	0	0.928511	1.50111	0	0	0	0.58014	1.52376	0	0	0.696958	chr17	58219375	58233479	+	lncRNA	AC005962.2	ENSG00000287337
ENSG00000270324.1	0	0	0	0	0	0	0	0	0	0	0	0	0	0	0	0	0	0	0	0	0	0	0	0	0	0	0	0	0	0	0	chr17	62978494	62978841	-	processed_pseudogene	AC005972.1	ENSG00000270324
ENSG00000272164.1	0	0	0	0	0	0	0	0	0	0	0	0	0	0	0	0	0	0	0	0	0	0	0	0	0	0	0	0	0	0	0	chr17	63004672	63005152	-	processed_pseudogene	AC005972.2	ENSG00000272164
ENSG00000283538.3	0	0	0	0	0	0	0	0	0.923606	0	0	0	0	0	0	0	0	0	0	0	0	0	0	0	0	0	0	0	0	0	0	chr17	62910021	62968549	-	lncRNA	AC005972.3	ENSG00000283538
ENSG00000266869.2	0	0	0	0	0	4.21327	1.64112	2.5114	0	0	0	0	0	0	0	0	0	1.70935	0.899276	0	2.14652	6.49957	0.750554	0	0.687492	0.585266	0	0	0	0	0	chr14	71848606	71928596	+	lncRNA	AC005993.1	ENSG00000266869
ENSG00000241456.1	0	0	0	0	0	0	0	0	0	0	0	0	0	0	0	0	0	0	0	0	0	0	0	0	0	0	0	0	0	0	0	chr7	151427683	151439124	+	lncRNA	AC005996.1	ENSG00000241456
ENSG00000287744.1	0	0	0	0	0	0	0	0	0	0	0	0	0	0	0	0	0	0	0	0	0	0	0	0	0	0	0	0	0	0	0	chr7	153715074	153748986	-	lncRNA	AC005998.1	ENSG00000287744
ENSG00000229403.1	0	0	0	0	0	0	0	0	0	0	0	0	0	0	0	0	0	0	0	0	0	0	0	0	0	0	0	0	0	0	0	chr7	51614251	51630870	+	lncRNA	AC005999.1	ENSG00000229403
ENSG00000285741.1	0	0	0	0	0	0	0	0	0	0	0	0	0	0	0	0	0	0	0	0	0	0	0	0	0	0	0	0	0	0	0	chr7	51471717	51729716	+	lncRNA	AC005999.2	ENSG00000285741
ENSG00000177418.2	0	0	0	0	0	0	0	0	0	0	0	0	0	0	0	0	0	0	0	0	0	0	0	0	0	0	0	0	0	0	0	chr7	66556889	66557362	-	processed_pseudogene	AC006001.1	ENSG00000177418
ENSG00000226824.7	0	0	4.47033	3.91798	0	2.10664	0	0	0.923606	4.66696	2.05641	0.972822	3.46803	2.87153	0	0	0	1.70935	2.69783	2.96563	3.21979	0.928511	5.25388	4.25813	0.687492	0	0.58014	0	0	0	2.09087	chr7	66654538	66671523	+	lncRNA	AC006001.2	ENSG00000226824
ENSG00000229180.7	30.2042	31.1698	43.2131	47.0158	19.4824	48.4526	31.1814	25.114	23.0901	23.3348	30.8462	35.0216	33.5243	28.7153	19.2532	18.5711	25.7714	41.8791	36.8703	25.7022	20.392	51.0681	42.7816	50.2459	40.562	24.5812	26.1063	38.6018	34.9353	40.6516	19.5148	chr7	66526088	66592397	-	transcribed_unprocessed_pseudogene	AC006001.3	ENSG00000229180
ENSG00000275400.1	0	0	0	0	0	0	0	0	0	0	0	0	0	0	0	0	0	0	0	0	0	0	0	0	0	0	0	0	0	0	0	chr7	66553805	66554199	-	processed_pseudogene	AC006001.4	ENSG00000275400
ENSG00000231515.1	0	0	0	0	0	0	0	0	0	0	0	0	0	0	0	0	0	0	0	0	0	0	0	0	0	0	0	0	0	0	0	chr7	157739010	157740456	-	lncRNA	AC006003.1	ENSG00000231515
ENSG00000271611.1	0	0	0	0	0	0	0	0	0	0	0	0	0	0	0	0	0	0	0	0	0	0	0	0	0	0	0	0	0	0	0	chr7	140934867	140935010	+	processed_pseudogene	AC006006.1	ENSG00000271611
ENSG00000230746.2	0	0	0	0	0	0	0	0	0	0	0	0	0	0	0	0	0	0	0	0	0	0	0	0	0	0	0	0	0	0	0	chr7	145675679	145681369	-	lncRNA	AC006007.1	ENSG00000230746
ENSG00000286912.1	2.92299	0.974057	5.96043	1.30599	15.153	6.31991	4.92337	3.7671	0.923606	0	5.14104	0.972822	1.15601	5.74306	1.37523	6.63254	3.55467	7.69208	3.5971	9.88545	1.07326	21.3557	2.25166	5.96138	1.37498	1.17053	2.9007	4.06335	0	2.21736	2.09087	chr7	150234194	150237608	-	lncRNA	AC006008.1	ENSG00000286912
ENSG00000236531.2	0	0	0	0	0	0	0	0	0	0	0	0	0	0	0	0	0	0	0	0	0	0	0	0	0	0	0	0	0	0	0	chr7	68091223	68119209	+	lncRNA	AC006013.1	ENSG00000236531
ENSG00000226401.3	0	0	0	0	0	0	0	0	0	0	0	0	0	0	0	0	0	0	0	0	0	0	0	0	0	0	0	0	0	0	0	chr7	63632608	63636617	+	unprocessed_pseudogene	AC006015.1	ENSG00000226401
ENSG00000229591.1	0	0	0	0	0	0	0	0	0	0	0	0	0	0	0	0	0	0	0	0	0	0	0	0	0	0	0	0	0	0	0	chr7	152120001	152121717	-	lncRNA	AC006017.1	ENSG00000229591
ENSG00000203335.5	0	0	0	0	0	0	0	0	0	0	0	0	0	0	0	0	0	0	0	0	0	0	0	0	0	0	0	0	0	0	0	chr7	154055286	154063325	-	lncRNA	AC006019.1	ENSG00000203335
ENSG00000233363.1	0	0	0	0	0	0	0	0	0	0	0	0	0	0	0	0	0	0	0	0	0	0	0	0	0	0	0	0	0	0	0	chr7	154092201	154096043	-	lncRNA	AC006019.2	ENSG00000233363
ENSG00000270114.1	0	0	0	0	0	0	0	0	0	0	0	0	0	0	0	0	0	0	0	0	0	0	0	0	0	0	0	0	0	0	0	chr7	154026287	154038604	-	lncRNA	AC006019.3	ENSG00000270114
ENSG00000226636.1	0	0	0	0	0	0	0	0	0	0	0	0	0	0	0	0	0	0	0	0	0	0	0	0	0	0	0	0	0	0	0	chr7	122159300	122162243	+	processed_pseudogene	AC006020.1	ENSG00000226636
ENSG00000223419.1	0	0	0	0	0	0	0	0	0	0	0	0	0	0	0	0	0	0	0	0	0	0	0	0	0	0	0	0	0	0	0	chr7	30742431	30742818	-	processed_pseudogene	AC006022.1	ENSG00000223419
ENSG00000270577.1	0	0	0	0	0	0	0	0	0	0	0	0	0	0	0	0	0	0	0	0	0	0	0	0	0	0	0	0	0	0	0	chr7	40115685	40115943	+	processed_pseudogene	AC006023.1	ENSG00000270577
ENSG00000273444.1	0	0	0	0	0	0	0	1.2557	0	0	0	0	0	0	0	0	0	0	0	0	0	0	0	0	0	0	0	0	0	0	0	chr7	40107288	40107454	+	unprocessed_pseudogene	AC006023.2	ENSG00000273444
ENSG00000224785.1	0	0	0	0	10.8236	0	1.64112	0	0	0	0	0	1.15601	1.43576	0	2.65302	0	0	1.79855	0	0	0	0	0	0	0	0	0	0	0	0	chr7	23562459	23564261	-	processed_pseudogene	AC006026.1	ENSG00000224785
ENSG00000228953.1	0	0	0	0	0	0	0	0	0	0	0	0	0	0	0	0	0	0	0	0	0	0	0	0	0	0	0	0	0	0	0	chr7	23655682	23655861	+	processed_pseudogene	AC006026.2	ENSG00000228953
ENSG00000234286.1	0	0	0	0	0	0	0	0	0	0	0	0	0	0	0	0	0	0	0	0	0	0	0	0	0	0	0	0	0	0	0	chr7	23680195	23680786	-	lncRNA	AC006026.3	ENSG00000234286
ENSG00000272638.1	0	0	0	0	0	0	0	0	0	0	0	0	0	4.30729	0	0	0	0	0	0	0	0.928511	0	0	0	0	0	0	0	0	0	chr7	30424672	30425412	+	lncRNA	AC006027.1	ENSG00000272638
ENSG00000231357.1	0	0	0	0	0	0	0	0	0	0	1.02821	0.972822	0	0	0	0	0	0	0.899276	0	0	0	0	0	0	0	0	0	0	0	0	chr7	2835621	2836022	+	processed_pseudogene	AC006028.1	ENSG00000231357
ENSG00000264324.1	0	0	0	0	0	0	0	1.2557	0	0	0	0	0	0	0	0	0	0	0	0	0	0	0	0	0	0	0	0	0	0	0	chr2	74211604	74363377	-	protein_coding	AC006030.1	ENSG00000264324
ENSG00000231916.1	0	0	0	0	0	0	0	0	0	0	0	0	0	0	0	0	0	0	0	0	0	0	0	0	0	0	0	0	0	0	0	chr7	38311383	38311808	+	processed_pseudogene	AC006033.1	ENSG00000231916
ENSG00000272908.1	161.739	181.175	204.145	147.577	184	170.637	183.806	207.19	3.69442	4.66696	11.3103	4.86411	13.8721	1.43576	9.62661	11.9386	0	0	0	0	0	0	0	0	20.6248	18.7285	20.8851	5.58711	10.2751	7.3912	6.27262	chr7	38326070	38329643	-	lncRNA	AC006033.2	ENSG00000272908
ENSG00000226442.2	0	0	0	0	0	0	0	0	0	0	0	0	0	0	0	0	0	0	0	0	0	0	0	0	0	0	0	0	0	0	0	chr2	234109081	234109481	+	lncRNA	AC006037.1	ENSG00000226442
ENSG00000279218.1	0	0	0	0	0	0	0	0	0	0	0	0	0	0	0	0	0	0	0	0	0	0	0	0	0	0	0	0	0	0	0	chr2	234082259	234084490	+	TEC	AC006037.2	ENSG00000279218
ENSG00000286130.1	0	0	0	0	0	0	0	0	0	0	0	0	0	0	0	0	0	0	0	0	0	0	0	0	0	0	0	0	0	0.73912	0	chrY	2828192	2840851	-	lncRNA	AC006040.1	ENSG00000286130
ENSG00000229379.1	0	0	0	0	0	0	0	0	0	0	0	0	0	0	0	0	0	0	0	0	0	0	0	0	0	0	0	0	0	0	0	chr7	15841297	15842360	-	lncRNA	AC006041.1	ENSG00000229379
ENSG00000286376.1	0	0	0	0	0	0	0	0	0	0	0	0	0	0	0	0	0	0	0	0	0	0	0	0	0	0	0	0	0	0	0	chr7	15736373	15796370	-	lncRNA	AC006041.2	ENSG00000286376
ENSG00000227719.1	0	0	0	0	0	0	0	0	0	0	0	0	0	0	0	0	0	0	0	0	0	0	0	0	0	0	0	0	0	0.73912	0	chr7	8114025	8116561	+	lncRNA	AC006042.1	ENSG00000227719
ENSG00000233264.2	4.87164	7.79246	67.0549	32.6499	51.9531	29.4929	54.1571	50.228	11.0833	3.50022	9.25387	15.5652	16.1841	15.7934	16.5028	1.32651	15.1074	46.1525	54.8558	83.0378	37.5642	87.28	7.50554	33.2134	4.12495	4.09686	8.12197	19.8088	21.5777	12.565	22.9996	chr7	7980312	7982228	+	processed_pseudogene	AC006042.2	ENSG00000233264
ENSG00000234141.1	1.94866	0	0	2.61199	2.16471	0	0	0	0.923606	1.16674	0	0.972822	0	0	0	0	0	4.27338	0	0.988545	0	4.64255	1.50111	0.851625	0	0	0	1.01584	0	2.21736	0	chr7	7949853	7950709	-	lncRNA	AC006042.3	ENSG00000234141
ENSG00000285892.1	0	0	0	0	0	0	0	0	0	0	0	0	0	0	0	0	0	0	0	0	0	0	0	0	0	0	0.58014	0	0	0	0	chr7	78392626	78448999	-	lncRNA	AC006043.1	ENSG00000285892
ENSG00000235886.1	0	0	0	0	0	0	0	0	0	0	0	0	0	0	0	0	0	0	0	0	0	0	0	0	0	0	0	0	0	0	0	chr3	43778961	43779982	-	lncRNA	AC006055.1	ENSG00000235886
ENSG00000261786.1	0	0	0	0	0	0	0	0	0	0	0	0	0	0	0	0	0	0	0	0	0	0	0	0	0	0	0	0	0	0	0	chr3	44117299	44122365	+	lncRNA	AC006058.1	ENSG00000261786
ENSG00000271192.1	0	0	0	0	0	0	0	0	0	0	0	0	0	0	0	0	0	0	0	0	0	0	0	0	0	0	0	0	0	0	0	chr3	43996896	43997443	+	lncRNA	AC006058.2	ENSG00000271192
ENSG00000272121.1	0	0	0	0	0	0	0	0	0	0	0	0	0	0	0	0	0	0	0	0	0	0	0	0	0	0	0	0	0	0	0	chr3	43998081	43999149	-	lncRNA	AC006058.3	ENSG00000272121
ENSG00000280435.1	0	0	0	0	0	0	0	0	0	0	0	0	0	0	0	0	0	0	0	0	0	0	0	0	0	0	0	0	0	0	0	chr3	44115818	44117487	-	TEC	AC006058.4	ENSG00000280435
ENSG00000230084.6	0	0	0	0	0	0	0	0	0	0	0	0	0	0	1.37523	0	0	0	0	0	0	0	0	0.851625	0	0	0	0	0	1.47824	0	chr3	42601963	42654388	-	lncRNA	AC006059.1	ENSG00000230084
ENSG00000280571.2	0	0	0	0	0	0	0	0	0	0	0	0	0	0	0	0	0	0	0	0	0	0	0	0	0	0	0	0	0	0	0	chr3	42705756	42804518	-	protein_coding	AC006059.2	ENSG00000280571
ENSG00000285539.1	0	0	0	0	0	0	0	0	0	0	0	0	0	0	0	0	0	0	0	0	0	0	0	0	0	0	0	0	0	0	0	chr3	42692663	42732922	-	lncRNA	AC006059.3	ENSG00000285539
ENSG00000287417.1	0	0	0	0	0	0	0	0	0	0	0	0	0	0	0	0	0	0	0	0	0	0	0	0	0	0	0	0	0	0	0	chr3	42719401	42723136	+	lncRNA	AC006059.4	ENSG00000287417
ENSG00000287629.1	0	0	0	0	0	0	0	0	0	0	0	0	0	0	0	0	0	0	0	0	0	0	0	0	0	0	0	0	0	0	0	chr3	42665873	42683793	-	lncRNA	AC006059.5	ENSG00000287629
ENSG00000287171.1	0	0	0	0	0	0	0	0	0	0	0	0	0	0	0	0	0	0	0	0	0	0	0	0	0	0	0	0	0	0	0	chrX	8487165	8504564	-	lncRNA	AC006062.1	ENSG00000287171
ENSG00000255608.1	0	0	0	0	0	0	0	0	0	0	0	0	0	0	0	0	0	0	0.899276	0	0	0	0	0	0	0	0	0	0	0	0	chr12	4838955	4842675	+	lncRNA	AC006063.1	ENSG00000255608
ENSG00000284513.1	0	0	0	0	0	0	0	0	0	0	0	0	0	0	0	0	0	0	0	0	0	0	0	0	0	0	0	0	0	0	0	chr12	4960113	4963450	+	lncRNA	AC006063.2	ENSG00000284513
ENSG00000286866.1	0	0	0	0	0	0	0	0	0	0	0	0	0	0	0	0	0	0	0	0	0	0	0	0	0	0	0	0	0	0	0	chr12	4857283	4859904	-	lncRNA	AC006063.3	ENSG00000286866
ENSG00000287835.1	0	0	0	0	0	0	0	0	0	0	0	0	0	0	0	0	0	0	0	0	0	0	0	0	0	0	0	0	0	0	0	chr12	4906393	4909265	-	lncRNA	AC006063.4	ENSG00000287835
ENSG00000245667.2	0	0	0	0	0	0	0	0	0	0	0	0	0	0	0	0	0	0	0	0	0	0	0	0	0	0	0	0	0	0	0	chr12	6543504	6544931	+	lncRNA	AC006064.1	ENSG00000245667
ENSG00000247853.2	0.974329	0	0	0	0	0	0	3.7671	0	0	0	0	0	0	2.75046	0	0	1.70935	0	0	0	0.928511	0	0	0	0.585266	1.16028	0.507919	0	0	0	chr12	6578622	6584739	+	lncRNA	AC006064.2	ENSG00000247853
ENSG00000255966.1	0	0	0	0	0	0	0	0	0	0	0	0	0	0	0	0	0	0	0	0	0	0	0	0	0	0	0	0	0	0	0	chr12	6532290	6533498	-	lncRNA	AC006064.3	ENSG00000255966
ENSG00000269968.1	0	0	0	0	0	0	0	0	0	0	0	0	0	0	0	0	0	0	0	0	0	0	0	0	0	0	0.58014	0	0	0	0	chr12	6537794	6538370	-	lncRNA	AC006064.4	ENSG00000269968
ENSG00000276232.1	0	0	0	0	0	0	0	0	0	0	0	0	0	0	0	0	0	0	0	0	0	0	0	0	0	0	0	0	0	0	0	chr12	6510275	6510522	+	lncRNA	AC006064.5	ENSG00000276232
ENSG00000285238.2	0	0	0	0	0	0	0	0	0	0	0	0	0	0	0	0	0	0	0	0	0	0	0	0	0	0	0	0	0	0	0	chr12	6556886	6607367	-	protein_coding	AC006064.6	ENSG00000285238
ENSG00000255853.1	0	0	0	0	0	0	0	0	0	0	0	0	0	0	0	0	0	0	0	0	0	0	0	0	0	0	0	0	0	0	0	chr12	126510910	126511711	-	processed_pseudogene	AC006065.1	ENSG00000255853
ENSG00000255900.1	0	0	0	0	0	0	0	0	0	0	0	0	0	0	0	0	0	0	0	0	0	0	0	0	0	0	0	0	0	0	0	chr12	126616344	126616554	-	processed_pseudogene	AC006065.2	ENSG00000255900
ENSG00000255944.1	0	0	0	0	0	0	0	0	0	0	0	0	0	0	0	0	0	0	0	0	0	0	0	0	0	0	0	0	0	0	0	chr12	126628172	126690322	-	lncRNA	AC006065.3	ENSG00000255944
ENSG00000256732.1	0	0	0	0	0	0	0	0	0	0	0	0	0	1.43576	0	0	0	0	0	0	0	0	0	0	0	0	0	0	0	0	0	chr12	126610034	126690318	-	lncRNA	AC006065.4	ENSG00000256732
ENSG00000278866.1	0	0	0	0	0	0	0	0	0	0	0	0	0	0	0	0	0	0	0	0	0	0	0	0	0	0	0	0	0	0	0	chr12	126675895	126676243	-	TEC	AC006065.5	ENSG00000278866
ENSG00000279171.1	0	0	0	0	0	0	0	0	0	0	0	0	0	0	0	0	0	0	0	0	0	0	0	0	0	0	0	0	0	0	0	chr12	126677262	126677806	+	TEC	AC006065.6	ENSG00000279171
ENSG00000225563.2	0	0	0	0	0	0	0	0	0	0	0	0	0	0	0	0	0	0	0	0	0	0	0	0	0	0	0	0	0	0	0	chr20	53799823	53827297	-	lncRNA	AC006076.1	ENSG00000225563
ENSG00000270892.1	0	0	0	0	0	0	0	0	0	0	0	0	0	0	0	0	0	0	0	0	0	0	0.750554	0	0	0	0	0	0	0	0	chr5	134863091	134863433	-	processed_pseudogene	AC006077.1	ENSG00000270892
ENSG00000279799.1	0.974329	3.89623	0	0	0	0	0	0	5.54164	3.50022	2.05641	3.89129	5.78005	7.17882	4.12569	1.32651	7.99801	3.4187	2.69783	5.93127	2.14652	1.85702	5.25388	5.96138	0.687492	3.5116	4.64112	3.55543	0	0.73912	2.78783	chr5	134905235	134905691	+	TEC	AC006077.2	ENSG00000279799
ENSG00000261938.1	0	0	0	0	0	0	0	0	0	0	0	0	0	0	0	0	0	0	0	0	0	0	0	0	0	0	0	0	0	0	0	chr16	3581181	3583266	+	lncRNA	AC006111.1	ENSG00000261938
ENSG00000263235.1	1.94866	0.974057	0	0	0	0	0	0	0	0	0	0	3.46803	0	1.37523	0	0	0	2.69783	0	0	0	4.50332	5.96138	0	0	1.16028	1.01584	0	0	0	chr16	3650636	3651703	-	lncRNA	AC006111.2	ENSG00000263235
ENSG00000276754.1	0	0	0	0	0	0	0	0	0	0	0	0	0	0	0	0	0	0	0.899276	0	0	0	0	0	0	0	0	0	0	0	0	chr16	3686998	3687380	+	lncRNA	AC006111.3	ENSG00000276754
ENSG00000286635.1	0	0	0	0	0	0	0	0	0	0	0	0	0	0	0	0	0	0	0	0	0	0	0	0	0	0	0	0	0	0	0	chr16	6380476	6395578	+	lncRNA	AC006112.1	ENSG00000286635
ENSG00000268407.1	0	0	0	0	0	0	0	0	0	0	0	0	0	0	0	0	0	0	0	0	0	0	0	0	0	0	0	0	0	0	0	chr19	56793048	56793249	-	processed_pseudogene	AC006115.1	ENSG00000268407
ENSG00000286125.1	0	0	0	0	0	0	0	1.2557	0	0	0	0	0	0	0	0	0	0.854676	0	0	0	0	0	0	0	0	0	0	0	0	0	chr19	56669941	56823395	+	lncRNA	AC006115.2	ENSG00000286125
ENSG00000266907.1	0	0	0	0	2.16471	0	0	0	0	0	0	0	0	0	0	0	0	0	0	0	0	0	0	0	0	0	0	0	0	0	0	chr19	56319790	56322310	-	processed_pseudogene	AC006116.1	ENSG00000266907
ENSG00000266932.1	0	0	0	0	0	0	0	0	0	0	0	0	0	0	0	0	0	0	0	0	0	0	0	0	0	0.585266	0.58014	2.03168	0	0	0	chr19	56342432	56343419	-	transcribed_processed_pseudogene	AC006116.2	ENSG00000266932
ENSG00000267145.1	0	0	0	0	0	0	0	0	0	0	0	0	0	0	0	0	0	0	0	0	0	0	0	0	0	0	0	0	0	0	0	chr19	56338288	56338648	-	processed_pseudogene	AC006116.3	ENSG00000267145
ENSG00000267192.1	0	0	0	0	0	0	0	0	0	0	0	0	0	0	5.50092	1.32651	0	0	0	0	0	0	0	0	0	0	0	0	0	0.73912	0	chr19	56387412	56388424	+	lncRNA	AC006116.4	ENSG00000267192
ENSG00000267298.1	0	0	0	0	0	0	0	0	0	0	0	0	1.15601	0	0	0	0	0	0	0	0	0	0	0	0	0	0	0	0	0	0	chr19	56311928	56312486	-	lncRNA	AC006116.5	ENSG00000267298
ENSG00000267429.1	0	0	0	2.61199	0	0	0	0	0	1.16674	0	0	0	0	0	0	0	0	0	0	0	0	0	0	0	0	0	0	0	0	0	chr19	56347081	56348183	-	lncRNA	AC006116.6	ENSG00000267429
ENSG00000267549.6	0	0	0	0	0	0	0	0	0	1.16674	0	0	0	0	0	0	0	0	0	0	0	0	0	0	0	0	0	0	0	0	0	chr19	56314703	56365316	+	lncRNA	AC006116.7	ENSG00000267549
ENSG00000267606.1	0	0	0	0	0	0	0	0	0	0	0	0	0	0	2.75046	0	0	0	0	0	0	0	0	0	0	0	1.16028	0	0	0	0	chr19	56354493	56368053	-	lncRNA	AC006116.8	ENSG00000267606
ENSG00000285996.1	0	4.87028	0	0	0	2.10664	0	0	0.923606	0	1.02821	0.972822	3.46803	1.43576	2.75046	0	0	0	0	0	0	0	0	0	0	2.92633	1.16028	2.53959	2.05502	0.73912	0	chr19	56380230	56383924	+	lncRNA	AC006116.9	ENSG00000285996
ENSG00000213970.4	17.5379	25.3255	22.3516	26.1199	114.73	103.225	50.8748	53.9951	18.4721	44.3361	14.3949	16.538	20.8082	86.1459	35.756	46.4278	5.33201	5.98273	18.8848	5.93127	12.8791	7.42808	1.50111	2.55488	2.06248	0	0.58014	0.507919	0	1.47824	0	chr12	4323724	4324811	-	transcribed_processed_pseudogene	AC006122.1	ENSG00000213970
ENSG00000278643.1	0	0	0	0	0	0	0	0	0	0	0	0	0	0	0	0	0	0	0	0	0	0	0	0	0	0	0	0	0	0	0	chr19	11033727	11033912	+	misc_RNA	AC006127.1	ENSG00000278643
ENSG00000279716.1	0	0	0	0	0	0	0	0	0	0	0	0	0	0	0	0	0	0	0	0	0	0	0	0	0	0	0	0	0	0	0	chr19	15398696	15400356	+	TEC	AC006128.1	ENSG00000279716
ENSG00000267063.1	0	0	0	0	0	0	0	0	0	0	0	0	0	0	0	0	0	0	0	0	0	0	0	0	0	0	0	0	0	0	0	chr19	2847227	2858716	-	lncRNA	AC006130.1	ENSG00000267063
ENSG00000267398.1	0	0	0	1.30599	0	0	1.64112	0	0	0	0	0	0	0	0	0	0	0	0	0	0	0.928511	0.750554	0	0	0	0	0	0	1.47824	0	chr19	2874950	2875592	-	processed_pseudogene	AC006130.2	ENSG00000267398
ENSG00000287766.1	0	0	0	0	0	0	0	0	0	0	0	0	0	0	0	0	0	0	0	0	0	0	0	0	0	0	0	0	0	0	0	chr19	2862270	2864428	+	lncRNA	AC006130.3	ENSG00000287766
ENSG00000278813.1	0	0	0	0	0	0	0	0	0	0	0	0	0	0	0	0	0	0	0	0	0	0	0	0	0	0	0	0	0	0	0	chr19	39726030	39726775	-	unprocessed_pseudogene	AC006133.1	ENSG00000278813
ENSG00000264895.1	7.79463	11.6887	68.545	44.4038	99.5767	48.4526	47.5926	57.7622	12.0069	9.33391	29.818	15.5652	5.78005	17.2292	15.1275	21.2241	9.77535	31.623	44.0645	66.2325	75.1283	55.7106	12.0089	16.1809	13.7498	7.02319	35.9687	35.0464	27.7427	50.2602	31.3631	chr17	51249579	51251748	-	lncRNA	AC006141.1	ENSG00000264895
ENSG00000233433.1	0	0	1.49011	0	0	0	1.64112	1.2557	0	0	0	0.972822	0	0	0	0	0.888668	0.854676	0	1.97709	0	0	0	0	0	0	0.58014	0	0	0	0	chrX	121024964	121026563	-	processed_pseudogene	AC006144.1	ENSG00000233433
ENSG00000287379.1	0	0	0	0	0	0	0	0	0	0	0	0	0	0	0	0	0	0	0	0	0	0	0	0	0	0	0	0	0	0	0	chrX	121065882	121078538	+	lncRNA	AC006144.2	ENSG00000287379
ENSG00000258660.1	0	0	0	0	0	0	4.92337	0	0	0	0	0	0	0	0	0	0	0	0	0	0	0	0	0	0	0	0	0	0	0	0	chr14	73698103	73700351	-	lncRNA	AC006146.1	ENSG00000258660
ENSG00000242593.7	0	0	0	0	0	0	0	0	0	0	0	0	0	0	0	0	0	0	0	0	0	0	0.750554	0	0	0	0	0	0	0	0	chr7	124032126	124489572	+	lncRNA	AC006148.1	ENSG00000242593
ENSG00000243574.2	0	0	0	0	0	0	0	0	0	0	0	0	0	0	0	0	0	0	0	0	0	0	0	0	0	0	0	0	0	0	0	chr7	124274671	124288852	-	lncRNA	AC006148.2	ENSG00000243574
ENSG00000226323.1	0	0	0	0	0	0	0	0	0	0	0	0	0	0	0	0	0	0	0	0	0	0	0	0	0	0	0	0	0	0	0	chr7	14814131	14816565	+	lncRNA	AC006150.1	ENSG00000226323
ENSG00000273299.1	0	0	0	0	0	0	0	0	0	0	0	0	0	0	0	0	0	0	0	0	0	0	0	0	0	0	0	0	0	0	0	chr7	90403434	90513391	+	lncRNA	AC006153.1	ENSG00000273299
ENSG00000278847.1	4.87164	5.84434	2.98022	3.91798	0	8.42654	6.5645	1.2557	0	0	0	0	0	0	0	0	24.8827	48.7165	13.4891	24.7136	20.392	16.7132	19.5144	19.5874	10.3124	4.68213	7.54183	6.60294	4.11003	5.17384	8.3635	chrY	2934406	2934771	-	lncRNA	AC006157.1	ENSG00000278847
ENSG00000275310.1	0	0	0	0	0	0	0	0	0	0	0	0	0	0	0	0	0	0	0	0	0	0	0	0	0	0	0	0	0	0	0	chrY	9325799	9326047	+	processed_pseudogene	AC006158.1	ENSG00000275310
ENSG00000286120.1	0	0	0	0	0	0	0	0	0	0	0	0	0	0	0	0	0	0	0	0	0	0	0	0	0	0	0	0	0	0	0	chrY	9375129	9377121	-	transcribed_unprocessed_pseudogene	AC006158.2	ENSG00000286120
ENSG00000286173.1	0	0	0	0	0	0	0	0	0	0	0	0	0	0	0	0	0	0	0	0	0	0	0	0	0	0	0	0	0	0	0	chrY	9395475	9397467	-	transcribed_unprocessed_pseudogene	AC006158.3	ENSG00000286173
ENSG00000235427.1	0	0	0	0	0	0	0	0	0	0	0	0	0	0	0	0	0	0	0	0	0	0	0	0	0	0	0	0	0	0	0	chr7	116542718	116551969	-	lncRNA	AC006159.1	ENSG00000235427
ENSG00000243220.1	0	0	0	0	0	0	0	0	0	0	0	0	0	0	0	0	0	0	0	0	0	0	0	0	0	0	0	0	0	0	0	chr7	116563594	116571234	-	lncRNA	AC006159.2	ENSG00000243220
ENSG00000249502.3	0	0	0	0	0	0	0	0	0	0	0	0.972822	1.15601	1.43576	0	0	0	0	0	0	0	0	0	0	0	0	0	1.01584	1.02751	0	0	chr4	17586267	17614585	-	lncRNA	AC006160.1	ENSG00000249502
ENSG00000283219.1	0	0	0	0	0	0	0	0	0	0	0	0	0	0	0	0	0	0	0	0	0	0	0	0	0	0	0	0	0	0	0	chr4	17557892	17558045	-	unprocessed_pseudogene	AC006160.2	ENSG00000283219
ENSG00000238090.1	0	0	0	0	0	0	0	0	0	0	0	0	0	0	0	0	0	0	0	0	0	0	0	0	0	0	0	0	0	0	0	chr7	33379964	33380886	+	processed_pseudogene	AC006195.1	ENSG00000238090
ENSG00000252517.1	0	0	0	0	0	0	0	0	0	0	0	0	0	0	0	0	0	5.12806	2.69783	2.96563	8.58609	8.3566	0.750554	2.55488	0	0	1.16028	0	0	0	2.09087	chr2	194664107	194664174	-	snoRNA	AC006196.1	ENSG00000252517
ENSG00000257128.1	0	0	0	0	0	0	0	0	0	0	0	0	0	0	0	0	0	0	0	0	0	0	0	0	0	0	0	0	0	0	0	chr12	41911256	41912212	+	processed_pseudogene	AC006197.1	ENSG00000257128
ENSG00000286591.1	0	0	0	0	0	0	0	0	0	0	0	0	0	0	0	0	0	0	0	0	0	0	0	0	0	0	0	0	0	0	0	chr12	41951493	42024329	-	lncRNA	AC006197.2	ENSG00000286591
ENSG00000257629.1	0	0	0	0	0	0	0	0	0	0	0	0	0	0	0	0	0	0	0	0	0	0	0	0	0	0	0	0	0	0	0	chr12	89027757	89028522	+	processed_pseudogene	AC006199.1	ENSG00000257629
ENSG00000255825.1	0	0	0	0	0	0	0	0	0	0	0	0	0	0	0	0	0	0	0	0	0	0	0	0	0	0	0	0	0	0	0	chr12	590633	591269	+	lncRNA	AC006205.1	ENSG00000255825
ENSG00000256020.1	0	0	0	0	0	0	0	0	0	0	0	0	0	0	0	0	0	0	0	0	0	0	0	0	0	0	0	0	0	0	0	chr12	585865	586486	-	lncRNA	AC006205.2	ENSG00000256020
ENSG00000256146.1	0	0	0	0	0	0	0	0	0	0	0	0	0	0	0	0	0	0	0	0	0	0	0	0	2.74997	5.26739	6.38154	0	0	0.73912	3.48479	chr12	5315961	5319347	+	lncRNA	AC006206.1	ENSG00000256146
ENSG00000256417.1	0	0	0	0	0	0	0	0	0	0	0	0	0	0	0	0	0	0	0	0	1.07326	0	0	0	6.87492	8.77899	9.28225	0	1.02751	0	0	chr12	5290480	5383653	+	lncRNA	AC006206.2	ENSG00000256417
ENSG00000283138.1	0	0	0	0	0	0	1.64112	0	0	0	0	0.972822	0	0	0	0	0	0	0	0.988545	0	0	0	0.851625	0	0	0	2.03168	0	0	0	chr12	3752518	3757842	+	lncRNA	AC006207.1	ENSG00000283138
ENSG00000266921.2	5.84597	0	0	0	0	2.10664	0	0	0.923606	3.50022	7.19745	0.972822	9.24808	7.17882	9.62661	2.65302	2.666	1.70935	0	2.96563	5.36631	8.3566	2.25166	6.813	2.74997	1.17053	2.32056	2.03168	1.02751	1.47824	0	chr19	43996896	44003298	-	lncRNA	AC006213.1	ENSG00000266921
ENSG00000267058.1	0	0	0	0	0	0	0	0	4.61803	0	4.11283	0.972822	10.4041	1.43576	2.75046	9.28556	0	0	0	0	0	0	0	0	1.37498	0.585266	5.22126	0.507919	3.08252	5.91296	2.09087	chr19	43891804	43901805	-	lncRNA	AC006213.2	ENSG00000267058
ENSG00000267191.2	0	0	0	0	0	0	0	0	0	0	2.05641	2.91847	0	5.74306	0	0	0	0	0	0	0	0	0	0	0.687492	0.585266	0	0	0	0	1.39392	chr19	43901909	43927767	+	lncRNA	AC006213.3	ENSG00000267191
ENSG00000277806.1	6.8203	1.94811	2.98022	0	0	4.21327	1.64112	10.0456	2.77082	7.00043	3.08462	0.972822	1.15601	2.87153	4.12569	2.65302	0	0.854676	1.79855	0	2.14652	0	0	0	0	3.5116	1.16028	0	1.02751	0	2.09087	chr19	43976815	43977448	+	lncRNA	AC006213.4	ENSG00000277806
ENSG00000278492.1	0	1.94811	0	0	0	0	0	0	0.923606	0	3.08462	0	2.31202	0	0	1.32651	0	0	0	0	0	0	1.50111	0	0	0	0	0	0	0	0	chr19	43978376	43978663	+	lncRNA	AC006213.5	ENSG00000278492
ENSG00000278917.1	0	0	0	0	0	0	0	0	0	0	0	0	0	0	0	0	0	0	0	0	0	0	0	0	0	0	0	0	0	0	0	chr19	43891233	43895411	+	TEC	AC006213.6	ENSG00000278917
ENSG00000286613.1	0	0	0	0	0	0	0	0	0.923606	0	0	0	0	0	0	1.32651	0	0	0	0	0	0	0	0	0	0	0	0	0	0.73912	0	chr19	43897211	43898533	-	lncRNA	AC006213.7	ENSG00000286613
ENSG00000287778.1	0	0	0	0	19.4824	0	4.92337	6.2785	0	1.16674	0	0	0	0	0	0	0	29.059	3.5971	41.5189	27.9048	68.7098	1.50111	0	3.43746	2.34106	3.48084	5.58711	1.02751	0.73912	4.18175	chr4	11426874	11467802	+	lncRNA	AC006230.1	ENSG00000287778
ENSG00000262961.1	0	0	0	0	0	0	0	0	0	0	0	0	0	0	0	0	0	0	0	0	0	0	0	0	0	0	0	0	0	0	0	chr17	5730289	5731085	+	processed_pseudogene	AC006236.1	ENSG00000262961
ENSG00000271392.1	0	0.974057	0	0	0	0	0	0	1.84721	1.16674	0	1.94564	0	4.30729	1.37523	0	4.44334	0.854676	0.899276	5.93127	2.14652	0.928511	3.00222	2.55488	2.06248	1.17053	0	1.01584	2.05502	1.47824	0.696958	chr17	35757199	35758325	-	lncRNA	AC006237.1	ENSG00000271392
ENSG00000272799.1	1.94866	0.974057	1.49011	0	0	0	0	0	3.69442	5.83369	2.05641	1.94564	9.24808	4.30729	1.37523	0	0.888668	5.98273	0.899276	4.94272	2.14652	3.71404	3.75277	0.851625	2.06248	0	3.48084	2.03168	5.13754	3.6956	5.57566	chr18	9912316	9912849	-	lncRNA	AC006238.1	ENSG00000272799
ENSG00000285653.1	0	0	0	0	0	0	0	0	0.923606	0	0	0	0	0	0	0	0	0	0	0	0	0	0	0	0	0	0	0	0	0	0	chr18	9840340	9841559	-	lncRNA	AC006238.2	ENSG00000285653
ENSG00000274578.1	0	0	0	0	0	0	1.64112	0	2.77082	0	1.02821	0	3.46803	0	0	1.32651	0	0	0	0	0	0	0	0	2.06248	1.17053	2.32056	0	0	0	0	chr18	28146233	28146703	-	lncRNA	AC006249.1	ENSG00000274578
ENSG00000243224.1	1.94866	0	0	1.30599	0	4.21327	1.64112	0	0	0	0	0	1.15601	0	0	0	1.77734	0.854676	0	2.96563	0	0	0	0	0.687492	1.17053	0.58014	0	0	0.73912	1.39392	chr3	52239258	52241097	+	lncRNA	AC006252.1	ENSG00000243224
ENSG00000243696.5	0	0	0	0	0	0	0	0	0	0	2.05641	0	0	1.43576	0	0	0	0	0	0	0	0	0	0	0	0	0	0	0	0	0	chr3	52813282	52835729	-	protein_coding	AC006254.1	ENSG00000243696
ENSG00000270941.1	0	0	0	0	0	0	0	0	0	0	0	0	0	0	0	0	0	0	0	0	0	0	0	0	0	0	0	0	0	0	0	chr3	52734735	52735013	+	processed_pseudogene	AC006254.2	ENSG00000270941
ENSG00000271137.1	0	0	0	0	0	0	0	0	0	0	0	0	0	0	0	0	0	0	0	0	0	0	0	0	0	0	0	0	0	0	0	chr3	52753526	52754690	+	processed_pseudogene	AC006254.3	ENSG00000271137
ENSG00000268460.2	0	0	0	0	0	0	0	0	0	0	0	0	0	0	0	0	0	0	0	0	0	0	0	0	0	0	0	0	0	0	0	chr19	46201552	46214838	+	lncRNA	AC006262.1	ENSG00000268460
ENSG00000269729.1	0	0	0	0	0	0	0	0	0	0	0	0	0	0	0	0	0	0	0	0	0	0	0	0	0	0	0	0	0	0	0	chr19	46163893	46180647	-	lncRNA	AC006262.2	ENSG00000269729
ENSG00000269745.1	0	0	0	0	0	0	0	0	0	0	0	0	0	0	0	0	0	0	0	0	0	0	0	0	0	0	0	0	0	0	0	chr19	46228964	46230388	-	lncRNA	AC006262.3	ENSG00000269745
ENSG00000277748.1	0	0	0	0	0	0	0	0	0	0	0	0	0	0	0	0	0	0	0	0	0	0	0	0	0	0	0	0	0	0	0	chr19	46249394	46250163	-	unprocessed_pseudogene	AC006262.4	ENSG00000277748
ENSG00000264513.1	0	0	0	0	0	0	0	0	0	0	0	0	0	0	0	0	0	0	0	0	0	0	0	0	0	0	0	0	0	0	0	chr17	63117019	63130947	-	lncRNA	AC006270.1	ENSG00000264513
ENSG00000272383.1	0	0	0	0	0	0	0	0	0	0	0	0	0	0	0	0	0	0	0	0	0	0	0	0	0	0	0	0	0	0	0	chr17	63088162	63089197	-	processed_pseudogene	AC006270.2	ENSG00000272383
ENSG00000268316.1	0	0	0	0	0	0	0	0	0	0	0	0	0	0	0	0	0	0	0	0	0	0	0	0	0	0	0	0	0	0	0	chr19	51839771	51840945	-	lncRNA	AC006272.1	ENSG00000268316
ENSG00000269483.2	0	0	0	0	0	0	0	0	0	0	0	0	0	0	0	0	0	0	0	0	0	0	0	0	0	0	0	0	0	0	0	chr19	51842878	51843315	-	transcribed_unprocessed_pseudogene	AC006272.2	ENSG00000269483
ENSG00000272473.1	0	0	0	0	0	0	0	0	0	0	0	0	0	0	0	0	0	0	0	0	0	0	0	0	0	0	0	0	0	0	0	chr19	781002	781862	-	lncRNA	AC006273.1	ENSG00000272473
ENSG00000279452.1	0	0	0	0	0	0	0	0	0	0	0	0	0	0	0	0	0	0	0	0	0	0	0	0	0	0	0	0	0	0	0	chr19	2949035	2950644	+	TEC	AC006277.1	ENSG00000279452
ENSG00000260970.1	0	0	0	0	0	0	0	0	0	0	0	0	0	0	0	0	0	0	0	0	0	0	0	0	0	0	0	0	0	0	0	chr9	119495375	119524125	+	lncRNA	AC006288.1	ENSG00000260970
ENSG00000248425.1	0	0	0	0	0	0	0	0	0	0	0	0	0	0	0	0	0	0	0	0	0	0	0	0	0	0	0	0	0	0	0	chr4	14390439	14393992	+	lncRNA	AC006296.1	ENSG00000248425
ENSG00000251412.1	0	0	0	0	0	0	0	0	0	0	0	0	0	0	0	0	0	0	0	0	0	0	0	0	0	0	0	0	0	0	0	chr4	14383123	14409078	-	lncRNA	AC006296.2	ENSG00000251412
ENSG00000287360.1	0	0	0	0	0	0	0	0	0	0	0	0	0	0	0	0	0	0	0	0	1.07326	0	0	0	0.687492	0	0	0	0	0	0	chr4	14359400	14453625	+	lncRNA	AC006296.3	ENSG00000287360
ENSG00000246225.7	0	1.94811	4.47033	0	0	0	0	2.5114	0	1.16674	0	0	0	1.43576	0	0	1.77734	0	0	1.97709	0	0	0.750554	0	0.687492	2.92633	3.48084	5.58711	4.11003	7.3912	3.48479	chr11	22829380	22945393	+	lncRNA	AC006299.1	ENSG00000246225
ENSG00000206129.4	0	0	0	0	0	0	0	0	0	0	0	0	0	0	0	0	0	0	0.899276	0	0	0	0	0	0	0	0	0	0	0	0	chr18	56003613	56191262	-	lncRNA	AC006305.1	ENSG00000206129
ENSG00000267399.1	0	0	0	0	0	0	0	0	0	0	0	0	0	0	0	0	0	0	0	0	0	0	0	0	0	0	0	0	0	0	0	chr18	56061109	56063078	-	lncRNA	AC006305.2	ENSG00000267399
ENSG00000267732.2	0	0	0	0	0	0	0	0	0	0	0	0	0	0	0	0	0	0	0	0	1.07326	2.78553	0	0	0	0	0	0	0	0	0	chr18	56137573	56150102	+	lncRNA	AC006305.3	ENSG00000267732
ENSG00000253028.1	0	0	0	0	0	0	0	0	0	0	0	0	0	0	0	0	0	0	0	0	0	0	0	0	0	0	0	0	0	0	0	chr7	52269437	52269569	-	snoRNA	AC006320.1	ENSG00000253028
ENSG00000230785.2	0	0	0	0	0	0	0	0	0	0	0	0	0	0	0	0	0	0	0	0	0	0	0	0	0	0	0	0	0	0	0	chr7	117262918	117264888	-	processed_pseudogene	AC006326.1	ENSG00000230785
ENSG00000233619.1	0	0	0	0	0	0	0	0	0	0	0	0	0	0	0	0	0	0	0	0	0	0	0	0	0	0	0	0	0	0	0	chrY	25487284	25487662	-	processed_pseudogene	AC006328.1	ENSG00000233619
ENSG00000284380.1	0	0	0	0	0	0	0	0	0	0	0	0	0	0	0	0	0	0	0	0	0	0	0	0	0	0	0	0	0	0	0	chrY	25464006	25473621	+	unprocessed_pseudogene	AC006328.2	ENSG00000284380
ENSG00000278683.1	0	0	0	0	0	0	0	0	0	0	0	0	0	0	0	0	0	0	0	0	0	0	0	0	0	0	0	0	0	0	0	chr7	101273322	101273715	+	unprocessed_pseudogene	AC006329.1	ENSG00000278683
ENSG00000280388.1	2.92299	0.974057	0	0	12.9883	2.10664	0	6.2785	1.84721	1.16674	3.08462	5.83693	0	2.87153	2.75046	2.65302	2.666	2.56403	12.5899	9.88545	1.07326	12.9991	0	2.55488	0.687492	0.585266	1.74042	3.55543	4.11003	3.6956	2.78783	chr7	76043977	76045963	-	TEC	AC006330.1	ENSG00000280388
ENSG00000235094.3	0	0	0	0	0	0	0	0	0	0	0	0	0	0	0	0	0	0	0	0	0	0	0	0	0	0	0	0	0	0	0	chrY	6306042	6308202	+	unprocessed_pseudogene	AC006335.1	ENSG00000235094
ENSG00000275352.1	0	0	0	0	0	0	0	0	0	0	0	0	0	0	0	0	0	0	0	0	0	0	0	0	0	0	0	0	0	0	0	chrY	6273579	6274065	-	unprocessed_pseudogene	AC006335.2	ENSG00000275352
ENSG00000278197.1	0	0	0	0	0	0	0	0	0	0	0	0	0	0	0	0	0	0	0	0	0	0	0	0	0	0	0	0	0	0	0	chrY	25009700	25010769	-	unprocessed_pseudogene	AC006338.1	ENSG00000278197
ENSG00000278602.1	0	0	0	0	0	0	0	0	0	0	0	0	0	0	0	0	0	0	0	0	0	0	0	0	0	0	0	0	0	0	0	chrY	24977176	24978317	-	unprocessed_pseudogene	AC006338.2	ENSG00000278602
ENSG00000286565.1	0	0	0	0	0	0	0	0	0	0	0	0	0	0	0	0	0	0	0	0	0	0	0	0	0	0	0	0	0	0	0	chr7	152925233	152936981	+	lncRNA	AC006348.1	ENSG00000286565
ENSG00000258513.1	0	0	0	0	0	0	0	0	0	0	0	0	0	0	0	0	0	0	0	0	0	0	0	0	0	0	0	0	0	0	0	chr14	74192589	74192823	+	transcribed_processed_pseudogene	AC006349.1	ENSG00000258513
ENSG00000229110.1	0	0	0	0	0	0	0	0	0	0	0	0	0	0	0	0	0	0	0	0	0	0	0	0	0	0	0	0	0	0	0	chr7	79124739	79125750	+	processed_pseudogene	AC006355.1	ENSG00000229110
ENSG00000281120.1	0	0	0	0	0	0	0	0	0	0	0	0	0	0	0	0	0	0	0	0	0	0	0	0	0	0	0	0	0	0	0	chr7	79139829	79177210	+	lncRNA	AC006355.2	ENSG00000281120
ENSG00000230033.1	0	0	0	0	0	0	0	0	0	0	0	0	0	0	0	0	0	0	0	0	0	0	0	0	0	0	0	0	0	0	0	chr7	156944721	156945645	+	lncRNA	AC006357.1	ENSG00000230033
ENSG00000261778.1	0	0	0	0	0	0	0	0	0	0	0	0	0	0	0	0	0	0	0	0	0	0	0	0	0	0	0	0	0	0	0	chr7	141173043	141173216	-	processed_pseudogene	AC006362.1	ENSG00000261778
ENSG00000270611.1	0	0	0	0	0	0	0	0	0	0	0	0	0	0	0	0	0	0	0	0	0	0	0	0	0	0	0	0	0	0	0	chr7	9850924	9851386	+	processed_pseudogene	AC006363.1	ENSG00000270611
ENSG00000287554.1	0	0	0	0	0	0	0	0	0	0	0	0	0	0	0	0	0	0	0	0	0	0	0	0	0	0	0	0	0	0	0	chr7	121304657	121309842	-	lncRNA	AC006364.1	ENSG00000287554
ENSG00000244000.1	0	0	0	0	0	0	0	0	0	0	0	0	0	0	0	0	0	0	0	0	0	0	0	0	0	0	0	0	0	0	0	chrY	23017063	23017821	+	processed_pseudogene	AC006366.1	ENSG00000244000
ENSG00000236213.2	0	0	0	0	6.49413	2.10664	6.5645	0	0	1.16674	0	0	0	0	2.75046	0	0	0	0	0	0	0	0	0	0	0	0	0	0	0	0	chr2	37562486	37646698	+	lncRNA	AC006369.1	ENSG00000236213
ENSG00000236572.1	0	0	0	0	0	0	0	0	0	0	0	0	0	0	0	0	0	0	0	0	0	0	0	0	0	0	0	0	0	0	0	chr2	37744333	37747046	+	lncRNA	AC006369.2	ENSG00000236572
ENSG00000223872.2	0	3.89623	0	1.30599	0	0	0	0	2.77082	0	1.02821	0.972822	5.78005	4.30729	0	0	0.888668	0	0	0	0	0	0	0	0	0	1.16028	6.09503	0	5.17384	2.78783	chr7	157501322	157503908	+	lncRNA	AC006372.1	ENSG00000223872
ENSG00000233191.2	0	0	0	0	0	0	0	0	0	0	0	0	0	0	0	0	0	0	0	0	0	0	0	0	0	0	0	0	0	0	0	chr7	157513294	157518658	+	lncRNA	AC006372.2	ENSG00000233191
ENSG00000234210.1	0	0.974057	0	0	0	0	0	0	0	0	0	0	0	0	0	0	0	0	0	0	0	0	0	0	0	0	0	0	0	0	0	chr7	157466231	157499716	+	lncRNA	AC006372.3	ENSG00000234210
ENSG00000280266.1	0	0	0	0	0	0	0	0	0	0	0	0	0	0	0	0	0	0	0	0	0	0	0	0	0	0	0	0	0	0	0	chr7	157525783	157527325	+	TEC	AC006372.4	ENSG00000280266
ENSG00000278959.1	0	0	1.49011	0	0	6.31991	0	0	0	0	0	1.94564	0	0	0	0	0.888668	0	0	0	0	0.928511	0	0	0.687492	0	0	0	1.02751	0	0	chr7	93954044	93956519	-	TEC	AC006378.1	ENSG00000278959
ENSG00000271027.1	0	0	0	0	0	0	0	0	0	0	0	0	0	0	0	0	0	0	0	0	0	0	0	0	0	0	0	0	0	0	0	chr7	31330711	31330896	+	processed_pseudogene	AC006380.1	ENSG00000271027
ENSG00000274899.1	0	0	0	0	0	0	0	0	0	0	0	0	0	0	0	0	0	0	0	0	0	0	0	0	0	0	0	0	0	0	0	chrY	25174520	25175237	+	processed_pseudogene	AC006386.1	ENSG00000274899
ENSG00000279115.2	0	0	0	0	0	0	0	0	0	0	0	0	0	0	0	0	0	0	0	0	0	0	0	0	0	0	0	0	0	0	0	chrY	25307729	25307803	+	processed_pseudogene	AC006386.2	ENSG00000279115
ENSG00000251638.1	0	0	0	0	0	0	0	0	0	0	0	0	0	0	0	0	0	0	0	0	0	0	0	0	0	0	0	0	0	0	0	chr4	24768049	24768331	+	processed_pseudogene	AC006390.1	ENSG00000251638
ENSG00000286487.1	0	0	0	0	0	0	0	0	0	0	0	0	0	0	0	0	0	0	0	0	0	0	0	0	0	0	0	0	0	0	0	chr7	31202831	31235648	+	lncRNA	AC006398.1	ENSG00000286487
ENSG00000248851.1	0	0	0	0	0	0	0	0	0	0	0	0	0	0	0	0	0	0	0	0	0	0	0	0	0	0	0	0	0	0	0	chr4	16307456	16308167	+	processed_pseudogene	AC006427.1	ENSG00000248851
ENSG00000286888.1	0	0	0	0	0	0	0	0	0	0	0	0	0	0	0	0	0	0	0	0	0	0	0	0	0	0	0	0	0	0	0	chr4	16322954	16326967	+	lncRNA	AC006427.2	ENSG00000286888
ENSG00000262456.1	0	0	0	0	0	0	0	0	0	0	0	0	0	0	0	0	0	0	0	0	0	0	0	0	0	0	0	0	0	0	0	chr17	2384847	2386664	+	lncRNA	AC006435.1	ENSG00000262456
ENSG00000263345.1	0	0	0	0	0	0	0	0	0	0	2.05641	0	0	0	0	0	0	0	0	0	0	0	0	0	0	0	0	0	0	0	0	chr17	2375061	2379306	-	lncRNA	AC006435.2	ENSG00000263345
ENSG00000274758.1	0	0	0	0	0	0	0	0	0	0	0	0	3.46803	0	0	0	0	0	0	0	0	0	0	0	0	0	0	0	0	0	0	chr17	2366589	2366791	-	lncRNA	AC006435.3	ENSG00000274758
ENSG00000279872.1	0	0	0	0	0	0	0	0	0	0	0	0	0	0	0	0	0	0	0	0	0	0	0	0	0	0	0	0	0	0	0	chr17	2424179	2424412	-	TEC	AC006435.4	ENSG00000279872
ENSG00000280280.1	0	0.974057	1.49011	0	0	0	0	3.7671	0	1.16674	1.02821	0	1.15601	0	0	0	0	4.27338	0.899276	0	1.07326	2.78553	0	0	0	1.17053	0.58014	1.52376	2.05502	0	4.18175	chr17	2460183	2460294	-	TEC	AC006435.5	ENSG00000280280
ENSG00000263466.1	0	0	0	0	0	0	0	0	0	0	0	0	0	0	0	0	0	0	0	0	0	0	0	0	0	0	0	0	0	0	0	chr17	38903704	38904600	-	lncRNA	AC006441.1	ENSG00000263466
ENSG00000265428.1	0	0	0	0	0	0	0	0	0	0	0	0	0	0	0	0	0	0	0	0	0	0	0	0	0	0	0	0	0	0	0	chr17	38996323	38996624	-	processed_pseudogene	AC006441.2	ENSG00000265428
ENSG00000265784.1	0	0	0	0	0	0	0	0	0	0	0	0	1.15601	0	0	0	0	0	0	0	0	0	0	0	0	0	0	0	0	0	0	chr17	38918801	38921769	-	lncRNA	AC006441.3	ENSG00000265784
ENSG00000266588.1	0	0	0	0	0	0	0	0	0	0	0	0	0	0	0	0	0	0	0	0	0	0	0	0	0	0	0	0	0	0	0	chr17	39003248	39013032	-	lncRNA	AC006441.4	ENSG00000266588
ENSG00000277426.1	0	0	0	0	0	0	0	0	0	0	0	0	0	0	0	0	0	0	0	0	0	0	0	0	0	0	0	0	0	0	0	chr17	39023394	39026742	+	unprocessed_pseudogene	AC006441.5	ENSG00000277426
ENSG00000242209.1	49.6908	52.5991	68.545	82.2776	162.353	328.635	182.165	118.036	71.1177	159.843	86.3694	67.1247	98.2609	219.672	116.895	169.793	20.4394	27.3496	155.575	49.4272	154.55	51.9966	6.75499	6.813	0.687492	1.17053	0	0.507919	1.02751	1.47824	1.39392	chr4	13647697	13648400	-	processed_pseudogene	AC006445.1	ENSG00000242209
ENSG00000249148.2	0	0	0	1.30599	0	0	0	0	0.923606	1.16674	0	0	1.15601	0	1.37523	0	1.77734	0	0.899276	0	0	0	1.50111	0.851625	1.37498	0	0	0	0	0	0.696958	chr4	13631820	13632599	-	processed_pseudogene	AC006445.2	ENSG00000249148
ENSG00000286297.1	0	0	0	0	0	0	0	0	0	0	0	0	0	0	0	0	0	0	0	0	0	0	0	0	0	0	0	0	0	0	0	chr4	13491185	13516498	+	lncRNA	AC006445.3	ENSG00000286297
ENSG00000274996.1	0	0	0	0	0	0	0	0	0	0	0	0	0	0	0	0	0	0	0	0	0	0	0	0	0	0	0	0	0	0	0	chr17	38601049	38602701	+	lncRNA	AC006449.1	ENSG00000274996
ENSG00000275532.1	0	0	1.49011	0	0	0	0	0	0.923606	0	0	0	0	1.43576	0	0	1.77734	0	0	0	0	0.928511	3.00222	0	0	0	1.16028	1.01584	0	0	0	chr17	38703480	38706261	-	lncRNA	AC006449.2	ENSG00000275532
ENSG00000275665.1	0	0	0	0	0	0	0	0	0	0	0	0.972822	0	1.43576	0	0	0	0	0	0	0	0	0	0	0	0	0	0	0	0	0	chr17	38715328	38720272	-	lncRNA	AC006449.3	ENSG00000275665
ENSG00000277182.1	0	0	0	0	0	0	0	0	0	0	0	0.972822	0	0	0	1.32651	0	0	0	0	0	0	0	0	0	0	0	0	0	0	0	chr17	38749360	38751457	+	lncRNA	AC006449.5	ENSG00000277182
ENSG00000277969.1	15.5893	17.533	11.9209	20.8959	25.9765	8.42654	19.6935	10.0456	7.38885	7.00043	14.3949	7.78258	12.7161	11.4861	23.3789	27.8567	39.1014	39.3151	21.5826	36.5762	24.685	22.2843	33.7749	16.1809	20.6248	27.5075	16.2439	9.14254	9.24757	6.65208	14.6361	chr17	38702452	38704747	+	lncRNA	AC006449.6	ENSG00000277969
ENSG00000279119.1	0	0	0	0	0	0	0	0	0	0	0	0	0	0	0	0	0	0	0	0	0	0	0	0	0	0	0	0	0	0	0	chr17	38727833	38728198	-	TEC	AC006449.7	ENSG00000279119
ENSG00000231227.1	0	0	0	0	0	0	0	0	0	0	0	0	0	0	0	0	0	0	0	0	0	0	0	0	0	0	0	0	0	0	0	chr9	124010530	124011114	+	lncRNA	AC006450.1	ENSG00000231227
ENSG00000234921.1	0	0	0	0	0	0	0	0	0	0	0	0	0	0	0	0	0	0	0	0	0	0	0	0	0	0	0	0	0	0	0	chr9	124031624	124032524	-	lncRNA	AC006450.2	ENSG00000234921
ENSG00000236668.2	0	0	0	0	0	0	0	0	0	0	0	0	0	0	0	0	0	0	0	0	0	0	0	0	0	0	0	0	0	0	0	chr9	124006277	124009396	-	lncRNA	AC006450.3	ENSG00000236668
ENSG00000285904.1	0	0	0	0	0	0	0	0	0	0	0	0	0	0	0	0	0	0	0	0	0	0	0	0	0	0	0	0	0	0	0	chr7	140640909	140669476	+	lncRNA	AC006452.1	ENSG00000285904
ENSG00000283132.1	0	0	0	0	0	0	0	0	0	0	0	0	0	0	0	0	0	0	0	0	0	0	0	0	0	0	0	0	0	0	0	chr2	89622213	89640635	-	unprocessed_pseudogene	AC006453.1	ENSG00000283132
ENSG00000283214.1	0	0	0	0	0	0	0	0	0	0	0	0	0	0	0	0	0	0	0	0	0	0	0	0	0	0	0	0	0	0	0	chr2	89662601	89662977	+	unprocessed_pseudogene	AC006453.2	ENSG00000283214
ENSG00000283427.1	0	0	0	0	0	0	0	0	0	0	0	0	0	0	0	0	0	0	0	0	0	0	0	0	0	0	0	0	0	0	0	chr2	89533185	89547106	+	unprocessed_pseudogene	AC006453.3	ENSG00000283427
ENSG00000283659.1	0	0	0	0	0	0	0	0	0	0	0	0	0	0	0	0	0	0	0	0	0	0	0	0	0	0	0	0	0	0	0	chr2	89666033	89683204	+	unprocessed_pseudogene	AC006453.4	ENSG00000283659
ENSG00000226587.1	0	0	0	0	0	0	0	0	0	0	0	0	0	0	0	0	0	0	0	0	0	0	0	0	0	0	0	0	0	0	0	chr7	63326674	63354326	-	lncRNA	AC006455.1	ENSG00000226587
ENSG00000227545.1	0	0	0	0	0	0	0	0	0	0	0	0	0	0	0	0	0	0	0	0	0	0	0	0	0	0	0	0	0	0	0	chr7	63349154	63350059	-	processed_pseudogene	AC006455.2	ENSG00000227545
ENSG00000227923.1	0	0	0	0	0	0	0	0	0	0	0	0	0	0	0	0	0	0	0	0	0	0	0	0	0	0	0	0	0	0	0	chr7	63354033	63354365	+	processed_pseudogene	AC006455.3	ENSG00000227923
ENSG00000229301.1	0	0	0	0	0	0	0	0	0	0	0	0	0	0	0	0	0	0	0	0	0	0	0	0	0	0	0	0	0	0	0	chr7	63354457	63359306	+	lncRNA	AC006455.4	ENSG00000229301
ENSG00000230000.3	0	0	0	0	0	0	0	0	0	0	0	0	0	0	0	0	0	0	0	0	0	0	0	0	0	0	0	0	0	0	0	chr7	63348861	63351774	+	lncRNA	AC006455.5	ENSG00000230000
ENSG00000232165.1	0	0	0	0	0	0	0	0	0	0	0	0	0	0	0	0	0	0	0	0	0	0	0	0	0	0	0	0	0	0	0	chr7	63345840	63346732	+	processed_pseudogene	AC006455.6	ENSG00000232165
ENSG00000236638.1	0	0	0	0	0	0	0	0	0	0	0	0	0	0	0	0	0	0	0	0	0	0	0	0	0	0	0	0	0	0	0	chr7	63263065	63263456	+	processed_pseudogene	AC006455.7	ENSG00000236638
ENSG00000244550.1	0	0	0	0	0	0	0	0	0	0	0	0	0	0	0	0	0	0	0	0	0	0	0	0	0	0	0	0	0	0	0	chr7	63233115	63241645	-	lncRNA	AC006455.8	ENSG00000244550
ENSG00000230132.1	0	0	0	0	0	0	0	0	0	0	0	0	0	0	0	0	0	0	0	0	0	0	0	0	0	0	0	0	0	0	0	chr7	63480598	63480989	-	processed_pseudogene	AC006457.1	ENSG00000230132
ENSG00000227489.1	0	0	0	0	0	0	0	0	0	0	0	0	0	0	0	0	0	0	0	0	0	0	0	0	0	0	0	0	0	0	0	chr7	15066207	15068651	+	lncRNA	AC006458.1	ENSG00000227489
ENSG00000286908.1	0	0	0	0	0	0	0	0	0	0	0	0	0	0	0	0	0	0	0	0.988545	0	0	0	0	0	0	0	0	0	0	0	chr7	52493152	52503434	+	lncRNA	AC006459.1	ENSG00000286908
ENSG00000228509.6	0	0	0	0	0	0	0	0	0	0	0	0	0	0	0	0	0	0	0	0	0	0	0	0	0	0	0.58014	0	0	1.47824	0	chr2	190672297	190843734	-	lncRNA	AC006460.1	ENSG00000228509
ENSG00000284052.1	3.89732	2.92217	1.49011	3.91798	8.65884	12.6398	13.129	5.0228	0.923606	5.83369	5.14104	0.972822	2.31202	2.87153	0	0	0	1.70935	1.79855	3.95418	1.07326	2.78553	1.50111	2.55488	0	4.68213	0.58014	1.01584	3.08252	0.73912	0	chr2	190607660	190649840	-	lncRNA	AC006460.2	ENSG00000284052
ENSG00000225795.1	0	0	0	0	0	0	0	0	0	0	0	0	0	0	0	0	0	0	0	0	0	0	0	0	0	0	0	0	0	0	0	chr7	122676580	122676811	+	processed_pseudogene	AC006463.1	ENSG00000225795
ENSG00000232887.1	0	0	0	0	0	0	0	0	0	0	0	0	0	0	0	0	0	0	0	0	0	0	0	0	0	0	0	0	0	0	0	chr7	31119284	31119572	-	processed_pseudogene	AC006466.1	ENSG00000232887
ENSG00000286987.1	0	0	0	0	0	0	0	0	0	0	0	0	0	0	0	0	0	0	0	0	0	0	0	0	0	0	0	0	0	0	0	chr7	51773836	51781162	+	lncRNA	AC006478.1	ENSG00000286987
ENSG00000287039.1	0	0	0	0	0	0	0	0	0	0	0	0	0	0	0	0	0	0	0	0	0	0	0	0	0	0.585266	0	0	0	0	0	chr7	51849086	51864798	+	lncRNA	AC006478.2	ENSG00000287039
ENSG00000228019.1	0	0	0	0	0	0	0	0	0	0	0	0	0	0	0	0	0	0	0	0	0	0	0	0	0	0	0	0	0	0	0	chr7	67307605	67308356	-	unprocessed_pseudogene	AC006480.1	ENSG00000228019
ENSG00000273448.1	11.6919	9.74057	10.4308	6.52997	12.9883	0	16.4112	35.1596	10.1597	8.16717	15.4231	13.6195	11.5601	7.17882	9.62661	15.9181	8.88668	17.0935	11.6906	19.7709	31.1246	38.9974	14.2605	5.10975	4.81244	13.4611	9.86239	16.2534	11.3026	11.8259	19.5148	chr7	67333047	67334383	+	lncRNA	AC006480.2	ENSG00000273448
ENSG00000228675.1	0	0	0	0	0	0	0	0	0	0	0	0	0	0	0	0	0	0	0	0	0	0	0	0	0	0	0	0	0	0	0	chr7	17679549	17680659	+	lncRNA	AC006482.1	ENSG00000228675
ENSG00000228974.5	0	0	0	0	0	0	0	0	0	0	0	0	0	0	0	0	0	0	0	0	0	0	0	0	0	0	0	0	0	0	0	chr7	5560743	5561055	+	processed_pseudogene	AC006483.1	ENSG00000228974
ENSG00000272719.1	0	0	0	0	0	0	0	0	0	0	0	0	0	0	0	0	0	0	0	0	0	0	0	0	0	0	0	0	0	0	0	chr7	5556731	5557245	+	lncRNA	AC006483.2	ENSG00000272719
ENSG00000223841.1	0	0	0	0	0	0	0	0	0	0	0	0	0	0	0	0	0	0	0	0	0	0	0	0	0	0	0	0	0	0	0	chr10	57955295	57957178	+	processed_pseudogene	AC006484.1	ENSG00000223841
ENSG00000268643.2	0	0	0	0	0	0	0	0	0	0	0	0	0	0	0	0	0	0	0	0	0	0	0	0	0	0	0	0	0	0	0	chr19	42234583	42255132	-	protein_coding	AC006486.1	ENSG00000268643
ENSG00000279539.1	1.94866	0	0	1.30599	0	0	0	1.2557	3.69442	3.50022	1.02821	0	1.15601	0	2.75046	0	0.888668	1.70935	0.899276	0	0	0	4.50332	0.851625	0.687492	0	0	0	0	0.73912	0	chr19	42242775	42244973	+	TEC	AC006486.2	ENSG00000279539
ENSG00000288671.1	0	0	0	0	0	0	0	0	0	0	0	0	0	0	0	0	0	0	0	0	0	0	0	0	0	0	0	0	0	0	0	chr19	42215133	42232149	-	protein_coding	AC006486.3	ENSG00000288671
ENSG00000249906.1	0	0	0	0	0	0	0	0	0	0	0	0	0	0	0	0	0	0	0	0	0	0	0	0	0	0	0	0	0	0	0	chr17	49505657	49574064	-	lncRNA	AC006487.1	ENSG00000249906
ENSG00000250310.2	0	0	0	0	0	0	0	0	0	0	0	0	0	0	0	0	0	0	0	0	0	0	0	0	0	0	0	0	0	0	0	chr17	49544788	49577962	-	lncRNA	AC006487.2	ENSG00000250310
ENSG00000248777.1	0	0	0	0	0	0	0	0	0	0	0	0	0	0	0	0	0	0	0	0	0	0	0	0	0	0	0	0	0	0	0	chr4	10199823	10200672	-	processed_pseudogene	AC006499.1	ENSG00000248777
ENSG00000250074.1	0	0	0	0	0	0	0	0	0	0	0	0	0	0	0	0	0	0	0	0	0	0	0	0	0	0	0	0	0	0	0	chr4	10267895	10268231	-	processed_pseudogene	AC006499.2	ENSG00000250074
ENSG00000250505.1	0	0	0	0	0	0	0	0	0	0	0	0	0	0	0	0	0	0	0	0	0	0	0	0	0	0	0	0	0	0	0	chr4	10284961	10285708	-	processed_pseudogene	AC006499.3	ENSG00000250505
ENSG00000250573.1	0	0	0	0	0	0	0	0	0	0	0	0	0	0	0	0	0	0	0	0	0	0	0	0	0	0	0	0	0	0	0	chr4	10259445	10260138	-	processed_pseudogene	AC006499.4	ENSG00000250573
ENSG00000251278.1	0	0	0	0	0	0	0	0	0	0	0	0	0	0	0	0	0	0	0	0	0	0	0	0	0	0	0	0	0	0	0	chr4	10292195	10292708	-	processed_pseudogene	AC006499.5	ENSG00000251278
ENSG00000251296.1	0	0	0	0	0	0	0	0	0	0	0	0	0	0	0	0	0	0	0	0	0	0	0	0	0	0	0	0	0	0	0	chr4	10167159	10167765	-	processed_pseudogene	AC006499.6	ENSG00000251296
ENSG00000251338.1	0	0	0	0	0	0	0	0	0	0	0	0	0	0	0	0	0	0	0	0	0	0	0	0	0	0	0	0	0	0	0	chr4	10294463	10295579	-	processed_pseudogene	AC006499.7	ENSG00000251338
ENSG00000271544.1	0	0	0	0	0	0	0	0	0	0	0	0	0	0	0	0	0	0	0	0	0	0	0	0	0	0	0	0	0	0	0	chr4	10238213	10238235	-	processed_pseudogene	AC006499.8	ENSG00000271544
ENSG00000261770.1	0.974329	0	1.49011	2.61199	2.16471	0	3.28225	1.2557	0.923606	0	2.05641	0.972822	0	1.43576	0	0	0	1.70935	2.69783	1.97709	5.36631	5.57106	1.50111	2.55488	0.687492	0.585266	0.58014	2.03168	1.02751	0	0	chr19	27757184	27760849	-	lncRNA	AC006504.1	ENSG00000261770
ENSG00000266977.2	0	0	0	0	0	0	0	0	0	0	0	0	0	0	0	0	0	0	0	0	0	0	0	0	0	0	0	0	0	0	0	chr19	27849635	27889222	-	lncRNA	AC006504.2	ENSG00000266977
ENSG00000267264.1	0	0	0	0	0	0	0	0	0	0	0	0	0	0	0	0	0	0	0	0	0	0	0	0	0	0	0	0	0	0	0	chr19	27803538	27804060	+	processed_pseudogene	AC006504.3	ENSG00000267264
ENSG00000267389.2	0	0	0	0	0	0	0	0	0	0	0	0	0	0	0	0	0	0	0	0	0	0	0	0	0	0	0	0	0	0	0	chr19	27892495	27898927	-	unprocessed_pseudogene	AC006504.4	ENSG00000267389
ENSG00000267575.7	64.3057	69.158	71.5252	61.3817	90.9179	46.346	67.2861	84.1319	127.458	67.6709	86.3694	74.9073	97.1049	78.9671	104.517	68.9785	156.406	149.568	152.877	185.846	172.795	137.42	177.131	173.732	68.0617	65.5498	66.7162	90.4095	126.384	113.085	94.0893	chr19	27793431	27984984	+	lncRNA	AC006504.5	ENSG00000267575
ENSG00000267768.1	0	0	0	0	0	0	0	0	0	0	0	0	0	0	0	0	0	0	0	0	0	0	0	0	0	0	0	0	0	0	0	chr19	27908356	27908554	-	processed_pseudogene	AC006504.6	ENSG00000267768
ENSG00000281468.1	43.8448	32.1439	46.1934	35.2618	34.6354	48.4526	26.258	48.9723	43.4095	15.1676	39.0719	41.8314	33.5243	22.9722	38.5064	41.1218	15.996	14.5295	20.6834	15.8167	11.8059	20.4272	20.265	6.813	21.3123	28.678	30.1673	38.6018	26.7152	28.0866	41.1205	chr19	27802838	27803472	+	lncRNA	AC006504.7	ENSG00000281468
ENSG00000224058.2	0	0	0	0	0	0	0	0	0	0	0	0	0	0	0	0	0	0	0	0	0	0	0	0	0	0	0	0	0	0	0	chr2	47731402	47732035	-	processed_pseudogene	AC006509.1	ENSG00000224058
ENSG00000240739.1	0	0	0	0	0	0	0	0	0	0	0	0	0	0	0	0	0	0	0	0	0	0	0	0	0	0	0	0	0	0	0.696958	chr12	7994770	7995084	-	unprocessed_pseudogene	AC006511.1	ENSG00000240739
ENSG00000255581.1	0.974329	0	0	0	0	0	0	0	0	0	0	0.972822	0	0	0	0	0	0	0.899276	0	0	0.928511	2.25166	0.851625	0	0	0	0.507919	0	2.21736	1.39392	chr12	8017201	8017860	-	processed_pseudogene	AC006511.2	ENSG00000255581
ENSG00000279865.1	6.8203	4.87028	8.94065	18.2839	4.32942	14.7464	4.92337	5.0228	10.1597	1.16674	21.5924	14.5923	15.0281	1.43576	6.87615	1.32651	9.77535	8.54676	2.69783	4.94272	10.7326	8.3566	6.75499	13.626	8.9374	4.68213	9.86239	8.63462	14.3851	7.3912	8.3635	chr12	8080381	8082163	-	TEC	AC006511.3	ENSG00000279865
ENSG00000282080.1	0	0	0	0	0	0	0	0	0	0	0	0	0	0	0	0	0	0	0	0	0	0	0	0	0	0	0	0.507919	0	0	2.09087	chr12	8014093	8019007	-	lncRNA	AC006511.4	ENSG00000282080
ENSG00000284697.1	0	0	0	0	0	0	0	0	0	0	0	0	0	0	0	0	0	0	0	0	0	0	0	0	0	0	0	0	0	0	0	chr12	8082269	8138548	+	lncRNA	AC006511.5	ENSG00000284697
ENSG00000288043.1	0	0	0	0	0	0	1.64112	0	0	0	1.02821	0	0	0	0	0	0	0	0	0	0	0	0	0	0	0	0	0	0	0	0	chr12	7954216	7972759	+	lncRNA	AC006511.6	ENSG00000288043
ENSG00000239701.1	0	0	0	1.30599	4.32942	0	0	0	0	0	0	0	0	0	0	0	0	0	0	0	0	0	0	0.851625	0	0	0	0.507919	1.02751	0.73912	0	chr12	7032108	7032398	+	processed_pseudogene	AC006512.1	ENSG00000239701
ENSG00000257078.1	0	0	0	0	0	0	0	0	0	0	0	0	0	0	0	0	0	0	0	0	0	0	0	0	0	0	0	0	0	0	0	chr12	7041156	7041641	-	processed_pseudogene	AC006512.2	ENSG00000257078
ENSG00000241828.2	0	0	0	0	0	0	0	0	0	0	0	0	0	0	0	0	0	0	0	0	0	0	0	0	0	0	0	0	0	0	0	chr12	7860437	7860764	+	processed_pseudogene	AC006517.1	ENSG00000241828
ENSG00000287713.1	0	0	0	0	0	0	0	0	0	0	0	0	0	1.43576	0	0	0	0	0	0	0	0	0	0	0	0	0	0	1.02751	0	0	chr12	7838914	7844395	+	lncRNA	AC006517.2	ENSG00000287713
ENSG00000256651.1	0	0	0	0	0	0	0	2.5114	0	0	0	0	1.15601	0	0	0	0	0.854676	0.899276	0.988545	0	0	0	0	0	0	0	0	0	0	0	chr12	10831074	10832016	-	unprocessed_pseudogene	AC006518.1	ENSG00000256651
ENSG00000256682.2	1.94866	2.92217	5.96043	2.61199	10.8236	2.10664	6.5645	8.7899	0	1.16674	4.11283	0	2.31202	0	4.12569	1.32651	4.44334	4.27338	2.69783	0.988545	8.58609	4.64255	2.25166	0.851625	0.687492	4.09686	6.38154	1.52376	3.08252	2.21736	1.39392	chr12	10894943	10896952	-	transcribed_processed_pseudogene	AC006518.2	ENSG00000256682
ENSG00000287390.1	0	0	0	0	0	0	0	0	0	0	0	0	0	0	0	0	0	0	0	0	1.07326	0	0	0	0	0	0.58014	0	0	0	0.696958	chr5	130655383	130944178	-	lncRNA	AC006525.1	ENSG00000287390
ENSG00000240579.1	0	0	0	0	0	0	0	0	0	0	0	0	0	0	1.37523	1.32651	0	0	0	0	0	0	0	0	0	0	0	0	0	0.73912	0	chr7	127857852	127858488	-	processed_pseudogene	AC006529.1	ENSG00000240579
ENSG00000258587.1	0	0	1.49011	0	0	0	0	0	0	0	0	0	0	2.87153	1.37523	0	0	0	0	0	0	0	0	0	0	0	0	0	0	0	0	chr14	74873684	74874254	+	processed_pseudogene	AC006530.1	ENSG00000258587
ENSG00000261342.1	0	0.974057	0	2.61199	2.16471	2.10664	0	0	0	0	0	0	0	0	0	2.65302	0	0	0	0	2.14652	0.928511	0	0	0.687492	1.17053	0	0	1.02751	0	0.696958	chr19	2727743	2729327	-	lncRNA	AC006538.1	ENSG00000261342
ENSG00000267001.1	0	0	0	0	0	0	0	0	0	0	0	0	0	0	0	0	0	0	0	0	0	0	0	0	0	0	0	0	0	0	0	chr19	2717769	2740048	-	protein_coding	AC006538.2	ENSG00000267001
ENSG00000276097.1	0	0	0	0	0	0	0	0	0	0	0	0	0	0	0	0	0	0	0	0	0	0	0	0	0	0	0	0	0	0	0	chr19	2700689	2701266	-	lncRNA	AC006538.3	ENSG00000276097
ENSG00000286460.1	0	0	0	0	0	0	0	0	0	0	0	0	0	0	0	0	0	0	0	0	0	0	0	0	0	0	0	0	0	0	0	chr19	2721710	2724517	+	lncRNA	AC006538.4	ENSG00000286460
ENSG00000240673.1	0	0	0	1.30599	6.49413	4.21327	0	0	0.923606	4.66696	0	0.972822	0	1.43576	0	0	0	0	1.79855	0	0	0	0	0	0	0	0	0	0	0	0	chr19	20079818	20080539	-	processed_pseudogene	AC006539.1	ENSG00000240673
ENSG00000268070.1	0	0	0	0	0	0	0	0	0	0	0	0	0	0	0	0	0	0	0	0	0	0	0	0	0	0	0	0	0	0	0	chr19	20033444	20034332	+	processed_pseudogene	AC006539.2	ENSG00000268070
ENSG00000274033.1	0	0	0	0	0	0	0	0	0	0	0	0	0	0	0	0	0	0	0	0	0	0	0	0	0	0	0	0.507919	0	0	0	chr19	20056466	20056594	-	unprocessed_pseudogene	AC006539.3	ENSG00000274033
ENSG00000236540.7	0	0	0	0	0	0	0	0	0	0	0	0	0	0	0	0	0	0	0	0	1.07326	0	0	0	0	0	0	0	0	0	0	chr22	20058030	20070569	-	lncRNA	AC006547.1	ENSG00000236540
ENSG00000243762.1	0	0	0	0	0	0	0	0	0	0	0	0	0	0	0	1.32651	0.888668	0.854676	0	0	0	0	0	0	0.687492	0	0	0	0	0	1.39392	chr22	20110821	20111875	-	lncRNA	AC006547.2	ENSG00000243762
ENSG00000268292.1	0	0	0	0	0	0	0	0	0	0	0	0	0	0	0	0	0	0	0	0	0	0	0	0	0	0	0	0	0	0	0	chr22	20064552	20065705	-	lncRNA	AC006547.3	ENSG00000268292
ENSG00000225480.1	0	0	0	0	0	0	0	0	0	0	0	0	0	0	0	0	0	0	0	0	0	0	0	0	0	0	0	0	0	0	0	chr22	16897445	16897546	+	processed_pseudogene	AC006548.1	ENSG00000225480
ENSG00000270226.1	0	0	0	0	0	0	0	0	0	0	0	0	0	0	0	0	0	0	0	0	0	0	0	0	0	0	0	0	0	0	0	chr22	17012404	17012932	+	processed_pseudogene	AC006548.2	ENSG00000270226
ENSG00000285045.1	0	0	0	0	0	0	0	0	0	0	0	0	0	0	0	0	0	0	0	0	0	0	0	0	0	0	0	0	0	0	0	chr22	16953895	16956808	+	unprocessed_pseudogene	AC006548.3	ENSG00000285045
ENSG00000267150.1	0	0	0	0	0	0	0	0	0	0	0	0	0	0	0	0	0	0	0	0	0	0	0	0	0	0	0	0	0	0	0	chr18	14089935	14091019	+	lncRNA	AC006557.1	ENSG00000267150
ENSG00000267324.1	0	0	0	0	0	0	0	0	0	0	0	0	0	0	0	0	0	0	0	0	0	0	0	0	0	0	0	0	0	0	0	chr18	14143596	14151139	-	processed_pseudogene	AC006557.2	ENSG00000267324
ENSG00000267356.1	0	0	0	0	0	0	0	0	0	0	0	0	0	0	0	0	0	0	0	0	0	0	0	0	0	0	0	0	0	0	0	chr18	14104542	14105226	+	lncRNA	AC006557.3	ENSG00000267356
ENSG00000267756.1	0	0	0	0	0	0	0	0	0	0	0	0	0	0	0	0	0	0	0	0	0	0	0	0	0	0	0	0	0	0	0	chr18	14074912	14075741	-	unprocessed_pseudogene	AC006557.4	ENSG00000267756
ENSG00000270469.1	0	0	0	0	0	0	0	0	0	0	0	0	0	0	0	0	0	0	0	0	0	0	0	0	0	0	0	0	0	0	0	chr18	14053951	14054761	+	processed_pseudogene	AC006557.5	ENSG00000270469
ENSG00000279352.1	0	0	0	0	0	0	0	0	0	0	0	0	0	0	0	0	0	0	0	0	0	0	0	0	0	0	0	0	0	0	0	chr18	14010054	14010917	+	TEC	AC006557.6	ENSG00000279352
ENSG00000273368.1	0	0	0	0	0	0	0	0	0	0	0	0	0	0	0	0	0	0	0	0	0	0	0	0	0	0	0	0	0	0	0	chr18	8154558	8155070	+	lncRNA	AC006566.1	ENSG00000273368
ENSG00000286649.1	0	0	0	0	0	0	0	0	0	0	0	0	0	0	0	0	0	0	0	0	0	0	0	0	0	0	0	0	0	0	0	chr18	8133203	8136032	-	lncRNA	AC006566.2	ENSG00000286649
ENSG00000257105.1	0	0	0	0	0	0	0	0	0	0	0	0	0	0	0	0	0	0	0	0	0	0	0	0	0	0	0	0	0	0	0	chr12	8987175	8996566	-	lncRNA	AC006581.1	ENSG00000257105
ENSG00000282022.1	0	0	0	0	0	0	0	0	0	0	0	0	0	0	1.37523	0	0	0	0	2.96563	0	0	0	0.851625	0	0	0	0	0	0	0	chr12	8858143	8915276	-	lncRNA	AC006581.2	ENSG00000282022
ENSG00000261882.1	0	0	0	0	0	0	0	0	0	0	0	0	0	0	0	0	0	0	0	0	0	0	0	0	0	0	0	0	0	0	0	chr17	56368063	56368215	+	processed_pseudogene	AC006600.1	ENSG00000261882
ENSG00000279606.1	0	0	0	0	2.16471	0	0	1.2557	0	0	0	0	0	0	0	0	4.44334	14.5295	14.3884	19.7709	16.0989	23.2128	3.00222	4.25813	3.43746	5.26739	6.38154	0.507919	0	5.17384	3.48479	chr17	56471142	56473647	+	TEC	AC006600.2	ENSG00000279606
ENSG00000279918.1	0	0	0	0	0	0	0	0	0	0	0	0	0	0	0	0	0	0	0	0	0	0	0	0	0	0	0	0	0	0	0	chr4	19098199	19098740	+	TEC	AC006840.1	ENSG00000279918
ENSG00000275314.1	0	0	0	0	0	0	0	0	0	0	0	0	0	0	0	0	0	0	0	0	0	0	0	0	0	0	0	0	0	0	0	chrX	36794500	36795460	-	unprocessed_pseudogene	AC006924.1	ENSG00000275314
ENSG00000255977.1	0	0.974057	1.49011	0	2.16471	0	0	3.7671	1.84721	2.33348	1.02821	0	6.93606	4.30729	0	0	2.666	1.70935	0.899276	1.97709	4.29305	3.71404	0.750554	0	0	0	0	0	0	0	0	chr12	7606834	7607331	+	processed_pseudogene	AC006927.1	ENSG00000255977
ENSG00000284327.1	0	0	0	0	0	0	0	0	0	0	0	0	0	0	0	0	0	0	0	0	0	0	0	0	0	0	0	0	0	0	0	chr12	7619872	7620260	-	processed_pseudogene	AC006927.2	ENSG00000284327
ENSG00000284522.1	0	0	0	0	0	0	0	0	0	0	0	0	0	0	0	0	0	0	0	0	0	0	0	0	0	0	0	0	0	0	0	chr12	7626103	7626486	+	processed_pseudogene	AC006927.3	ENSG00000284522
ENSG00000284591.1	0	0	0	0	0	0	0	0	0	0	0	0	0	0	0	0	0	0	0	0	0	0	0	0	0	0	0	0	0	0	0	chr12	7620542	7621450	+	processed_pseudogene	AC006927.4	ENSG00000284591
ENSG00000285142.1	0	0	0	0	0	0	0	0	0	0	0	0	0	0	0	0	0	0	0	0	0	0.928511	0	0	0	0	0	0	0	0	0	chr12	7637396	7647086	-	unprocessed_pseudogene	AC006927.5	ENSG00000285142
ENSG00000269194.1	0	0	0	0	0	0	0	0	0.923606	1.16674	0	0	0	0	0	0	0	0	0	0	0	0	0	0	1.37498	0	0	0	0	0.73912	0	chr19	49808933	49809738	+	lncRNA	AC006942.1	ENSG00000269194
ENSG00000235328.1	0	0	0	0	0	0	0	0	0	0	0	0	0	1.43576	0	0	0.888668	0	0	0	0	0	0	0	0	0	0	0	0	0	0	chr22	17093612	17093939	-	processed_pseudogene	AC006946.1	ENSG00000235328
ENSG00000273203.1	0	0	0	0	0	0	0	0	0	0	0	0	0	0	0	0	0	0	0	0	0	0	0	0	0.687492	1.17053	0	0	0	0	0	chr22	17067821	17070675	+	lncRNA	AC006946.2	ENSG00000273203
ENSG00000273442.1	0	0	0	0	0	0	0	0	0	0	0	0	0	0	0	0	0	0	0	0	0	0	0	0	0	0	0	0	0	0	0	chr22	17080701	17081456	+	lncRNA	AC006946.3	ENSG00000273442
ENSG00000229330.2	0	0	0	0	0	0	0	0	0	0	0	0	0	0	0	0	0	0	0	0	0	0	0	0	0	0	0	0	0	0	0	chr17	66676372	66677404	+	lncRNA	AC006947.1	ENSG00000229330
ENSG00000234457.1	0	0	0	0	0	0	0	1.2557	0	0	0	0	0	0	0	0	0	0	0	0	0	0	0	0	0	0	0	0	1.02751	0	0	chr7	36305631	36305904	+	processed_pseudogene	AC006960.1	ENSG00000234457
ENSG00000237400.1	0	0	0	0	0	0	0	0	0	0	0	0	0	1.43576	0	0	0	0	0	0	0	0	0	0	0	0	0	0	0	0	0	chr7	36463023	36504513	+	lncRNA	AC006960.2	ENSG00000237400
ENSG00000260070.1	0	0	0	0	0	0	0	0	0	1.16674	0	0	0	0	1.37523	0	0	0	0	0	0	0	0	0	0	0	0	0	0	0	0	chr7	36319775	36320479	+	lncRNA	AC006960.3	ENSG00000260070
ENSG00000279587.1	0	0	0	0	0	0	0	0	0	0	0	0	0	0	0	0	0	0	0	1.97709	1.07326	0	0	0	0	0	0	1.52376	0	0	0	chrX	117894632	117895683	-	TEC	AC006963.1	ENSG00000279587
ENSG00000229365.3	0	0	0	0	0	0	0	0	0	0	0	0	0	0	0	0	0	0	0	0	0	0	0	0	0	0	0	0	0	0	0	chr7	157087955	157088543	-	processed_pseudogene	AC006967.1	ENSG00000229365
ENSG00000236102.2	0	0	0	0	0	0	0	0	0	0	0	0	0	0	0	0	0	0	0	0	0	0	0	0	0	0	0	0	0	0	0	chr7	157057709	157058514	-	lncRNA	AC006967.2	ENSG00000236102
ENSG00000269446.2	0	0	0	0	0	0	0	0	0	0	0	0	0	0	0	0	0	0	0	0	0	0	0	0	0	0	0	0	0	0	0	chr7	157109980	157111072	+	lncRNA	AC006967.3	ENSG00000269446
ENSG00000233028.1	0	0	0	0	0	0	0	0	0	0	0	0	0	0	0	0	0	0	0	0	0	0	0	0	0	0	0	0	0	0	0	chr7	56175634	56176412	+	processed_pseudogene	AC006970.1	ENSG00000233028
ENSG00000285670.1	0	0	0	0	0	0	0	0	0	0	0	0	0	0	0	0	0	0	0	0	0	0	0	0	0	0	0	0	0	0	0	chr7	56214979	56220747	+	lncRNA	AC006970.2	ENSG00000285670
ENSG00000218586.3	3.89732	0	1.49011	0	2.16471	0	1.64112	0	0	2.33348	0	0	3.46803	0	0	0	0.888668	2.56403	1.79855	0.988545	4.29305	0	3.00222	0	0.687492	0.585266	0.58014	0	1.02751	2.95648	0	chr7	54933699	54938184	+	processed_pseudogene	AC006971.1	ENSG00000218586
ENSG00000285666.1	0	0	0	0	0	0	0	0	0	0	0	0	0	0	0	0	0	0	0	0	0	0	0	0	0	0	0	0	0	0	0	chr7	76818377	76903041	-	lncRNA	AC006972.1	ENSG00000285666
ENSG00000283504.1	0	0	0	0	0	0	0	0	0	0	0	0	0	0	0	0	0	0	0	0	0	0	0	0	0	0	0	0	0	0	0	chr7	148473599	148503458	-	lncRNA	AC006974.1	ENSG00000283504
ENSG00000283648.1	0	0	0	0	0	0	0	0	0	0	0	0	0	0	0	0	0	0	0	0	0	0	0	0	0	0	0	0	0	0	0	chr7	148543677	148572177	-	lncRNA	AC006974.2	ENSG00000283648
ENSG00000235859.5	20.4609	17.533	20.8615	20.8959	15.153	2.10664	22.9757	27.6254	10.1597	9.33391	13.3667	17.5108	13.8721	10.0504	6.87615	26.5302	21.328	29.9137	16.187	49.4272	19.3187	29.7123	23.2672	32.3618	30.2496	32.7749	23.2056	20.3168	19.5227	22.1736	33.454	chr7	30371508	30372741	+	processed_pseudogene	AC006978.1	ENSG00000235859
ENSG00000281593.1	0	0	0	0	0	0	0	0	0	0	0	0	0	0	0	0	0	0	0	0	0	0	0	0	0	0	0	0	0	0	0	chr7	30362400	30412502	+	protein_coding	AC006978.2	ENSG00000281593
ENSG00000274445.1	0	0	0	0	0	0	0	0	0	0	0	0	0	0	0	0	0	0	0	0	0	0	0	0	0	0	0	0	0	0	0	chrY	9868462	9868702	-	processed_pseudogene	AC006986.1	ENSG00000274445
ENSG00000278478.1	0	0	0	0	0	0	0	0	0	0	0	0	0	0	0	0	0	0	0	0	0	0	0	0	0	0	0	0	0	0	0	chrY	10070131	10070409	+	processed_pseudogene	AC006987.1	ENSG00000278478
ENSG00000224518.2	0	0	0	0	0	0	0	0	0	0	0	0	0	0	0	0	0	0	0	0	0	0	0	0	0	0	0	0	0	0	0	chrY	14941746	14942715	+	processed_pseudogene	AC006989.1	ENSG00000224518
ENSG00000279317.2	0	0	0	0	0	0	0	0	0	0	0	0	0	0	0	0	1.77734	3.4187	0	5.93127	3.21979	2.78553	3.00222	2.55488	0	0.585266	0	2.53959	1.02751	2.21736	5.57566	chr2	210171518	210233976	+	lncRNA	AC006994.1	ENSG00000279317
ENSG00000213542.3	0	0.974057	0	0	4.32942	0	0	0	0	0	0	0	0	0	0	1.32651	0	0	0	0	0	0	0	0	1.37498	2.34106	0	0	1.02751	2.21736	0	chr7	77115399	77116192	-	processed_pseudogene	AC007000.1	ENSG00000213542
ENSG00000225726.1	0	0	0	0	0	0	0	1.2557	0	0	0	0	0	0	0	0	0	0	0	0	0	0	0	0	0	0	0	0	0	0	0	chr7	77071751	77072237	-	processed_pseudogene	AC007000.2	ENSG00000225726
ENSG00000259628.1	0	0	0	0	0	0	0	2.5114	0	0	0	1.94564	0	0	0	0	0.888668	0	1.79855	0	0	2.78553	0	0	0	0	0	0	0	0	0	chr7	77043721	77198626	+	lncRNA	AC007000.3	ENSG00000259628
ENSG00000267055.1	0	0	0	0	0	0	0	0	0	0	0	0	0	0	0	0	0	0	0	0	0	0	0	0	0	0	0	0	0	0	0	chr7	20096137	20130475	+	lncRNA	AC007001.1	ENSG00000267055
ENSG00000231183.4	0	0	0	0	0	0	0	0	0	0	0	0	0	0	0	0	0	0	0	0	0	0	0	0	0	0	0	0	0	0	0	chr7	76902480	76919191	+	lncRNA	AC007003.1	ENSG00000231183
ENSG00000244239.1	0	0	0	0	0	0	0	0	0	0	0	0	0	0	0	0	0	0	0	0	0	0	0	0	0	0	0	0	0	0	0	chr7	8262233	8262821	+	lncRNA	AC007009.1	ENSG00000244239
ENSG00000259963.1	0	0	0	0	0	0	0	0	0	0	0	0	0	0	0	0	0	0	0	0	0	0	0	0	0	0	0	0	0	0	0	chr16	6721786	6721960	+	processed_pseudogene	AC007012.1	ENSG00000259963
ENSG00000278975.1	0	0	0	0	0	0	0	0	0	0	0	0	0	0	0	0	0	0	0	0	0	0	0	0	0	0	0	0	0	0	0	chr16	6703883	6705558	+	TEC	AC007012.2	ENSG00000278975
ENSG00000262020.1	0	0	0	0	0	0	0	0	0	0	0	0	0	0	0	0	0	0	0	0	0	0	0	0	0	0	0	0	0	0	0	chr16	11066496	11071102	-	lncRNA	AC007014.1	ENSG00000262020
ENSG00000274038.1	3.89732	3.89623	2.98022	1.30599	17.3177	16.8531	3.28225	6.2785	0.923606	2.33348	8.22566	0.972822	8.09207	2.87153	11.0018	1.32651	0	7.69208	0	0	2.14652	0	1.50111	0	1.37498	0.585266	2.32056	0	5.13754	3.6956	0	chr16	11056556	11057034	+	lncRNA	AC007014.2	ENSG00000274038
ENSG00000249930.1	0	0	0	0	0	4.21327	1.64112	0	0	0	1.02821	0	0	0	0	0	0	0	0	0.988545	0	0	0	0	0	0	0	0.507919	0	0	0	chr4	15492729	15492972	-	processed_pseudogene	AC007016.1	ENSG00000249930
ENSG00000271185.1	0	0	0	0	0	0	0	0	0	0	0	0	0	0	0	0	0	0	0	0	0	0	0	0	0	0	0	0	0	0	0	chr7	10940423	10940735	+	lncRNA	AC007029.1	ENSG00000271185
ENSG00000273320.1	0.974329	0	0	0	0	2.10664	0	0	0	0	0	0	0	1.43576	0	0	0.888668	0.854676	1.79855	0	0	0.928511	1.50111	0	0.687492	2.92633	0.58014	0.507919	3.08252	0	0	chr7	106285480	106286326	+	lncRNA	AC007032.1	ENSG00000273320
ENSG00000227017.1	0	0	4.47033	2.61199	0	2.10664	0	0	0	0	0	0	0	0	1.37523	0	0	0	0	0	0	0	0	0	0	0	0	0	0	0	0	chr7	30176387	30179014	-	lncRNA	AC007036.1	ENSG00000227017
ENSG00000230751.1	0	0.974057	1.49011	3.91798	6.49413	0	6.5645	3.7671	0	0	0	0	0	0	0	0	0	2.56403	0	3.95418	4.29305	3.71404	4.50332	0.851625	2.06248	1.17053	1.16028	3.04751	3.08252	0	4.18175	chr7	30140870	30141417	+	lncRNA	AC007036.2	ENSG00000230751
ENSG00000251660.1	0	0	0	0	0	0	0	0	0	0	0	0	0	0	0	0	0	0	0	0	0	0	0	0	0	0	0	0	0	0	0	chr7	30157531	30159534	+	lncRNA	AC007036.3	ENSG00000251660
ENSG00000283618.1	0	0	0	0	0	0	0	0	0	0	0	0	0	0	0	0	0	0	0	0	0	0	0	0	0	0	0	0	0	0	0	chr7	30115845	30115994	-	sRNA	AC007036.4	ENSG00000283618
ENSG00000286847.1	0	0	0	0	0	0	0	0	0	0	0	0	0	0	0	0	0	0	0	0	0	0	0	0	0	0	0	0	0	0	0	chr7	30129507	30134714	-	lncRNA	AC007036.5	ENSG00000286847
ENSG00000272807.1	2.92299	4.87028	1.49011	2.61199	8.65884	0	9.84674	1.2557	12.0069	0	6.16924	8.7554	2.31202	10.0504	6.87615	3.97953	5.33201	11.9655	12.5899	8.8969	8.58609	7.42808	7.50554	6.813	3.43746	8.19372	2.32056	1.52376	3.08252	2.21736	2.09087	chr2	210028417	210029156	+	lncRNA	AC007038.1	ENSG00000272807
ENSG00000228384.4	0	0	0	0	0	0	0	0	0	0	0	0	0	0	0	0	0	0	0	0	0	0	0	0	0	0	0	0	0	0	0	chr2	70994510	71002754	+	lncRNA	AC007040.1	ENSG00000228384
ENSG00000258881.6	0	0	0	1.30599	0	0	0	0	0	0	0	0	0	0	0	0	0.888668	0	0	0.988545	0	0	0	0	0	0	0	0	0	0	0	chr2	70939318	70995336	-	protein_coding	AC007040.2	ENSG00000258881
ENSG00000277764.1	0	0	0	0	0	0	0	0	0	0	0	0	0	0	0	0	0	0	0	0	0	0	0	0	0	0	0	0	0	0	0	chr2	70900155	70900351	+	misc_RNA	AC007040.3	ENSG00000277764
ENSG00000237358.1	0	0	0	0	0	0	0	0	0	0	0	0	0	0	0	0	0	0	0	0	0	0	0	0	0	0	0	0	0	0	0	chr22	16876552	16876902	-	processed_pseudogene	AC007064.1	ENSG00000237358
ENSG00000237689.1	0	0	0	0	0	0	0	0	0	0	0	0	0	0	0	0	0	0	0	0	0	0	0	0	0	0	0	0	0	0	0	chr22	16869478	16871126	+	lncRNA	AC007064.2	ENSG00000237689
ENSG00000237835.1	0	0	0	0	0	0	0	0	0	0	0	0	0	0	0	0	0	0	0	0	0	0	0	0	0	0	0	0	0	0	0	chr22	16855804	16856162	+	processed_pseudogene	AC007064.3	ENSG00000237835
ENSG00000283535.1	0	0	0	0	0	0	0	0	0	0	0	0	0	0	0	0	0	0	0	0	0	0	0	0	0	0	0	0	0	0	0	chr22	16844399	16846357	+	unprocessed_pseudogene	AC007064.4	ENSG00000283535
ENSG00000213216.2	0.974329	0	0	1.30599	2.16471	6.31991	8.20562	1.2557	3.69442	3.50022	0	0.972822	0	0	1.37523	1.32651	0	0	0.899276	0	1.07326	1.85702	0	2.55488	1.37498	0	0.58014	1.52376	1.02751	0	2.09087	chr9	123029373	123029753	-	processed_pseudogene	AC007066.1	ENSG00000213216
ENSG00000261094.2	3.89732	0.974057	4.47033	9.14196	12.9883	4.21327	8.20562	2.5114	12.0069	10.5007	4.11283	7.78258	13.8721	11.4861	8.25138	5.30604	14.2187	16.2388	17.9855	5.93127	23.6118	12.0706	12.7594	11.0711	8.2499	7.02319	2.9007	9.14254	5.13754	5.17384	8.3635	chr9	122937623	122940333	+	lncRNA	AC007066.2	ENSG00000261094
ENSG00000286718.1	0	0	0	1.30599	0	0	0	0	0	0	0	0.972822	0	1.43576	0	0	0	0	0	0	0	0	0	0.851625	0	0	0	0	0	0	1.39392	chr9	122940733	122941260	-	lncRNA	AC007066.3	ENSG00000286718
ENSG00000223838.2	0	0	0	0	0	0	0	0	0	0	0	0	0	0	0	0	0	0	0	0	0	0	0	0	0	0	0	0	0	0	0	chr7	19353531	19578606	+	lncRNA	AC007091.1	ENSG00000223838
ENSG00000285673.1	0	0	0	0	0	0	0	0	0	0	0	0	0	0	0	0	0	0	0	0	0	0	0	0	0	0	0	0	0	0	0	chr2	59014354	59277688	+	lncRNA	AC007092.1	ENSG00000285673
ENSG00000231609.7	43.8448	37.9882	74.5054	97.9496	41.1295	153.784	139.496	82.8762	60.958	78.1715	103.849	61.2878	54.3325	55.9948	71.512	30.5097	31.9921	51.2806	43.1653	27.6793	76.2016	59.4247	37.5277	45.1361	34.3746	27.5075	40.6098	50.284	54.4579	59.8687	27.8783	chr2	62957326	63048640	-	lncRNA	AC007098.1	ENSG00000231609
ENSG00000231172.2	0	0	0	0	0	0	0	0	0	0	0	0	0	0	0	0	0	0	0	0	0	0	0	0	0	0	0	0	0	0	0	chr2	75524068	75542706	+	lncRNA	AC007099.1	ENSG00000231172
ENSG00000237293.1	0	0	0	0	0	0	0	0	0	0	0	0	0	0	0	0	0	0	0	0	0	0	0	0	0	0	0	0	0	0	0	chr2	75474453	75482579	+	lncRNA	AC007099.2	ENSG00000237293
ENSG00000238410.1	0	0	0	0	0	0	0	0	0	0	0	0	0	0	0	0	0	0	0	0	0	0	0	0	0	0	0	0	0	0	0	chr2	75489576	75489710	+	snoRNA	AC007099.3	ENSG00000238410
ENSG00000271955.2	0	0.974057	4.47033	0	0	0	0	0	0.923606	1.16674	2.05641	0.972822	3.46803	4.30729	1.37523	0	5.33201	14.5295	5.39566	28.6678	18.2455	28.7838	5.25388	13.626	3.43746	8.19372	2.32056	3.55543	4.11003	6.65208	8.3635	chr2	59218680	60100200	-	lncRNA	AC007100.1	ENSG00000271955
ENSG00000286604.1	0	0	0	0	0	0	0	0	0	0	0	0	0	0	0	0	0	0	0	0	0	0	0	0	0	0	0	0	0	0	0	chr2	59778685	59791656	+	lncRNA	AC007100.2	ENSG00000286604
ENSG00000251410.2	0	0	0	0	0	0	0	0	0	0	0	0	0	0	0	0	0	0	0	0	0	0	0	0	0	0	0	0	0	0	0	chr4	27964517	27985063	-	lncRNA	AC007106.1	ENSG00000251410
ENSG00000287389.1	0	0	0	0	0	0	0	0	0	0	2.05641	0	0	0	0	0	0	0	0	0	0	0	0	0	0	0	0	0.507919	1.02751	0	0.696958	chr4	27917753	27943065	+	lncRNA	AC007106.2	ENSG00000287389
ENSG00000263004.2	0.974329	8.76651	17.8813	5.22398	0	6.31991	0	3.7671	11.0833	9.33391	9.25387	5.83693	6.93606	7.17882	11.0018	2.65302	1.77734	18.8029	4.49638	2.96563	5.36631	4.64255	7.50554	1.70325	4.12495	9.94952	11.6028	8.63462	5.13754	4.43472	19.5148	chr17	57071814	57085024	-	lncRNA	AC007114.1	ENSG00000263004
ENSG00000263089.1	0	0	0	0	0	0	0	0	0	0	0	0	0	0	0	0	0	0	0	0	0	0	0	0	0	0	0	0	0	0	0	chr17	57092145	57096425	-	lncRNA	AC007114.2	ENSG00000263089
ENSG00000258148.2	0	0	0	0	0	0	0	0	0	0	0	0	0	0	0	0	0	0	0	0	0	0	0	0	0	0	0	0	0	0	0	chr12	91193709	91193942	+	processed_pseudogene	AC007115.1	ENSG00000258148
ENSG00000250497.1	0	0	0	0	0	0	0	0	0	0	1.02821	0.972822	0	0	0	0	0	0	0	0.988545	0	0	0	0	0	0	0	0	0	0	0	chr4	13777377	13782157	-	lncRNA	AC007126.1	ENSG00000250497
ENSG00000229970.3	0	0	0	0	0	0	0	0	0	0	0	0	0	0	0	0	0	0	0	0	1.07326	0	0	0	0	0	0	0	0	0	0	chr7	8262264	8344516	+	lncRNA	AC007128.1	ENSG00000229970
ENSG00000272328.1	0	0	0	0	0	0	0	0	0	0	0	0	0	0	0	0	0	0	0	0	0	0	0	0	0	0	0.58014	0	0	0	0	chr7	8303741	8341343	+	lncRNA	AC007128.2	ENSG00000272328
ENSG00000286478.1	0	0	0	0	0	0	0	0	0	0	0	0	0	0	0	0	0	0	0	0	0	0	0	0	0	0	0	0	0	0	0	chr7	27617474	27627496	+	lncRNA	AC007130.1	ENSG00000286478
ENSG00000285611.2	0	0	0	0	0	0	0	0	0	0	0	0	0	0	0	1.32651	0	0	0	0	0	0	0	0	0	0	0.58014	0	0	0	0	chr2	60057601	60071127	+	lncRNA	AC007132.1	ENSG00000285611
ENSG00000267180.1	0	0	0	0	0	0	0	0	0	0	0	0	0	0	0	0	0	0	0	0	0	0	0	0	0	0	0	0	0	0	0	chr19	2030853	2031051	-	transcribed_processed_pseudogene	AC007136.1	ENSG00000267180
ENSG00000262516.1	0	0	0	0	0	0	0	0	0	0	0	0	0	0	0	0	0	0	0	0	0	0	0	0	0	0	0	0	0	0	0	chr16	3840528	3841010	+	processed_pseudogene	AC007151.1	ENSG00000262516
ENSG00000261146.1	0	0	0	0	0	0	0	0	0	0	0	0	0	0	0	0	0	0	0	0	0	0	0	0	0	0	0	0	0	0	0	chr3	137791973	137796678	+	lncRNA	AC007159.1	ENSG00000261146
ENSG00000176043.5	4.87164	5.84434	4.47033	2.61199	19.4824	37.9194	4.92337	5.0228	0.923606	10.5007	7.19745	10.701	9.24808	21.5365	5.50092	14.5916	0.888668	0.854676	1.79855	0.988545	4.29305	5.57106	0.750554	3.4065	1.37498	0.585266	2.32056	3.04751	1.02751	0.73912	0	chr14	72929612	72929930	-	processed_pseudogene	AC007160.1	ENSG00000176043
ENSG00000234718.7	15.5893	24.3514	4.47033	14.3659	45.4589	69.519	39.387	21.3469	26.7846	28.0017	10.2821	11.6739	36.9923	61.7379	34.3808	18.5711	4.44334	10.2561	19.7841	13.8396	9.65936	8.3566	8.2561	4.25813	8.9374	9.36426	6.38154	6.09503	6.16505	4.43472	11.1513	chr7	7738524	7742574	-	transcribed_processed_pseudogene	AC007161.1	ENSG00000234718
ENSG00000270314.1	0	0	0	0	0	0	0	0	0	0	0	0	0	0	0	0	0	0	0	0	0	0	0	0	0	0	0	0	0	0	0	chr7	7735743	7736851	-	processed_pseudogene	AC007161.2	ENSG00000270314
ENSG00000283549.1	0	0	0	0	0	0	0	0	0	0	0	0	0	0	0	0	0	0	0	0	0	0	0	0	0	0	0	0	0	0	0	chr7	7640752	8004053	+	lncRNA	AC007161.3	ENSG00000283549
ENSG00000231815.2	0	0	0	0	0	0	0	0	0	0	0	0	0	0	0	0	0	0	0	0	0	0	0	0	0	0	0	0	0	0	0	chr2	59434552	59442261	+	lncRNA	AC007179.1	ENSG00000231815
ENSG00000233891.8	0	0	0	2.61199	0	0	0	0	2.77082	1.16674	3.08462	0	0	0	2.75046	0	2.666	24.7856	7.19421	24.7136	18.2455	30.6408	4.50332	9.36788	2.06248	2.92633	2.32056	2.53959	3.08252	3.6956	8.3635	chr2	59238703	59733396	-	lncRNA	AC007179.2	ENSG00000233891
ENSG00000270447.1	0	0	0	0	0	0	0	0	0	0	0	0	0	0	0	0	0	0	0	0	0	0	0	0	0	0	0	0	0	0	0	chr2	59514890	59515124	+	processed_pseudogene	AC007179.3	ENSG00000270447
ENSG00000224721.1	0	0	0	0	0	0	0	0	0	0	0	0	0	0	0	0	0	0	0	0	0	0	0	0	0	0	0	0	0	0	0	chr14	75574888	75579588	-	lncRNA	AC007182.1	ENSG00000224721
ENSG00000242951.1	14.6149	19.4811	20.8615	15.6719	4.32942	23.173	13.129	11.3013	7.38885	1.16674	12.3385	12.6467	9.24808	8.61459	5.50092	7.95905	10.664	0.854676	9.89204	4.94272	2.14652	8.3566	11.2583	8.51625	24.7497	29.8486	25.5262	18.2851	18.4951	15.5215	26.4844	chr14	75595805	75596206	-	processed_pseudogene	AC007182.2	ENSG00000242951
ENSG00000280494.2	0	0	0	0	0	0	0	0	0	0	0	0	0	0	0	0	0	0	0	0	0	0	0	0	0	0	0	0	0	0	0	chr14	75604209	75604261	+	miRNA	AC007182.3	ENSG00000280494
ENSG00000279407.1	5.84597	7.79246	17.8813	13.0599	10.8236	8.42654	1.64112	5.0228	7.38885	8.16717	4.11283	5.83693	6.93606	12.9219	6.87615	2.65302	12.4414	9.40144	25.1797	10.874	12.8791	31.5694	15.0111	9.36788	10.9999	8.77899	6.96169	8.1267	22.6052	24.391	11.8483	chr19	45714387	45717381	-	TEC	AC007191.1	ENSG00000279407
ENSG00000268173.3	0	0	0	0	0	0	0	0	0	0	0	0	0	0	0	0	0	0	0	0	0	0	0	0	0	0	0	0	0	0	0	chr19	18153158	18178117	+	protein_coding	AC007192.1	ENSG00000268173
ENSG00000269145.2	0	0	0	0	0	0	0	0	0	0	0	0	0	0	0	0	0	0	0	0	0	0	0	0	0	0	0	0	0	0	0	chr19	18144522	18151691	-	lncRNA	AC007192.2	ENSG00000269145
ENSG00000268810.1	0	0	0	0	0	0	0	0	0	0	0	0	0	0	0	0	0	0	0	0	0	0	0	0	0	0	0	0	0	0	0	chr19	46382492	46383169	-	lncRNA	AC007193.1	ENSG00000268810
ENSG00000269124.1	0	0	0	0	0	0	0	0	0	0	0	0	0	0	0	0	0	0	0	0	0	0	0	0	0	0	0	0	0	0	0	chr19	46320197	46340004	-	lncRNA	AC007193.2	ENSG00000269124
ENSG00000269151.1	0	0	0	0	0	0	0	0	0	0	0	0	0	0	0	0	0	0	0	0	0	0	0	0	0	0	0	0	0	0	0	chr19	46390515	46390852	-	lncRNA	AC007193.3	ENSG00000269151
ENSG00000273791.1	0	0	0	0	0	0	0	0	0	0	0	0	0	0	0	0	0	0	0	0	0	0	0	0	0	0	0	0	0	0	0	chr19	19908268	19909146	-	unprocessed_pseudogene	AC007204.1	ENSG00000273791
ENSG00000274800.1	0	0	0	0	0	0	0	0	0	0	0	0	0	0	0	0	0	0	0	0	0	0	0	0	0	0	0	0	0	0	0	chr19	19978190	19979610	-	unprocessed_pseudogene	AC007204.2	ENSG00000274800
ENSG00000242444.3	0	0	0	0	0	0	0	0	0	0	0	0	0	0	0	0	0	0	0	0	0	0	0	0	0	0	0	0	0	0	0	chr12	4109661	4118132	-	transcribed_processed_pseudogene	AC007207.1	ENSG00000242444
ENSG00000242329.1	0.974329	0	0	1.30599	0	0	0	0	0.923606	1.16674	0	0	0	1.43576	0	1.32651	0.888668	0	0	0	0	0	0.750554	0.851625	2.06248	0.585266	0	0.507919	0	0	0.696958	chr12	12840804	12841079	-	processed_pseudogene	AC007215.1	ENSG00000242329
ENSG00000260488.1	0	0	0	0	0	0	0	0	0	0	0	0	0	0	0	0	0	0	0	0	0	0	0	0	0	0	0	0	0	0	0	chr16	11976851	11977850	-	lncRNA	AC007216.1	ENSG00000260488
ENSG00000261216.1	0	0	0	0	0	0	0	1.2557	0	0	0	0	0	0	0	0	0	0	0	0	0	1.85702	0	0	0	0	0.58014	0	0	0	0	chr16	11908208	11908916	+	lncRNA	AC007216.2	ENSG00000261216
ENSG00000261560.1	5.84597	9.74057	34.2725	14.3659	25.9765	16.8531	9.84674	6.2785	1.84721	4.66696	3.08462	5.83693	5.78005	4.30729	0	6.63254	7.99801	17.9482	15.2877	10.874	7.51283	16.7132	10.5078	5.96138	3.43746	6.43793	4.64112	4.57127	11.3026	8.13032	10.4544	chr16	11881075	11882569	-	lncRNA	AC007216.3	ENSG00000261560
ENSG00000263307.1	0	0	0	0	0	0	0	0	0.923606	1.16674	0	0	2.31202	0	0	1.32651	0	0.854676	0	0.988545	0	0	0	0	2.06248	0	0.58014	1.52376	0	2.95648	0	chr16	11851649	11895611	+	lncRNA	AC007216.4	ENSG00000263307
ENSG00000277458.1	0	0	0	0	0	0	0	0	0	0	0	0	0	0	0	0	0	0	0	0	0	0	0	0	0	0	0	0	0	0	0	chr16	11926199	11926307	+	unprocessed_pseudogene	AC007216.5	ENSG00000277458
ENSG00000260362.1	0	0	0	0	0	0	0	0	0	0	0	0	0	0	0	0	0	0	0	0	0	0	0	0	0	0	0	0	0	0	0	chr16	9666885	9676843	-	lncRNA	AC007218.1	ENSG00000260362
ENSG00000283221.1	0	0	0	0	0	0	0	0	0	0	0	0	0	0	0	0	0	0	0	0	0	0	0	0	0	0	0	0	0	0	0	chr16	9794637	9805571	+	lncRNA	AC007218.2	ENSG00000283221
ENSG00000287830.1	0	0	0	0	0	0	0	0	0	0	0	0	0	0	0	0	0	0	0	0	0	0	0	0	0	0	0	0	0	0	0	chr16	9808856	9810726	+	lncRNA	AC007218.3	ENSG00000287830
ENSG00000263033.2	0	0	0	0	0	0	0	0	0.923606	0	0	0.972822	0	0	0	0	0	0	0	0	0	0	2.25166	0	0	0	0	0	0	0	0	chr16	11196177	11224969	+	lncRNA	AC007220.1	ENSG00000263033
ENSG00000287121.1	0	0	0	0	0	0	0	0	0	0	0	0	0	0	0	0	0	0	0	0	0	0	0	0	0	0	0	0	0	0	0	chr16	11155298	11162818	-	lncRNA	AC007220.2	ENSG00000287121
ENSG00000283003.2	0	0	0	0	0	0	0	0	0	0	0	0	0	0	0	0	0	0	0	0	0	0	0	0	0	0	0	0	0	0	0	chr16	9541970	9614899	+	lncRNA	AC007221.1	ENSG00000283003
ENSG00000283584.1	0	0	0	0	0	0	0	0	0	0	0	0	0	0	0	0	0	0	0	0	0	0	0	0	0	0	0	0	0	0	0	chr16	7431217	7431296	+	snoRNA	AC007222.1	ENSG00000283584
ENSG00000287340.1	0	0	0	0	0	0	0	0	0	0	0	0	0	0	0	0	0	0	0	0	0	0	0	0	0	0	0	0	0	0	0	chr16	7301605	7304638	-	lncRNA	AC007222.2	ENSG00000287340
ENSG00000260835.1	0	0	0	0	0	0	0	0	0	0	0	0	0	0	0	0	0	0	0	0	0	0	0	0	0	0	0	0	0	0	0	chr16	6573767	6577359	+	lncRNA	AC007223.1	ENSG00000260835
ENSG00000260764.1	0	0	0	0	0	0	0	0	0	0	0	0	0	0	0	0	0	0	0	0	0	0	0	0	0	0	0	0	0	0	0	chr16	8731416	8731559	-	processed_pseudogene	AC007224.1	ENSG00000260764
ENSG00000279357.1	0	0.974057	0	0	0	0	0	0	0	0	0	0	0	0	0	0	0	0	0	0	0	0	0.750554	0	0	0	0	0	0	0	0	chr16	8666762	8667271	+	TEC	AC007224.2	ENSG00000279357
ENSG00000260782.1	0	0	0	0	0	0	0	0	0	0	0	0	0	0	0	0	0	0	0	0	0	0	0	0	0	0	0	1.01584	0	1.47824	0	chr16	46789898	46792040	+	processed_pseudogene	AC007225.1	ENSG00000260782
ENSG00000261725.1	0	0	0	0	0	0	0	0	0	0	0	0	0	0	0	0	0	0	0	0	0	0	0	0	0	0	0	0	0	0	0	chr16	46850999	46851254	+	processed_pseudogene	AC007225.2	ENSG00000261725
ENSG00000226230.1	0	0	0	0	0	0	0	0	0	0	0	0	0	0	0	0	0	0	0	0	0	0	0	0	0	0	0	0	0	0	0	chr7	78486530	78487028	+	processed_pseudogene	AC007237.1	ENSG00000226230
ENSG00000231043.3	7.79463	2.92217	0	10.448	2.16471	2.10664	4.92337	1.2557	4.61803	11.6674	3.08462	0.972822	5.78005	11.4861	15.1275	11.9386	5.33201	4.27338	13.4891	0.988545	5.36631	5.57106	6.75499	8.51625	2.74997	4.68213	4.64112	6.09503	7.19256	7.3912	4.87871	chr2	58460292	58462032	-	processed_pseudogene	AC007238.1	ENSG00000231043
ENSG00000206647.1	0	0	0	0	0	0	0	0	0	0	0	0	0	0	0	0	0	0	0	0	0	0	0	0	0	0	0	0	0	0	0	chr2	10155072	10155206	-	snoRNA	AC007240.1	ENSG00000206647
ENSG00000206898.1	0	0	0	0	0	0	0	0	0	0	0	0	0	0	0	0	0	0	0	0.988545	2.14652	0	0	0	0	0	0	0	0	1.47824	2.78783	chr2	10296047	10296180	-	snoRNA	AC007240.2	ENSG00000206898
ENSG00000285872.1	1.94866	0	0	0	0	4.21327	0	0	0	0	2.05641	1.94564	0	1.43576	1.37523	0	0	2.56403	0	4.94272	1.07326	0	0	0.851625	2.06248	0.585266	0.58014	0	0	0.73912	0	chr2	10287800	10302485	-	lncRNA	AC007240.3	ENSG00000285872
ENSG00000278391.1	0	0	0	0	0	0	0	0	0	0	0	0	0	0	0	0	0	0	0	0	0	0	0	0	0	0	0	0	0	0	0	chrY	18336960	18337049	+	misc_RNA	AC007241.1	ENSG00000278391
ENSG00000282909.2	0	0	0	0	0	0	0	0	0	0	0	0	0	0	0	0	0	0	0	0	0	0	0	0	0	0	0	0	0	0	0	chrY	18389297	18405046	-	transcribed_unprocessed_pseudogene	AC007241.2	ENSG00000282909
ENSG00000273063.1	0	0	0	1.30599	0	0	0	0	0	0	0	0.972822	0	0	1.37523	0	7.99801	0	4.49638	0	0	0	6.75499	6.813	0	2.92633	0.58014	2.53959	0	0	2.78783	chr2	58241349	58241686	+	lncRNA	AC007250.1	ENSG00000273063
ENSG00000235653.1	0	0	2.98022	0	0	0	1.64112	0	0	2.33348	0	0	2.31202	0	0	1.32651	4.44334	22.2216	5.39566	25.7022	8.58609	23.2128	1.50111	0	0	0	0.58014	6.60294	0	2.21736	6.27262	chr2	39929110	39929998	+	processed_pseudogene	AC007253.1	ENSG00000235653
ENSG00000223813.3	0	0	0	0	2.16471	0	0	0	0.923606	0	0	0	0	0	0	0	0	0	0	0	0	0	0	0	0	0	0	0	0	0	0	chr7	29514224	29563670	-	lncRNA	AC007255.1	ENSG00000223813
ENSG00000271656.1	0	0	0	0	0	0	0	0	0	0	0	0	0	0	0	0	0	0	0	0	0	0	0	0	0	0	0	0	0	0	0	chr14	81003325	81003645	-	processed_pseudogene	AC007262.1	ENSG00000271656
ENSG00000284959.2	0	0	4.47033	0	0	4.21327	1.64112	0	3.69442	0	4.11283	0	2.31202	1.43576	1.37523	1.32651	0.888668	2.56403	0.899276	3.95418	3.21979	12.0706	2.25166	1.70325	0.687492	2.34106	1.74042	4.57127	1.02751	0.73912	0	chr14	81012099	81170429	-	lncRNA	AC007262.2	ENSG00000284959
ENSG00000287184.1	0	0	0	0	0	0	0	0	0	0	0	0	0	0	0	0	0	0	0	0	0	0	0	0	0	0	0	0	0	0	0	chr7	159107761	159109216	+	lncRNA	AC007269.1	ENSG00000287184
ENSG00000287771.1	0	0	0	0	0	0	0	0	0	0	0	0	0	0	0	0	0	0	0	0	0	0	0	0	0	0	0	0	0	0	0	chr2	102037963	102058190	+	lncRNA	AC007271.1	ENSG00000287771
ENSG00000232719.1	0	0	0	0	0	0	0	0	0	0	0	0	0	0	0	0	0	0	0	0	0	0	0	0	0.687492	0	0	0	0	0	0	chr2	201101382	201103136	+	lncRNA	AC007272.1	ENSG00000232719
ENSG00000223422.1	0	0	0	0	0	0	0	0	0	0	0	0	0	0	0	0	0	0	0	0	0	0	0	0	0	0	0	0	0	0	0	chrY	7678899	7681028	+	unprocessed_pseudogene	AC007274.1	ENSG00000223422
ENSG00000236690.2	0	0	0	0	0	0	0	0	0	0	0	0	0	0	0	0	0	0	0	0	0	0	0	0	0	0	0	0	0	0	0	chrY	7690511	7692678	+	unprocessed_pseudogene	AC007274.2	ENSG00000236690
ENSG00000275280.1	0	0	0	0	0	0	0	0	0	0	0	0	0	0	0	0	0	0	0	0	0	0	0	0	0	0	0	0	0	0	0	chrY	7656968	7657352	+	processed_pseudogene	AC007274.3	ENSG00000275280
ENSG00000278854.1	0	0	0	0	0	0	0	0	0	0	0	0	0	0	0	0	0	0	0	0	0	0	0	0	0	0	0	0	0	0	0	chrY	7845485	7846454	-	processed_pseudogene	AC007275.1	ENSG00000278854
ENSG00000213981.8	0	0	0	0	0	0	0	0	0	0	0	0	0	0	0	0	0	0	0	0	0	0	0	0	0	0	0	0	0	0.73912	0	chr2	170640374	170695374	-	lncRNA	AC007277.1	ENSG00000213981
ENSG00000275414.1	0	0	0	0	0	0	0	0	0	0	0	0	0	0	0	0	0	0	0	0	0	0	0	0	0	0	0	0	0	0	0	chr2	170690564	170690742	+	misc_RNA	AC007277.2	ENSG00000275414
ENSG00000234389.1	0	0	2.98022	0	0	0	0	0	0	0	0	0	0	0	0	0	0	0	0	0	0	0	0	0	0	0	0	0	0	0	0	chr2	102438713	102440475	+	lncRNA	AC007278.1	ENSG00000234389
ENSG00000236525.1	0	0	0	0	0	0	4.92337	2.5114	0	0	0	0	0	0	0	0	0	0	0	0	0	0	0	0	0	0	0	0	0	0	0	chr2	102433957	102435340	+	lncRNA	AC007278.2	ENSG00000236525
ENSG00000287133.1	0	0	0	0	0	0	0	0	0	0	0	0	0	0	0	0	1.77734	0	0	0	0	0.928511	0.750554	0	0	2.92633	0.58014	0	0	0	0	chr2	201643398	201645990	+	lncRNA	AC007279.1	ENSG00000287133
ENSG00000234431.2	0	0	0	0	0	0	0	0	0	0	0	0	0	0	0	0	0	0	0	0	0	0	0	0	0	0	0	0	0	0	0	chr2	201166965	201167546	+	lncRNA	AC007283.1	ENSG00000234431
ENSG00000231519.1	0	0	0	0	0	0	0	0	0	0	0	0	0	0	0	0	0	0	0	0	0	0	0	0	0	0	0	0	0	0	0	chr7	30069658	30075115	-	lncRNA	AC007285.1	ENSG00000231519
ENSG00000267980.1	0.974329	0	0	0	0	0	0	0	2.77082	0	0	0	0	0	2.75046	0	0	0	0	0	0	0	0.750554	0	0	0.585266	1.74042	0	0	0.73912	0	chr19	4363789	4364640	+	lncRNA	AC007292.1	ENSG00000267980
ENSG00000269318.1	0.974329	0	10.4308	2.61199	15.153	10.5332	4.92337	7.5342	0.923606	0	2.05641	2.91847	5.78005	10.0504	5.50092	0	0.888668	0	6.29493	6.91981	3.21979	6.49957	3.00222	0.851625	1.37498	1.17053	1.16028	2.53959	0	4.43472	0.696958	chr19	4356637	4358448	-	lncRNA	AC007292.2	ENSG00000269318
ENSG00000269807.1	0	0	2.98022	0	0	0	0	0	0	0	0	0	0	0	0	0	0	0	0	0	0	0	0	0	0	0	0	0	0	0	0.696958	chr19	4347244	4354057	-	lncRNA	AC007292.3	ENSG00000269807
ENSG00000257715.1	0	0	0	0	0	0	0	0	0	0	0	0	0	0	0	0	0	0	0	0	0	0	0	0	0	0.585266	0	0	0	0	0	chr12	96025323	96027971	+	lncRNA	AC007298.1	ENSG00000257715
ENSG00000257878.1	0	0	0	0	0	0	0	0	0	0	0	0	0	0	0	0	0	0	0	0	0	0	0	0	0	0	0	0	0	0	0	chr12	95996521	96011489	+	lncRNA	AC007298.2	ENSG00000257878
ENSG00000272600.1	0	0	0	0	0	0	0	0	0	0	0	0	0	0	0	0	0	0	0	0	0	0	0	0	0	0	0	0	0	0	0	chr22	20889206	20891214	-	lncRNA	AC007308.1	ENSG00000272600
ENSG00000224946.1	0	0	0	0	0	0	0	0	0	0	0	0	0	0	0	0	0	0	0	0	0	0	0	0	0	0	0	0	0	0	0	chr7	33276834	33277091	-	processed_pseudogene	AC007312.1	ENSG00000224946
ENSG00000234818.1	0	0	0	0	0	0	0	0	0.923606	0	0	0	0	0	0	0	0	0	0	0	0	0	0	0	0	0	0	0	0	0	0	chr2	10589166	10604830	+	lncRNA	AC007314.1	ENSG00000234818
ENSG00000285898.1	0	0	0	0	0	0	0	0	0	0	0	0	0	0	0	0	0	0	0	0	0	0	0	0	0	0.585266	0	0	0	0	0	chr2	40591285	40679604	+	lncRNA	AC007317.1	ENSG00000285898
ENSG00000287468.1	0	0	0	0	0	0	0	1.2557	0	0	0	0	0	0	0	0	0	0.854676	0	0.988545	0	0	0	0	0	0	0	0	0	0	0	chr2	40620667	40639632	-	lncRNA	AC007317.2	ENSG00000287468
ENSG00000273763.2	0	0	0	0	0	0	0	1.2557	2.77082	0	1.02821	1.94564	0	0	0	2.65302	0	1.70935	1.79855	1.97709	3.21979	1.85702	3.00222	0	1.37498	0.585266	0	2.03168	1.02751	2.95648	3.48479	chr2	65203502	65227605	-	transcribed_processed_pseudogene	AC007318.1	ENSG00000273763
ENSG00000224063.6	0	0	0	0	0	0	0	0	0	0	0	0	0	0	0	0	0	0	0	0	0	0	0	0	0	0	0	0	0	0	0	chr2	187003220	187556288	+	lncRNA	AC007319.1	ENSG00000224063
ENSG00000227444.1	0	0	0	0	0	0	0	0	0	0	0	0	0	0	0	0	0	0	0	0	0	0	0	0	0	0	0	0	0	0	0	chrY	21918935	21921106	+	unprocessed_pseudogene	AC007322.1	ENSG00000227444
ENSG00000229725.1	0	0	0	0	0	0	0	0	0	0	0	0	0	0	0	0	0	0	0	0	0	0	0	0	0	0	0	0	0	0	0	chrY	21871331	21873550	+	unprocessed_pseudogene	AC007322.2	ENSG00000229725
ENSG00000237968.1	0	0	0	0	0	0	0	0	0	0	0	0	0	0	0	0	0	0	0	0	0	0	0	0	0	0	0	0	0	0	0	chrY	21940012	21941593	+	unprocessed_pseudogene	AC007322.3	ENSG00000237968
ENSG00000251618.1	0	0	0	0	0	0	0	0	0	0	0	0	0	0	0	0	0	0	0	0	0	0	0	0	0	0	0	0	0	0	0	chrY	21895394	21897559	+	unprocessed_pseudogene	AC007322.4	ENSG00000251618
ENSG00000276017.1	0	0	0	0	0	0	0	0	0	0	0	0	0	0	0	0	0	0	0	0	0	0	0	0	0	0	0	0	0	0	0	KI270734.1	72411	74814	+	protein_coding	AC007325.1	ENSG00000276017
ENSG00000277196.4	0	0	0	0	0	0	0	0	0	0	0	0	0	0	0	0	0	0	0	0	0	0	0	0	0	0	0	0	0	0	0	KI270734.1	138082	161852	-	protein_coding	AC007325.2	ENSG00000277196
ENSG00000278573.1	0	0	0	0	0	0	0	0	0	0	0	0	0	0	0	0	0	0	0	0	0	0	0	0	0	0	0	0	0	0	0	KI270734.1	59711	60316	+	pseudogene	AC007325.3	ENSG00000278573
ENSG00000278817.1	1.94866	0.974057	0	0	4.32942	0	0	0	0	0	2.05641	0.972822	1.15601	0	2.75046	2.65302	2.666	0	0	0	1.07326	0	0	4.25813	0	1.7558	1.16028	1.01584	2.05502	1.47824	2.09087	KI270734.1	131494	137392	+	protein_coding	AC007325.4	ENSG00000278817
ENSG00000271275.1	0	0	0	0	0	0	0	0	0	0	0	0	0	0	0	0	0	0	0	0	0	0	0	0	0	0	0	0	0	0	0	chr22	18997138	18997595	-	processed_pseudogene	AC007326.1	ENSG00000271275
ENSG00000280418.1	0	0	0	0	0	0	0	0	0	0	0	0	0	0	0	0	0	0	0	0	0	0	0	0	0	0	0	0	0	0	0	chr22	18951934	18959512	-	lncRNA	AC007326.2	ENSG00000280418
ENSG00000283583.1	0	0	0	0	0	0	0	0	0	0	0	0	0	0	0	0	0	0	0	0	0	0	0	0	0	0	0	0	0	0	0	chr22	18980695	18981325	-	unprocessed_pseudogene	AC007326.3	ENSG00000283583
ENSG00000283809.1	0	0	0	0	0	0	0	0	0	0	0	0	0	0	0	0	0	0	0	0	0	0	0	0	0	0	0	0	0	0	0	chr22	18906238	18947732	+	protein_coding	AC007326.4	ENSG00000283809
ENSG00000284294.1	0	0	0	0	0	0	0	0	0	0	0	0	0	0	0	0	0	0	0	0	0	0	0	0	0	0	0	0	0	0	0	chr22	18936411	18947741	+	lncRNA	AC007326.5	ENSG00000284294
ENSG00000228770.1	0	0	0	0	0	0	0	0	0	0	0	0	0	0	0	0	0	0	0	0	0	0	0	0	0	0	0	0	0	0	0	chr7	36228621	36228884	-	processed_pseudogene	AC007327.1	ENSG00000228770
ENSG00000229679.1	0	0	0	0	0	0	0	0	0	0	0	0	0	0	0	0	0	0	0	0	0	0	0	0	0	0	0	0	0	0	0	chr7	36229280	36231107	-	lncRNA	AC007327.2	ENSG00000229679
ENSG00000260478.2	0	0	0	0	0	0	0	0	0	0	0	0	0	0	0	0	0	0	0	0	0	0	0	0	0	0	0	0	0	0	0	chr16	52238081	52269574	+	lncRNA	AC007333.1	ENSG00000260478
ENSG00000260975.1	0	0	0	0	0	0	0	0	0	0	0	0	0	0	0	0	0	0	0	0	0	0	0	0	0	0	0	0	0	0	0	chr16	52198012	52227956	-	lncRNA	AC007333.2	ENSG00000260975
ENSG00000261997.1	0	0	0	0	0	0	0	0	0	0	0	0	0	0	1.37523	0	0	0	0	0	0	1.85702	0	0	0	0	0	0	0	0	0	chr16	55538200	55542027	+	lncRNA	AC007336.1	ENSG00000261997
ENSG00000274508.1	0	0	0	0	0	0	0	0	0	0	0	0	0	0	0	0	0	0	0	0	0	0	0	0	0	0	0	0	0	0	0	chr16	55425574	55426130	-	lncRNA	AC007336.2	ENSG00000274508
ENSG00000279030.1	0	0	0	0	0	0	0	0	0	0	0	0	0	0	0	0	0	0	0	0	0	0	0	0	0	0	0	0	0	0	0	chr16	55486618	55488777	+	TEC	AC007336.3	ENSG00000279030
ENSG00000259926.1	2.92299	17.533	20.8615	3.91798	41.1295	18.9597	32.8225	36.4153	6.46524	3.50022	5.14104	12.6467	6.93606	10.0504	5.50092	7.95905	4.44334	17.0935	8.99276	20.7594	30.0513	29.7123	2.25166	3.4065	6.18743	15.2169	8.12197	15.2376	13.3576	7.3912	17.4239	chr16	53448748	53449590	+	lncRNA	AC007342.1	ENSG00000259926
ENSG00000259962.1	0	0	0	0	0	0	0	0	0	0	0	0	0	0	0	0	0	0	0	0	0	0	0	0	0	0	0	0	0	0	0	chr16	53362019	53363678	-	unprocessed_pseudogene	AC007342.2	ENSG00000259962
ENSG00000260078.3	0	0	1.49011	1.30599	0	0	0	0	0	4.66696	0	0	2.31202	1.43576	2.75046	2.65302	0	0.854676	0.899276	0	1.07326	0	0	0	0	0	0	0	0	0.73912	0	chr16	53364982	53373083	-	transcribed_unprocessed_pseudogene	AC007342.3	ENSG00000260078
ENSG00000261804.2	0	0.974057	2.98022	1.30599	0	0	6.5645	0	0	0	0	0	0	0	1.37523	0	0	0	0	0	0	0	0	0	0	0	0	0	0	0	0	chr16	53373479	53385019	+	lncRNA	AC007342.4	ENSG00000261804
ENSG00000262714.1	0.974329	0.974057	2.98022	0	0	0	3.28225	5.0228	0	3.50022	0	0	0	2.87153	0	1.32651	0	0	0	0	0	0	0	0	0	0	0	0	0	0	0	chr16	53386944	53389085	+	lncRNA	AC007342.5	ENSG00000262714
ENSG00000279344.1	0	0	0	0	0	0	0	0	0	0	0	0.972822	0	0	0	0	0	0	0	0	0	0	0	0	0	0	0.58014	0	0	0	0	chr16	53478957	53481550	-	TEC	AC007342.6	ENSG00000279344
ENSG00000279722.1	2.92299	0.974057	0	2.61199	2.16471	0	0	3.7671	1.84721	2.33348	2.05641	1.94564	0	1.43576	0	0	0	0	0	0.988545	0	0	0	0	1.37498	0.585266	0.58014	3.04751	3.08252	0.73912	1.39392	chr16	53487607	53489943	-	TEC	AC007342.7	ENSG00000279722
ENSG00000279741.1	0	0	0	0	0	0	0	0	0	0	0	0	0	0	0	0	0	0	0	0	0	0	0	0	0	0	0	0	0	0	0	chr16	53389886	53390563	+	TEC	AC007342.8	ENSG00000279741
ENSG00000280027.1	0	1.94811	1.49011	0	0	0	0	0	0	0	0	0	0	0	0	0	0	0	0	0	0	0	0.750554	0	0	0	0	0	0	0	0	chr16	53391089	53392473	+	TEC	AC007342.9	ENSG00000280027
ENSG00000286845.1	0	0	0	0	0	0	0	0	0	0	0	0	0	0	0	0	0	0	0	0	0	0	0	0	0	0	0	0	0	0	0	chr16	54490281	54491396	-	lncRNA	AC007343.1	ENSG00000286845
ENSG00000260850.2	0	0	0	0	0	0	0	0	0	0	0	0	0	0	0	0	0	0	0	0	0	0	0	0	0	0	0	0	0	0	0	chr16	51354456	51525157	-	lncRNA	AC007344.1	ENSG00000260850
ENSG00000260258.2	0	0	0	0	0	0	0	0	0	0	0	0	0	0	0	0	0	0	0	0	0	0	0	0	0	0	0	0	0	0	0	chr16	52942139	52943464	+	transcribed_processed_pseudogene	AC007346.1	ENSG00000260258
ENSG00000260939.1	0	0	0	0	0	0	0	2.5114	0	0	0	0.972822	0	0	1.37523	1.32651	0	0.854676	0	0	0	0	0	0	0	0	0	0	0	0	0	chr16	53010395	53011286	-	processed_pseudogene	AC007346.2	ENSG00000260939
ENSG00000261049.2	0	0	0	0	0	0	0	0	0	0	0	0	0	0	0	0	0	0	0	0	0	0	0	0	0	0	0	0	0	0	0	chr16	54033997	54054583	-	lncRNA	AC007347.1	ENSG00000261049
ENSG00000280454.1	0	0	0	0	0	0	0	0	0	0	0	0	0	0	0	0	0	0	0	0	0	0	0	0	0	0	0	0	0	0	0	chr16	54114697	54114878	-	pseudogene	AC007347.2	ENSG00000280454
ENSG00000229424.1	0	0	0	0	0	0	0	0	0	0	0	0	0	0	0	0	0	0	0	0	0	0	0	0	0	0	0	0	0	0	0	chr7	36750687	36763081	+	lncRNA	AC007349.1	ENSG00000229424
ENSG00000230831.1	0	0	0	0	0	0	0	0	0	0	0	0	0	0	0	0	0	0	0	0	0	0	0	0	0	0	0	0	0	0	0	chr7	36838972	36841373	+	lncRNA	AC007349.2	ENSG00000230831
ENSG00000235728.1	0	0	0	0	0	0	0	0	0	0	0	0	0	0	0	0	0	0	0	0	0	0	0	0	0	0	0	0	0	0	0	chr7	36781008	36782789	+	lncRNA	AC007349.3	ENSG00000235728
ENSG00000272984.1	0	0	0	0	0	0	0	0	0	0	0	0	0	0	0	0	0	0	0	0	0	0	0	0	0	0	0	0	0	0	0	chr7	36734004	36734535	-	lncRNA	AC007349.4	ENSG00000272984
ENSG00000286300.1	0	0	0	0	0	0	0	0	0	0	0	0	0	0	0	0	0	0	0	0	0	0	0	0	0	0	0	0	0	0	0	chr7	34124948	34128126	-	lncRNA	AC007350.1	ENSG00000286300
ENSG00000273570.1	0	0	0	0	0	0	0	0	0	0	0	0	0	0	0	0	0	0	0	0	0	0	0	0	0	0	0	0	0	0	0	chr12	97495932	97496057	+	misc_RNA	AC007351.1	ENSG00000273570
ENSG00000273942.1	0	0	0	0	0	0	0	0	0	0	0	0	0	0	0	0	0	0	0	0	0	0	0	0	0	0	0	0	0	0	0	chr12	97492462	97492597	+	misc_RNA	AC007351.2	ENSG00000273942
ENSG00000274230.1	0	0	0	0	0	0	0	0	0	0	0	0	0	0	0	0	0	0	0	0	0	0	0	0	0	0	0	0	0	0	0	chr12	97493178	97493286	+	misc_RNA	AC007351.3	ENSG00000274230
ENSG00000275231.1	0	0	0	0	0	0	0	0	0	0	0	0	0	0	0	0	0	0	0	0	0	0	0	0	0	0	0	0	0	0	0	chr12	97493897	97494003	+	misc_RNA	AC007351.4	ENSG00000275231
ENSG00000236951.5	0	0	0	0	0	0	0	0	0	0	0	0	0	0	0	0	0	0	0	0	0	0	0	0	0	0	0	0	0	0	0	chrY	22100814	22147484	-	lncRNA	AC007359.1	ENSG00000236951
ENSG00000225216.6	0	0	0	0	0	0	0	0	0	0	0	0	0	0	0	0	0	0	0	0	0	0	0	0	0	0	0	0	0	0	0	chr2	205756469	205764006	-	lncRNA	AC007362.1	ENSG00000225216
ENSG00000270677.1	0	0	0	0	0	0	0	0	0	0	0	0	0	0	0	0	0	0	0	0	0	0	0	0	0	0	0	0	0	0	0	chr2	36656322	36656941	-	processed_pseudogene	AC007363.1	ENSG00000270677
ENSG00000226756.1	0	0	1.49011	0	0	0	0	0	0	0	1.02821	0.972822	0	0	1.37523	0	0	0	0	1.97709	0	0	0	4.25813	2.74997	2.34106	1.74042	1.52376	4.11003	0	1.39392	chr2	64644612	64646698	+	lncRNA	AC007365.1	ENSG00000226756
ENSG00000255595.5	0	0	0	0	0	0	0	0	0	0	0	0	0	0	0	0	0	0	0	0	0	0	0	0	0	0	0	0	0	0	0	chr12	126191151	126434227	+	lncRNA	AC007368.1	ENSG00000255595
ENSG00000250098.1	0	0.974057	0	0	2.16471	0	4.92337	1.2557	0.923606	0	1.02821	0	0	0	0	0	0	0.854676	0.899276	5.93127	4.29305	1.85702	0	0.851625	0.687492	0.585266	1.16028	0.507919	0	2.21736	0	chr4	12947574	12948670	-	lncRNA	AC007370.1	ENSG00000250098
ENSG00000250371.1	0	0	0	0	0	0	4.92337	2.5114	0	0	0	0	0	0	0	1.32651	0	0	0.899276	0	3.21979	1.85702	0	0	0	0.585266	1.74042	1.01584	0	0.73912	0	chr4	12859101	12864961	-	lncRNA	AC007370.2	ENSG00000250371
ENSG00000201384.1	0	0	0	0	0	0	0	0	0.923606	0	0	0	0	0	0	0	0	0	0	0	0	0	0	0	0	0	0	0	0	0	0	chr14	77201026	77201140	-	snoRNA	AC007375.1	ENSG00000201384
ENSG00000259164.1	0	0	0	0	0	0	0	0	0	0	0	0	0	0	0	0	0	0	0	0	0	0	0	0	0	0	0	0	0	0	0	chr14	77098311	77225462	+	protein_coding	AC007375.2	ENSG00000259164
ENSG00000269883.1	0	0	0	0	0	0	0	0	0	0	0	0	0	0	0	0	0	0	0	0	1.07326	0	0	0	0	0	0	0	0	0	0	chr14	77140683	77142996	+	lncRNA	AC007375.3	ENSG00000269883
ENSG00000258566.2	0	0	0	0	0	0	0	0	0	0	0	0	0	0	0	0	0	0	0	0	0	0	0	0	0	0	0	0	0	0	0	chr14	76690139	76690742	-	processed_pseudogene	AC007376.1	ENSG00000258566
ENSG00000258569.1	0	0	0	0	0	0	0	0	0	0	0	0	0	0	0	0	0	0	0	0	0	0	0	0	0	0	0	0	0	0	0	chr14	76710658	76761388	-	lncRNA	AC007376.2	ENSG00000258569
ENSG00000273090.1	0	0.974057	0	0	0	0	0	0	0	0	0	0.972822	0	0	0	0	0	0	0	0	0	0	0	0	0	0	0	0	1.02751	0	0	chr2	36513255	36513732	-	lncRNA	AC007378.1	ENSG00000273090
ENSG00000287640.1	0	0	0	0	0	0	0	0	0	0	0	0	0	0	0	0	0	0	0	0	0	0	0	0	0	0	0	0	0	0	0	chr2	60383141	60385794	+	lncRNA	AC007381.1	ENSG00000287640
ENSG00000279519.1	0	0	0	0	0	0	0	0	0	0	0	0	0	0	0	0	0	0	0	0	0	0	0	0	0	0	0	0	0	0	0	chr2	36839922	36842539	-	TEC	AC007382.1	ENSG00000279519
ENSG00000227946.1	1.94866	0	0	0	0	0	0	0	0	0	0	0	0	0	0	0	0.888668	0	0	0	0	0	0	0	0	0	0	0	0	0	0	chr2	206084605	206086564	+	lncRNA	AC007383.1	ENSG00000227946
ENSG00000231955.1	0	0	0	0	0	0	0	0	0	0	0	0	0	0	0	0	0	0	0	0	0	0	0	0	0	0	0	0	0	0	0	chr2	206115547	206122323	+	lncRNA	AC007383.2	ENSG00000231955
ENSG00000277502.1	0	0	0	0	0	0	0	0	0	0	0	0	0	0	0	0	0	0	0	0	0	0	0	0	0	0	0	0	0	0	0	chr2	206160843	206161024	+	misc_RNA	AC007383.3	ENSG00000277502
ENSG00000237513.2	7.79463	7.79246	5.96043	5.22398	32.4707	18.9597	19.6935	20.0912	1.84721	1.16674	1.02821	4.86411	0	5.74306	1.37523	3.97953	0	1.70935	0	0	0	0	0	0	0	1.17053	0.58014	0.507919	2.05502	0.73912	0	chr7	104940943	105000713	+	lncRNA	AC007384.1	ENSG00000237513
ENSG00000286739.1	0	0	0	0	0	0	0	0	0	0	0	0	0	0	0	0	0	0.854676	0	0.988545	0	0	0	0	0	0	0	0	0	0	0	chr2	74754773	74760227	+	lncRNA	AC007387.1	ENSG00000286739
ENSG00000287687.2	0	0	0	0	0	0	0	0	0	0	0	0	0	0	1.37523	0	0	0	0	0	0	0	0	0	0	0	0	0	0	0	0	chr2	74723873	74778780	-	lncRNA	AC007387.2	ENSG00000287687
ENSG00000204929.13	0	0	0	0	0	0	0	1.2557	0	0	0	0	0	0	1.37523	0	0	1.70935	0	0	2.14652	1.85702	0	0	0	0	0	0	0	0	2.09087	chr2	65436711	66200373	+	lncRNA	AC007389.1	ENSG00000204929
ENSG00000235725.1	0	0	0	0	0	0	0	0	0	0	0	0	0	0	0	0	0	0.854676	0	1.97709	0	4.64255	0	0	0	0.585266	0	0	0	0	0	chr2	65589566	65640177	-	lncRNA	AC007389.2	ENSG00000235725
ENSG00000281920.1	0	1.94811	0	0	0	0	0	0	0	0	0	0	0	0	0	0	0	16.2388	1.79855	9.88545	11.8059	4.64255	0	0	0.687492	0	0	0	0	0.73912	0.696958	chr2	65623272	65628424	+	lncRNA	AC007389.3	ENSG00000281920
ENSG00000272054.1	3.89732	3.89623	16.3912	6.52997	23.8118	16.8531	11.4879	10.0456	0.923606	2.33348	7.19745	5.83693	1.15601	4.30729	5.50092	6.63254	7.10935	11.1108	6.29493	11.8625	11.8059	18.5702	9.7572	4.25813	1.37498	4.68213	1.16028	7.61878	4.11003	4.43472	0.696958	chr2	37208875	37212677	+	lncRNA	AC007390.1	ENSG00000272054
ENSG00000232028.1	0	0	0	0	0	0	0	0	0	0	0	0	0	0	0	0	0	0	0.899276	0	0	0	0	0	0	0	0	0	0	0	0	chr2	37325340	37326797	+	lncRNA	AC007391.1	ENSG00000232028
ENSG00000285925.1	0	0	0	0	0	0	0	0	0	0	0	0	0	0	0	0	0	0	0	0	0	0	0	0	0	0	0	0	0	0	0	chr2	37339957	37343796	-	lncRNA	AC007391.2	ENSG00000285925
ENSG00000287316.1	0	0	0	0	0	0	0	0	0.923606	0	0	0	0	0	0	0	0	0	0	0	0	0	0	0	0	0	0	0	0	0	0	chr2	37466781	37524807	+	lncRNA	AC007391.3	ENSG00000287316
ENSG00000231918.1	0	0	0	0	0	0	0	0	0	0	0	0	0	0	0	0	0	0	0	0	0	0	0	0	0	0	0	0	0	0	0	chr2	51032601	52407917	+	lncRNA	AC007402.1	ENSG00000231918
ENSG00000287867.1	0	0	0	0	0	0	0	0	0	0	0	0	0	0	0	0	0	0	0	0	0	0	0	0	0	0	0	0	0	0	0	chr2	51441959	51455913	+	lncRNA	AC007402.2	ENSG00000287867
ENSG00000223859.1	0	0	0	0	0	0	0	0	0	0	0	0	0	0	0	0	0	0	0	0	0	0	0	0	0	0	0	0	0	0	0	chr2	67040546	67041966	+	lncRNA	AC007403.1	ENSG00000223859
ENSG00000234350.5	0	0	0	0	0	0	0	0	0	0	0	0	0	0	0	0	0	0	0	0	0	0	0	0	0	0	0	0	1.02751	0.73912	0	chr2	170700368	170813670	-	lncRNA	AC007405.1	ENSG00000234350
ENSG00000235934.2	0	0	0	3.91798	0	0	0	0	0	0	0	0	0	0	0	0	0	0	0	0	0	0	0	0	0.687492	0	0	0	0	0	0	chr2	170814686	170818037	-	lncRNA	AC007405.2	ENSG00000235934
ENSG00000239467.6	0	0	0	0	0	0	0	0	0	0	0	0	0	0	0	0	0	0	0	0	0	0	0	0	0	0	0	0	0	0	0	chr2	170766878	170778729	+	lncRNA	AC007405.3	ENSG00000239467
ENSG00000286611.1	0	0	0	0	0	0	0	0	0	0	0	0	0	0	0	0	0	0	0	0	0	0	0	0	0	0	0	0	0	0	0	chr2	170820066	170821295	-	lncRNA	AC007405.4	ENSG00000286611
ENSG00000255671.1	0	0	0	0	0	0	0	0	0	0	0	0	0	0	0	0	0	0	0	0	0	0	0	0	0	0	0	0	0	0	0	chr12	193036	194130	+	lncRNA	AC007406.1	ENSG00000255671
ENSG00000255746.1	0	0	0	0	0	0	0	0	0	0	0	0	0	0	0	0	0	0	0	0	0	0	0	0	0	0	0	0	0	0	0	chr12	253442	257299	-	lncRNA	AC007406.2	ENSG00000255746
ENSG00000256540.1	0	0	0	0	0	0	0	0	0	0	0	0	0	0	0	0	0	0	0	0	0	0	0	0	0	0	0	0	0	0	0	chr12	166856	182399	-	lncRNA	AC007406.3	ENSG00000256540
ENSG00000261799.1	18.5122	23.3774	19.3714	19.5899	8.65884	6.31991	41.0281	33.9039	30.479	18.6678	29.818	27.239	46.2404	12.9219	31.6303	21.2241	25.7714	49.5712	35.971	42.5074	68.6888	86.3515	27.7705	26.4004	35.7496	22.8254	45.8311	46.7285	61.6505	59.1296	34.1509	chr12	273954	277123	-	lncRNA	AC007406.4	ENSG00000261799
ENSG00000235495.1	0	0	0	0	0	0	0	0	0	0	0	0	0	0	0	0	0	0	0	0	0	0	0	0	0	0	0	0	0	0	0	chr2	67565604	67684077	-	lncRNA	AC007422.1	ENSG00000235495
ENSG00000271239.1	0	0	0	0	0	0	0	0	0	0	0	0	0	0	0	0	0	0	0	0	0	0	0	0	0	0	0	0	0	0	0	chr17	70778604	70779230	-	lncRNA	AC007423.1	ENSG00000271239
ENSG00000263499.1	0	0	0	0	2.16471	0	0	0	0	0	0	0	0	0	0	0	0	0	0	0	0	0	0	0	0	0	0	0	0	0	0	chr17	57600856	57608412	-	lncRNA	AC007431.1	ENSG00000263499
ENSG00000266100.1	0	0	0	0	0	0	0	0	0	0	0	0	0	0	0	0	0	0	0	0	0	0	0	0	0	0	0	0	0	0	0	chr17	57522248	57523597	-	lncRNA	AC007431.2	ENSG00000266100
ENSG00000280028.1	0	0	0	0	0	0	0	0	0	0	0	0	0	0	0	0	0	0	0	0	0	0	0	0	0	0	0	0	0	0.73912	0	chr17	57531769	57532355	+	TEC	AC007431.3	ENSG00000280028
ENSG00000286387.1	0	0	0	0	0	0	0	0	0	0	0	0	0	0	0	0	0	0	0	0	0	0	0	0	0	0	0	0	0	0	0	chr17	71678899	71743468	-	lncRNA	AC007432.1	ENSG00000286387
ENSG00000277948.1	0	0	0	0	0	0	0	0	0	0	0	0	0	0	0	0	0	0	0	0	0	0	0	0	0	0	0	0	0	0	0	chr2	175092401	175092587	-	misc_RNA	AC007435.1	ENSG00000277948
ENSG00000207410.1	0	0	0	0	2.16471	0	0	0	0	0	0	0	0	0	0	0	0	0	0	0	0	0	0	0	0	0	0	0	0	0	0	chr17	67271469	67271607	+	snoRNA	AC007448.1	ENSG00000207410
ENSG00000264093.1	0	0	0	0	0	0	0	0	0	0	0	0	0	0	0	0	0	0	0	0	0	0	0	0	0	0	0	0	0	0	0	chr17	67276118	67276351	-	processed_pseudogene	AC007448.2	ENSG00000264093
ENSG00000264421.1	0	0	0	0	0	0	0	0	0	0	0	0	0	0	0	0	0	0	0	0	0	0	0	0	0	0	0	0	0	0	0	chr17	67224303	67225541	+	lncRNA	AC007448.3	ENSG00000264421
ENSG00000266473.1	0	0	0	0	0	0	0	0	0	0	0	0	0	0	0	0	0.888668	0	0	0	0	0	0	0	0	0	0	0	0	0	0	chr17	67244837	67245806	+	lncRNA	AC007448.4	ENSG00000266473
ENSG00000285877.1	0	0	0	0	0	0	0	0	0	1.16674	0	0	0	0	0	0	0	0	0	0	0	0	0	0	0	1.7558	1.16028	1.52376	0	0.73912	0	chr17	67244282	67273503	+	lncRNA	AC007448.5	ENSG00000285877
ENSG00000256237.1	0	0	0	0	0	0	0	0	0	0	0	0	0	1.43576	0	0	0	0	0	0	0	0	0	0	0	0	0	0	0	0	0	chr12	11541395	11555838	-	lncRNA	AC007450.1	ENSG00000256237
ENSG00000274551.1	0	0	0	0	0	0	0	0	0	0	0	0	0	0	0	0	0	0	0	0	0	0	0	0	0	0	0	0	0	0	0	chr12	11516425	11521686	-	unprocessed_pseudogene	AC007450.2	ENSG00000274551
ENSG00000277705.1	0	0	0	0	0	0	0	0	0	0	0	0	0	0	0	0	0	0	0	0	0	0	0	0	0	0	0	0	0	0	0	chr12	11507162	11507408	-	processed_pseudogene	AC007450.3	ENSG00000277705
ENSG00000278654.1	0	0	0	0	0	0	0	0	0	0	0	0	0	0	0	0	0	0	0	0	0	0	0	0	0	0	0	0	0	0	0	chr12	11500499	11501022	+	processed_pseudogene	AC007450.4	ENSG00000278654
ENSG00000256708.1	0.974329	2.92217	1.49011	1.30599	0	6.31991	3.28225	0	0.923606	8.16717	0	2.91847	0	10.0504	4.12569	5.30604	2.666	2.56403	0.899276	0	0	0	0	0	0	0	0	0	0	0	0	chr12	68143318	68143690	+	processed_pseudogene	AC007458.1	ENSG00000256708
ENSG00000288605.1	0	0	0	0	0	0	0	0	0	0	0	0	0	0	0	0	0	0	0	0	0	0	0	0	0	0	0	0	0	0	0	chr17	72033772	72220948	-	lncRNA	AC007461.1	ENSG00000288605
ENSG00000226506.6	0	0	0	0	0	0	0	0	0.923606	0	0	1.94564	2.31202	0	0	1.32651	0	0	0	0	0	0	0	0	0	0	0	0	0	0	0	chr2	7886767	7899725	-	lncRNA	AC007463.1	ENSG00000226506
ENSG00000286857.1	0	0	0	0	0	0	0	0	0	0	0	0	0	0	0	0	0	0	0	0	0	0	0	0	0	0	0	0	0	0	0	chr2	7937282	7953402	+	lncRNA	AC007463.2	ENSG00000286857
ENSG00000287641.1	0	0	0	0	0	0	0	0	0	0	0	0	0	0	0	0	0.888668	0	0	0	0	0	0	0	0	0	0.58014	0	1.02751	1.47824	4.18175	chr3	34692820	34694174	+	lncRNA	AC007483.1	ENSG00000287641
ENSG00000275710.1	0	0	0	0	0	0	0	0	0	0	0	0	0	0	0	0	0	0	0	0	0	0	0	0	0	0	0.58014	0	0	0	0	chr17	54964474	54964679	+	lncRNA	AC007485.1	ENSG00000275710
ENSG00000279059.1	3.89732	4.87028	8.94065	10.448	12.9883	0	13.129	7.5342	9.23606	4.66696	4.11283	8.7554	15.0281	8.61459	15.1275	5.30604	14.2187	11.9655	19.7841	10.874	12.8791	10.2136	14.2605	5.96138	9.62489	9.94952	13.9234	11.6821	14.3851	2.95648	3.48479	chr17	54956760	54958426	-	TEC	AC007485.2	ENSG00000279059
ENSG00000279427.1	0	0	0	0	0	0	0	0	0	0	0	0	0	0	0	0	0	0	0	0	0	0	0	0	0	0	0	0	0	0	0	chr16	52436772	52437474	-	TEC	AC007490.1	ENSG00000279427
ENSG00000283258.2	0	0	0	0	0	0	0	0	0	0	0	0	0	0	0	0	0	0	0	0	0	0.928511	0	0	0	0	0	0	0	0	0	chr16	54628963	54657662	-	lncRNA	AC007491.1	ENSG00000283258
ENSG00000260573.4	0	0	0	0	0	0	0	0	0	0	0	0	0	0	0	0	0	0	0	0	0	0	0	0	0	0	0	0	0	0	0	chr16	50407184	50546347	+	lncRNA	AC007493.1	ENSG00000260573
ENSG00000261393.1	0	0	0	0	0	0	0	0	0	0	0	0	0	0	0	0	0	0	0	0	0	0	0	0	0	0	0	0	0	0	0	chr16	50368580	50371480	+	lncRNA	AC007493.2	ENSG00000261393
ENSG00000260012.1	0	0	0	0	0	0	0	0	0	0	0	0	0	0	0	0	0	0	0	0	0	0	0	0	0	0	0	0	0	0	0	chr16	47262741	47263500	+	processed_pseudogene	AC007494.1	ENSG00000260012
ENSG00000260744.1	0	0	0	0	0	0	0	0	0	0	0	0	0	0	0	0	0	0	0	0	0	0	0	0	0	0	0	0	0	0	0	chr16	47196311	47202429	+	lncRNA	AC007494.2	ENSG00000260744
ENSG00000279509.1	0	0	0	0	0	0	0	0	0	0	0	0	0	0	0	0	0	0	0	0	0	0	0	0	0	0	0	0	0	0	0	chr16	47218026	47218768	+	TEC	AC007494.3	ENSG00000279509
ENSG00000260041.5	0	0	0	0	0	0	0	0	0	0	0	0	0	0	0	0	0	0	0	0	0	0	0	0	0	0	0	0	0	0	0	chr16	56109537	56137000	+	lncRNA	AC007495.1	ENSG00000260041
ENSG00000260194.1	0	0	0	0	0	0	0	0	0	0	0	0	0	0	0	0	0	0	0	0	0	0	0	0	0	0	0	0	0	0	0	chr16	53998313	53999969	-	lncRNA	AC007496.1	ENSG00000260194
ENSG00000261630.1	0	0	0	0	0	0	0	0	0	0	0	0	0	0	0	0	0	0	0	0	0	0	0	0	0	0	0	0	0	0	0	chr16	53981229	53981912	-	lncRNA	AC007496.2	ENSG00000261630
ENSG00000280392.1	0	0	0	0	0	0	0	0	0	0	0	0	0	0	0	0	0	0	2.69783	1.97709	0	0	0	0	0	0	0	0	0	0.73912	0	chr16	53991012	53994454	+	TEC	AC007496.3	ENSG00000280392
ENSG00000275191.1	0	0	0	0	0	0	0	0	0	0	0	0	0	0	0	0	0	0	0	0	0	0.928511	0	0	0	0.585266	1.16028	0.507919	0	0	0	chr16	53628256	53628816	-	lncRNA	AC007497.1	ENSG00000275191
ENSG00000287909.1	0	0.974057	0	0	6.49413	0	0	3.7671	0	0	0	0	0	0	0	0	0	0	0	0	1.07326	0	0.750554	0	0	0	0	0	0	0	0	chr16	53544339	53545689	-	lncRNA	AC007497.2	ENSG00000287909
ENSG00000288659.1	0	0	0	0	0	0	0	0	0	0	0	0	0	0	0	0	0	0	0	0	0	0	0	0	0	0	0	0	0	0	0	chr4	62133796	62220470	+	lncRNA	AC007511.1	ENSG00000288659
ENSG00000258272.1	0	0	0	0	0	0	0	0	0	0	0	0	0	0	0	0	0	0	0	0	0	0	0	0	0	0	0	0	0	0	0	chr12	96422326	96485442	-	lncRNA	AC007513.1	ENSG00000258272
ENSG00000256306.1	0	0	0	0	0	0	0	0	0	0	0	0	0	0	0	0	0	0	0	0	0	0	0	0	0	0	0	0	0	0	0	chr12	13526854	13547582	+	lncRNA	AC007527.1	ENSG00000256306
ENSG00000277935.1	0	0	0	0	0	0	0	0	0	0	0	0	0	0	0	0	0	0	0	0	0	0	0	0	0	0	0	0	0	0	0	chr12	13540231	13544540	+	lncRNA	AC007527.2	ENSG00000277935
ENSG00000286303.1	0	0	0	0	0	0	0	0	0	0	0	0	0	0	0	0	0	0	0	0	0	0	0	0	0	0	0	0	0	0	0	chr12	16420653	16447217	+	lncRNA	AC007528.1	ENSG00000286303
ENSG00000255871.2	0	0	0	0	0	0	0	0	0	0	0	0	0	0	0	0	0	0.854676	0	0	0	0	0	0	0	0	0	0	0	0	0	chr12	16693800	16695977	+	lncRNA	AC007529.1	ENSG00000255871
ENSG00000283240.1	0	0	0	0	0	0	0	0	0	0	0	0	0	0	0	0	0	0	0	0	0	0	0	0	0	0	0	0	0	0	0	chr12	16661766	16788375	+	lncRNA	AC007529.2	ENSG00000283240
ENSG00000261369.1	0	0	0	0	0	0	0	0	0	0	0	0	0	0	0	0	0	0	0	0	0	0	0	0	0	0	0	0	0	0	0	chr16	47299447	47317814	+	lncRNA	AC007533.1	ENSG00000261369
ENSG00000287928.1	0	0	0	0	0	0	0	0	0	0	0	0	0	0	0	0	0	0	0	0	0	0	0	0	0	0	0	0	0	0	0	chr12	13582031	13620077	+	lncRNA	AC007535.1	ENSG00000287928
ENSG00000255356.2	0	0	0	0	0	0	0	0	0	0	0	0	0	0	0	0	0	0	0	0	0	0	0	0	0	0	0	0	0	0	0	chr12	7896608	7896956	-	processed_pseudogene	AC007536.1	ENSG00000255356
ENSG00000242405.2	6.8203	1.94811	5.96043	20.8959	4.32942	14.7464	16.4112	3.7671	9.23606	2.33348	4.11283	6.80976	8.09207	10.0504	22.0037	9.28556	4.44334	6.83741	8.09349	4.94272	2.14652	5.57106	3.75277	7.66463	13.0623	4.68213	9.28225	4.06335	7.19256	6.65208	4.87871	chr12	12155262	12155772	+	processed_pseudogene	AC007537.1	ENSG00000242405
ENSG00000257579.1	0	0	0	0	0	0	0	0	0	0	0	0	0	0	0	0	0	0	0	0	0	0	0	0	0	0	0	0	0	0	0	chr12	107610034	107617721	-	lncRNA	AC007540.1	ENSG00000257579
ENSG00000260329.1	9.74329	6.8184	13.411	7.83597	6.49413	27.3863	1.64112	10.0456	20.3193	18.6678	20.5641	34.0488	28.9003	33.0226	53.634	35.8157	45.3221	44.4432	31.4747	29.6563	25.7583	34.3549	40.5299	24.6971	20.6248	18.7285	20.8851	26.9197	33.9078	31.7822	27.8783	chr12	106954029	106955497	-	lncRNA	AC007541.1	ENSG00000260329
ENSG00000277595.1	0	0	0	0	0	0	0	2.5114	0	0	0	0	0	0	0	0	0	0	0	0	0	0	0	0	0	0	0	0	1.02751	0	0	chr12	110032245	110032803	+	lncRNA	AC007546.1	ENSG00000277595
ENSG00000279360.1	0	0	0	0	0	0	0	0	0	1.16674	0	0	0	0	0	0	0	0	0	1.97709	0	0	0	0	0	0	0	0	0	0	0	chr12	110056916	110057275	-	TEC	AC007546.2	ENSG00000279360
ENSG00000286220.1	0	0	0	1.30599	0	0	0	0	0	0	0	0	0	0	0	0	0	0	0.899276	0	0	0	0	0	0.687492	0	1.74042	0	0	0	0	chr12	110049360	110073686	-	transcribed_unprocessed_pseudogene	AC007546.3	ENSG00000286220
ENSG00000213155.4	0	1.94811	4.47033	1.30599	0	0	1.64112	1.2557	0	1.16674	2.05641	1.94564	1.15601	1.43576	0	0	0	0	0	0	3.21979	0.928511	0	0	0	1.17053	0	0	0	0.73912	0	chr3	181866351	181867154	-	processed_pseudogene	AC007547.1	ENSG00000213155
ENSG00000239805.1	0	0	0	0	0	0	0	0	0	0	0	0	0	0	0	0	0	0	0	0	0	0	0	0	0	0	0	0	0	0	0	chr3	181847526	181847885	-	processed_pseudogene	AC007547.2	ENSG00000239805
ENSG00000232736.1	0	0	0	1.30599	0	0	0	0	0	0	0	0	0	0	0	0	0	0	0	0	0	0	0	0	0	0	0	0	0	0	0	chr7	35768122	35768640	-	processed_pseudogene	AC007551.1	ENSG00000232736
ENSG00000274328.1	0	0	0	0	0	0	0	0	0	0	0	0	0	0	0	0	0	0	0	0	0	0	0	0	0	0	0	0	0	0	0	chr7	35847038	35847426	-	processed_pseudogene	AC007551.2	ENSG00000274328
ENSG00000256450.1	0	0	0	0	0	0	0	0	0	0	0	0	0	0	0	0	0	0	0	0	0	0	0	0	0	0	0	0	0	0	0	chr12	16513445	16514371	+	processed_pseudogene	AC007552.1	ENSG00000256450
ENSG00000256564.1	0	0	0	0	0	0	0	0	0	0	0	0	0	0	0	0	0	0	0	0	0	0	0	0	0	0	0	0	0	0	0	chr12	16567411	16573940	+	lncRNA	AC007552.2	ENSG00000256564
ENSG00000235321.1	0	0	0	0	0	0	0	0	0	0	0	0	0	0	0	0	0	0	0	0	0	0	0	0	0	0	0	0	0	0	0	chr2	169100743	169101210	+	lncRNA	AC007556.1	ENSG00000235321
ENSG00000227021.1	0	0	0	0	0	0	0	0	0	0	0	0	0	0	0	0	0	0	0	0	0	0	0	0	0	0	0	0	0	0	0	chr2	216868012	216869156	+	lncRNA	AC007557.1	ENSG00000227021
ENSG00000231597.1	0	0	0	0	0	0	0	0	0	0	0	0	0	0	0	0	0	0	0	0	0	0	0	0	0	0	0	0	0	0	0	chr2	216854389	216855132	-	lncRNA	AC007557.2	ENSG00000231597
ENSG00000236295.1	0	0	0	0	0	0	0	0	0	0	0	0	0	0	0	0	0	0	0	0	0	0	0	0	0	0	0	0	0	0	0	chr2	216870441	216873932	-	lncRNA	AC007557.3	ENSG00000236295
ENSG00000237479.1	0	0	0	0	0	0	0	0	0	0	0	0	0	0	0	0	0	0	0	0	0	0	0	0	0	0	0	0	0	0	0	chr2	216866332	216867813	-	lncRNA	AC007557.4	ENSG00000237479
ENSG00000235993.1	0	0	0	0	0	0	1.64112	0	0	0	0	0	0	0	0	0	0	0	0	0	0	0	0	0	0	0	0	0	0	0	0	chr2	229701794	229702148	+	processed_pseudogene	AC007559.1	ENSG00000235993
ENSG00000238165.1	0	0	0	0	0	0	0	0	0	0	0	0	0	0	0	0	0	0	0	0	0	0	0	0	0	0	0	0	0	0	0	chr2	50829442	50829678	-	processed_pseudogene	AC007560.1	ENSG00000238165
ENSG00000235583.2	0	0	1.49011	0	0	0	0	2.5114	0	0	0	0	0	0	0	0	0	0	0	0.988545	0	0.928511	0	0	0	0	0	0	0	0	0	chrY	25512301	25527786	-	unprocessed_pseudogene	AC007562.1	ENSG00000235583
ENSG00000229352.1	0	0	0	0	0	0	0	0	0.923606	0	0	0	0	0	0	2.65302	0	0	0	0.988545	0	0	0	0	0	0	0	0	0	0	0	chr2	216799608	216805335	+	lncRNA	AC007563.1	ENSG00000229352
ENSG00000236886.2	0	0	0	0	0	0	0	0	0	0	0	0	0	0	0	0	0	0	0	0	0	0	0	0	0	0	0	0	0	0	0	chr2	216694464	216994079	+	lncRNA	AC007563.2	ENSG00000236886
ENSG00000286601.1	0	0	0	0	0	0	0	0	0	0	0	0	0	0	0	0	0	1.70935	0.899276	0	1.07326	0	0	0.851625	0	1.7558	0	0	0	2.21736	0	chr2	216821077	216831910	+	lncRNA	AC007563.3	ENSG00000286601
ENSG00000244055.2	0	1.94811	7.45054	0	10.8236	0	3.28225	7.5342	3.69442	0	1.02821	1.94564	0	0	0	3.97953	2.666	1.70935	1.79855	1.97709	0	3.71404	3.00222	2.55488	0.687492	2.34106	0	3.04751	8.22007	2.21736	0.696958	chr7	92457564	92495601	+	lncRNA	AC007566.1	ENSG00000244055
ENSG00000270453.1	0	0	0	0	0	0	0	0	0	0	0	0	0	0	0	0	0	0	0	0	0	0	0	0	0	0	0	0	0	0	0	chr7	92442077	92442489	+	processed_pseudogene	AC007566.2	ENSG00000270453
ENSG00000224136.1	0	0	0	0	0	0	0	0	0	0	0	0	0	0	0	0	0	0	0	0	0	0	0	0	0	0	0	0	0	0	0	chr7	117882859	117883675	+	processed_pseudogene	AC007568.1	ENSG00000224136
ENSG00000257221.4	0	0	0	0	0	0	0	0	0	0	0	0	0	0	0	0	0	1.70935	1.79855	0	7.51283	0	0	0	0	0	0	0	0	0	0	chr12	108628668	108642349	+	lncRNA	AC007569.1	ENSG00000257221
ENSG00000255655.1	0	0	0	0	0	0	0	0	0	0	0	0	0	0	0	1.32651	0	0.854676	0	0	0	0	0.750554	0	0	0	0	0	0	0.73912	0	chr12	109445410	109447497	-	lncRNA	AC007570.1	ENSG00000255655
ENSG00000263279.1	0	0	0	0	0	0	0	0	0	0	0	0	0	0	0	0	0	0	0	0	0	0	0	0	0	0	0	0	0	0	0	chr16	10691273	10692973	+	lncRNA	AC007595.1	ENSG00000263279
ENSG00000260723.1	0	0	0	0	0	0	0	0	0	0	0	0	0	0	0	0	0	0.854676	0	0	0	0	0	0	0	0	0	0	0	1.47824	0	chr16	12372812	12373899	+	lncRNA	AC007598.1	ENSG00000260723
ENSG00000261394.1	0	0	0	0	0	0	0	0	0	0	0	0	0	0	0	0	0	0	0	0	0	0	0	0	0	0	0	0	0	0	0	chr16	12366982	12372582	-	lncRNA	AC007598.2	ENSG00000261394
ENSG00000278979.1	0.974329	0	1.49011	1.30599	0	2.10664	11.4879	1.2557	0	0	0	0	0	0	0	0	0	1.70935	1.79855	5.93127	11.8059	6.49957	0.750554	0	0	1.17053	0.58014	1.52376	1.02751	0.73912	0	chr16	12374355	12376032	+	TEC	AC007598.3	ENSG00000278979
ENSG00000259866.1	0	0	0	0	0	0	0	0	0	0	0	0	0	0	0	0	0	0	0	0	0	0	0	0	0	0	0	0	0	0	0	chr16	47561307	47562480	-	processed_pseudogene	AC007599.1	ENSG00000259866
ENSG00000262038.1	0	0	0	0	0	0	0	1.2557	0	0	0	0	0	0	0	0	0	0	0	0	0	2.78553	0	0	0	0	0	1.01584	0	0	0	chr16	47529190	47529916	+	lncRNA	AC007599.2	ENSG00000262038
ENSG00000175604.2	0	0	0	0	0	0	0	0	0	0	0	0	0	0	0	0	0	0	0	0.988545	0	0	0	0	0	0	0	0	0	0	0	chr16	12086746	12090302	-	lncRNA	AC007601.1	ENSG00000175604
ENSG00000261293.1	0	0	0	0	0	0	0	0	0	0	0	0	0	0	0	0	0	0	0	0	0	0	0	0	0	0	0	0	0	0	0	chr16	12093627	12095307	-	lncRNA	AC007601.2	ENSG00000261293
ENSG00000261751.1	0	0	0	0	0	0	0	0	0	0	0	0	0	0	0	0	0	0	0	0	0	0	0	0	0	0	0	0	0	0	0	chr16	49920730	49924154	-	lncRNA	AC007603.1	ENSG00000261751
ENSG00000279842.1	0	0	0	0	0	0	0	0	0	0	0	0	0	0	0	0	0	0	0	0	0	0	0	0	0	0	0	0	0	0	0	chr16	49900019	49900524	+	TEC	AC007603.2	ENSG00000279842
ENSG00000283365.1	0	0	0	0	0	0	0	0	0	0	0	0	0	0	0	0	0	0	0	0	0	0	0	0	0	0	0	0	0	0	0	chr16	49954985	49968730	-	unitary_pseudogene	AC007603.3	ENSG00000283365
ENSG00000205414.1	0	0	0	0	0	0	0	0	0	0	0	0	0	0	0	0	0	0	0	0	0	0	0	0	0	0	0	0	0	0	0	chr16	50606076	50613684	-	lncRNA	AC007608.1	ENSG00000205414
ENSG00000260029.2	0	0	0	0	0	0	0	0	0	0	0	0	0	0	0	0	0	0	0	0	0	0	0	0	0	0	0	0	0	0	0	chr16	50551824	50553940	-	lncRNA	AC007608.2	ENSG00000260029
ENSG00000260249.3	0	0	0	0	0	0	3.28225	0	0	0	0	0	0	0	0	0	0	0.854676	0	0	0	0	0	0	0	0	0	0	0	0	0	chr16	50664903	50671639	+	lncRNA	AC007608.3	ENSG00000260249
ENSG00000278909.1	0	0	0	0	0	0	0	0	0	0	0	0	0	0	0	0	0	0	0	0	0	0	0	0	0	0	0	0.507919	0	0	0	chr16	50555355	50558719	+	TEC	AC007608.4	ENSG00000278909
ENSG00000259843.2	0	0	0	0	0	0	0	0	0	0	0	0	0	0	0	0	0	0	0	0	0	0	0	0	0	0.585266	0	0	0	0.73912	0	chr16	50046429	50066224	-	lncRNA	AC007610.1	ENSG00000259843
ENSG00000260381.2	0	0	0	0	0	0	0	0	0	0	0	0	0	0	0	0	0	0	0	0	0	0	0	0	0	0	0	0	0	0	0	chr16	50100339	50121943	-	lncRNA	AC007610.2	ENSG00000260381
ENSG00000261835.1	0	0	0	0	0	0	0	0	0	0	0	0	0	0	0	0	0	0	0	0	0	0.928511	0	0	0	0	0	1.52376	0	0	0	chr16	50046496	50047798	+	unprocessed_pseudogene	AC007610.3	ENSG00000261835
ENSG00000279356.1	1.94866	4.87028	14.9011	2.61199	2.16471	0	14.7701	13.8127	2.77082	0	9.25387	0	9.24808	7.17882	0	3.97953	2.666	0.854676	6.29493	5.93127	4.29305	6.49957	4.50332	0	5.49994	3.5116	2.9007	3.55543	6.16505	5.17384	9.06045	chr16	50072862	50074986	+	TEC	AC007610.4	ENSG00000279356
ENSG00000287444.1	0	0	0	0	0	0	0	0	0	0	0	0	0	0	0	0	0	0	0	0	1.07326	0	0	0	0	0	0	0	0	0	0	chr16	50120064	50129904	+	lncRNA	AC007610.5	ENSG00000287444
ENSG00000260086.3	0	0	0	0	0	0	0	0	0	0	0	0.972822	0	0	1.37523	0	0.888668	0	0	0	4.29305	0	0.750554	0	0	2.34106	1.16028	0	0	1.47824	0	chr16	48623422	48746318	+	lncRNA	AC007611.1	ENSG00000260086
ENSG00000262420.3	0	0	0	2.61199	0	0	4.92337	0	0.923606	2.33348	0	0	1.15601	2.87153	6.87615	0	0	0	0	0	0	0.928511	3.00222	1.70325	2.06248	7.02319	1.74042	6.60294	0	3.6956	11.1513	chr16	11741910	11744506	+	lncRNA	AC007613.1	ENSG00000262420
ENSG00000279249.3	0	0	0	0	0	0	0	0	0	0	0	0	0	0	0	0	0	0	0	0	0	0	0	0	0	0	0	0	0	0	0	chr16	49282021	49350504	+	lncRNA	AC007614.1	ENSG00000279249
ENSG00000280189.1	0	0	0	0	0	0	0	0	0	0	0	0	0	0	0	0	0	0	0	0	0	0	0	0	0	0	0	0	0	0	0	chr16	49297143	49299762	+	TEC	AC007614.2	ENSG00000280189
ENSG00000203648.3	0	0	0	0	0	2.10664	0	1.2557	0	1.16674	0	0	0	0	0	0	0	0	0	0	0	0.928511	0	0	0	0	0	0	0	0	0	chr12	2659937	2660969	+	processed_pseudogene	AC007618.1	ENSG00000203648
ENSG00000255670.1	0	0	0	0	0	0	0	0	0	0	0	0	0	0	0	0	0	0	0	0	0	0	0	0	0	0	0	0	0	0	0	chr12	12485353	12491581	+	lncRNA	AC007619.1	ENSG00000255670
ENSG00000271370.1	0	0	0	0	0	0	0	0	0	0	0	0	0	0	0	0	0	0	0	0	0	0	0	0	0	0	0	0	0	0	0	chr12	12452103	12452481	-	processed_pseudogene	AC007619.2	ENSG00000271370
ENSG00000239255.1	0	0	0	0	0	0	0	0	0	0	0	0	0	0	0	0	0	0	0	0	0	0	0	0	0	0	0	0	1.02751	0	0	chr3	179452395	179452419	-	processed_pseudogene	AC007620.1	ENSG00000239255
ENSG00000242539.2	0.974329	0	4.47033	0	2.16471	0	0	5.0228	0.923606	0	5.14104	0	0	0	0	0	1.77734	1.70935	0.899276	2.96563	3.21979	1.85702	0	0	0	0	0.58014	0.507919	4.11003	8.13032	4.18175	chr3	179396961	179399191	+	lncRNA	AC007620.2	ENSG00000242539
ENSG00000272699.1	0	0	0	0	4.32942	0	0	1.2557	0	0	0	0	0	0	0	0	0	0.854676	0	0	0	0	1.50111	0	2.74997	0	0	0	0	0.73912	0	chr3	179405448	179405944	+	lncRNA	AC007620.3	ENSG00000272699
ENSG00000270857.1	0	0.974057	0	0	0	0	0	0	0	0	0	0	0	0	0	0	0	1.70935	0	0	0	0	0	0	0	0	0	0	0	0	0	chr12	12248991	12249427	+	processed_pseudogene	AC007621.3	ENSG00000270857
ENSG00000240441.1	0	0	0	0	0	0	1.64112	0	0	0	0	0	0	0	0	2.65302	0	0	0	0	0	0	0	0	0	0	0	0	0	0	0	chr12	107719599	107720133	+	processed_pseudogene	AC007622.1	ENSG00000240441
ENSG00000258136.2	0	0	0	0	0	0	0	0	0.923606	0	0	0	0	0	0	0	0	0	0	0	0	0	0	0.851625	0	0	0	0	0	0	0	chr12	107736555	107759968	+	lncRNA	AC007622.2	ENSG00000258136
ENSG00000264131.1	0	0	0	0	0	0	0	0	0	0	0	0	0	0	0	0	0	0	0	0	0	0	0	0	0	0	0	0	0	0	0	chr18	65186159	65187018	+	lncRNA	AC007631.1	ENSG00000264131
ENSG00000256139.2	0	0	0	0	0	0	0	0	0	0	0	0	0	0	0	0	0	0	0	0	0	0	0	0.851625	0	0	0	0	0	0	0	chr12	109111218	109125594	+	lncRNA	AC007637.1	ENSG00000256139
ENSG00000262079.1	0	0	0	0	0	0	0	0	0	0	0	0	0	0	0	0	0	0	0	0	0	0	0	0	0	0	0	0	0	0	0	chr17	55325757	55327791	-	lncRNA	AC007638.1	ENSG00000262079
ENSG00000263096.1	0	0	0	0	0	0	0	0	0	0	0	0	0	0	0	0	0	0	0	0	0	0	0	0	0	0	0	0	0	0	0	chr17	55271504	55273653	-	lncRNA	AC007638.2	ENSG00000263096
ENSG00000263680.2	0	0	0	0	0	0	0	0	0	0	0	0	0	0	0	0	0	0	0	0	0	0	0	0	0	0	0	0	0	0	0	chr17	72425939	72428852	+	lncRNA	AC007639.1	ENSG00000263680
ENSG00000286678.1	0	0	0	0	0	0	0	0	0	0	0	0	0	0	0	0	0	0	0	0	0	0	0	0	0	0	0	0	0	0	0	chr12	107219764	107223576	-	lncRNA	AC007649.1	ENSG00000286678
ENSG00000235464.1	0	0	0	0	0	0	0	0	0	0	0	0	0	0	0	0	0	0	0	0	0	0	0	0	0	0	0	0	0	0	0	chr7	35496021	35510263	-	lncRNA	AC007652.1	ENSG00000235464
ENSG00000286526.1	0	0	0	0	0	0	0	0	0	0	0	0	0	0	0	0	0	0	0	0	0	0	0	0	0	0	0	0	0	0	0	chr7	35372349	35379675	-	lncRNA	AC007652.2	ENSG00000286526
ENSG00000287651.1	0	0	0	0	0	0	0	0	0	0	0	0	0	0	0	0	0	0	0	0	0	0	0	0	0	0	0	0	0	0	0	chr7	35313838	35377071	+	lncRNA	AC007652.3	ENSG00000287651
ENSG00000256339.1	0	0	0	0	0	0	0	0	0	0	0	0	0	0	0	0	0	0	0	0	0	0.928511	0	0	0	0	0	0	0	0	0	chr12	14841092	14844708	+	lncRNA	AC007655.1	ENSG00000256339
ENSG00000286107.1	0	0	5.96043	0	0	2.10664	0	1.2557	0	0	0	0	1.15601	1.43576	0	0	0	1.70935	0	0	0	1.85702	3.75277	0	0	1.7558	0	0	0	0	0	chr12	14805108	14808177	+	lncRNA	AC007655.2	ENSG00000286107
ENSG00000257470.2	0	0	0	0	0	0	0	0	0	0	0	0	0	0	0	0	0	0	0	0	0	0	0	0	0	0	0	0	0	0	0	chr12	97024021	97127626	+	lncRNA	AC007656.1	ENSG00000257470
ENSG00000258131.1	0	0	0	0	0	0	0	0	0	0	0	0	0	0	0	0	0	0	0	0	0	0	0	0	0	0	0	0	0	0	0	chr12	96985656	97185609	+	lncRNA	AC007656.2	ENSG00000258131
ENSG00000279190.1	0	0	0	0	0	0	0	0	0	0	0	0	0	0	0	0	0	0	0	0	0	0	0	0	0	0	0	1.52376	0	0	0	chr12	97150081	97154627	-	TEC	AC007656.3	ENSG00000279190
ENSG00000286434.1	0	0	0	0	0	0	0	0	0	0	0	0	0	0	0	0	0	0	0	0	0	0	0.750554	0	0	0	0	0	0	0	0	chr12	97155234	97160538	-	lncRNA	AC007656.4	ENSG00000286434
ENSG00000161132.6	0	0	0	0	0	0	0	0	0	0	0	0	0	0	0	0	0	0	0	0	0	0	0	0	0	0	0	0	0	0	0	chr22	20299760	20313216	+	unprocessed_pseudogene	AC007663.1	ENSG00000161132
ENSG00000249923.1	0	0	0	0	0	0	0	0	0	0	0	0	0	0	0	0	0	0	0	0	0	0	0	0	0.687492	0	0	0	0	0	0	chr22	20198729	20204918	-	lncRNA	AC007663.2	ENSG00000249923
ENSG00000273139.1	0	0	0	0	0	0	0	0	0.923606	2.33348	0	0.972822	0	0	0	0	0	3.4187	0	0	0	0	1.50111	0.851625	0	0	0	0	0	0	0	chr22	20320739	20321203	+	lncRNA	AC007663.3	ENSG00000273139
ENSG00000273343.1	0	0	0	0	0	0	0	0	1.84721	0	0	0	1.15601	1.43576	0	0	0	0	0	0	0	0	0	0	0	0	0.58014	0	2.05502	0	0	chr22	20318119	20318749	-	lncRNA	AC007663.4	ENSG00000273343
ENSG00000236754.5	2.92299	0	0	1.30599	0	0	0	0	0	0	0	1.94564	0	0	0	0	0	0	1.79855	0.988545	1.07326	2.78553	0	0	0	0.585266	0.58014	0	0	0	0	chr22	17580157	17589192	-	lncRNA	AC007666.1	ENSG00000236754
ENSG00000286195.1	0	0	0	0	0	0	0	0	0	0	0	0	0	0	0	0	0	0	0	0	0	0	0	0	0	0	0	0	0	0	0	chr22	17521514	17570078	-	lncRNA	AC007666.2	ENSG00000286195
ENSG00000274624.1	1.94866	0	0	0	0	0	0	0	0	0	0	0	0	0	0	0	0	0	0	0	0	0	0	0	0	0	0	0	0	0	1.39392	chr12	22104491	22105320	-	lncRNA	AC007671.1	ENSG00000274624
ENSG00000267311.1	0	0	0	0	0	0	0	0	0	0	1.02821	0	0	0	0	0	0	0	0	0	0	0	0	0	0	0	0	0	0	0	0	chr18	54879457	54880809	+	lncRNA	AC007673.1	ENSG00000267311
ENSG00000225610.1	0	0	0	0	0	0	0	0	0	0	0	0	0	0	0	0	0	0	0	0	0	0	0	0	0	0	0	0	0	0	0	chr2	205989585	206000858	+	lncRNA	AC007679.1	ENSG00000225610
ENSG00000270571.2	0	0	0	0	0	0	0	0	0	0	1.02821	0	0	4.30729	1.37523	2.65302	0	0	0	2.96563	1.07326	0.928511	0	0	0	1.17053	2.32056	0	0	2.21736	0.696958	chr2	75154366	75189949	+	lncRNA	AC007681.1	ENSG00000270571
ENSG00000286412.1	0	0	0	0	0	0	0	0	0	0	0	0	0	0	0	0	0	0	0	0	0	0	0	0	0	0	0	0	0	0	0	chr2	51011777	51016950	+	lncRNA	AC007682.1	ENSG00000286412
ENSG00000224415.1	1.94866	3.89623	4.47033	1.30599	4.32942	4.21327	3.28225	5.0228	1.84721	1.16674	1.02821	2.91847	1.15601	1.43576	1.37523	2.65302	1.77734	2.56403	4.49638	0	1.07326	0.928511	3.75277	0.851625	4.12495	2.34106	2.9007	1.01584	6.16505	3.6956	1.39392	chr7	103141349	103141939	-	processed_pseudogene	AC007683.1	ENSG00000224415
ENSG00000279482.1	0	0	0	0	0	0	0	0	0	0	0	0	0	0	0	0	0	0	0	0	0	0	0	0	0	0	0	0	0	0	0	chr7	103161947	103162660	-	TEC	AC007683.3	ENSG00000279482
ENSG00000252473.1	0	0	0	0	0	0	0	0	0	0	0	0	0	0	0	0	0	0	0	0	2.14652	0.928511	0.750554	0	0	0	0	0	2.05502	0	0	chr2	39283657	39283791	-	snoRNA	AC007684.1	ENSG00000252473
ENSG00000273035.1	0	0	0	0	0	0	0	0	0	0	1.02821	0	1.15601	0	0	0	3.55467	0	0	0	1.07326	0	0	2.55488	2.74997	0	1.16028	0	2.05502	0	0	chr2	39323328	39323804	-	lncRNA	AC007684.2	ENSG00000273035
ENSG00000243225.2	1.94866	0.974057	1.49011	0	6.49413	4.21327	1.64112	2.5114	0.923606	3.50022	3.08462	0.972822	1.15601	10.0504	8.25138	0	0	0	0	0.988545	0	0	0.750554	0	2.74997	0	1.16028	0	1.02751	0.73912	0	chr14	76968683	76969145	+	processed_pseudogene	AC007686.1	ENSG00000243225
ENSG00000258473.2	0	0	0	0	0	0	0	0	0	0	0	0	0	0	0	0	0	0	0	0	0	0	0	0	0	0	0	0	0	0	0	chr14	77048172	77086457	-	lncRNA	AC007686.2	ENSG00000258473
ENSG00000273729.1	3.89732	0.974057	0	0	0	0	0	3.7671	8.31245	2.33348	2.05641	5.83693	3.46803	0	2.75046	3.97953	5.33201	11.1108	3.5971	2.96563	6.43957	12.0706	8.2561	4.25813	1.37498	2.92633	1.16028	0	2.05502	1.47824	2.09087	chr14	77028086	77031572	+	lncRNA	AC007686.3	ENSG00000273729
ENSG00000285966.1	0	0	0	0	0	0	0	0	0	0	0	0	0	0	0	0	0	0	0	0	0	0	0	0	0	0	0	0	0	0	0	chr14	76958098	77000609	-	lncRNA	AC007686.4	ENSG00000285966
ENSG00000287004.1	0	0	0	0	0	0	0	0	0	0	0	0	0	0	0	0	0	0	0	0	0	0	0	0	0	0	0	0	0	0	0	chr14	77084689	77085977	+	lncRNA	AC007686.5	ENSG00000287004
ENSG00000270178.1	0	0	0	0	0	0	0	0	0.923606	0	0	0	1.15601	0	0	0	0	0	0	0	0	0	0	0	0	0	0	0	0	0	0	chr3	179804063	179804366	+	lncRNA	AC007687.1	ENSG00000270178
ENSG00000221611.1	0	0	0	0	0	0	0	0	0	0	0	0	0	0	0	0	0	0	0	0	0	0	0	0	0	0	0	0	0	0	0	chr12	12972053	12972143	+	snoRNA	AC007688.1	ENSG00000221611
ENSG00000241352.3	12.6663	11.6887	16.3912	26.1199	12.9883	21.0664	26.258	3.7671	14.7777	3.50022	11.3103	11.6739	8.09207	20.1007	11.0018	18.5711	7.99801	5.98273	8.99276	3.95418	11.8059	5.57106	9.7572	7.66463	16.4998	19.899	19.1446	10.1584	15.4126	9.60856	14.6361	chr12	12850982	12851740	+	processed_pseudogene	AC007688.2	ENSG00000241352
ENSG00000256011.1	0	0	0	0	0	0	0	0	0	0	0	0	0	0	0	0	0	0	0	0	0	0	0	0	0	0	0	0	0	0	0	chr12	12962300	12963539	+	lncRNA	AC007688.3	ENSG00000256011
ENSG00000233565.1	0	0	0	0	0	0	0	0	0	0	0	0	0	0	0	0	0	0	0	0	0	0	0	0	0	0	0	0	0	0	0	chr3	186922286	186922753	-	processed_pseudogene	AC007690.1	ENSG00000233565
ENSG00000287957.1	0	0	1.49011	0	0	0	0	0	0	0	0	0.972822	1.15601	1.43576	0	0	1.77734	0	0.899276	0	0	0	0	0.851625	0	0	0	0	0	0	0	chr12	106867177	106871505	-	lncRNA	AC007695.1	ENSG00000287957
ENSG00000278256.1	0	0	0	0	0	0	0	0	0	0	0	0	0	0	0	0	0	0	0	0	0	0	0	0	0	0	0	0	0	0	0	chr8	5363371	5363650	+	unprocessed_pseudogene	AC007718.1	ENSG00000278256
ENSG00000260616.6	0	0	0	0	0	0	0	0	0	0	0	0	0	0	0	0	0	0	0	0	0	0	0	0	0	0	0	0	0	0	0	chr16	50783859	50803338	-	lncRNA	AC007728.1	ENSG00000260616
ENSG00000261644.2	6.8203	0	0	0	0	0	0	0	0	0	0	0.972822	0	0	0	0	0	0	0	0	0	0	0	0	0	0	0	0	0	0	0	chr16	50727417	50742815	-	lncRNA	AC007728.2	ENSG00000261644
ENSG00000270120.1	0	0	0	0	0	0	0	0	0	0	0	0	0	0	0	0	0	0	0	0	0	0	0	0	0	0	0	0	0	0	0	chr16	50712844	50713589	+	lncRNA	AC007728.3	ENSG00000270120
ENSG00000215493.3	0	0	0	0	0	0	0	1.2557	0	0	0	0	0	0	0	0	0	0	0	0	0	0	0	0	0	0	0	0	0	0	0	chr22	20450122	20451824	+	processed_pseudogene	AC007731.1	ENSG00000215493
ENSG00000235578.1	0	0	0	0	0	0	0	0	0	0	0	0	0	0	0	0	0	0	0	0.988545	0	0	0	0	0	0	1.16028	0	0	0.73912	0	chr22	20343203	20344365	-	lncRNA	AC007731.2	ENSG00000235578
ENSG00000236003.1	0	0	0	0	0	0	0	0	0	0	0	0	0	0	0	0	0	0	0	0	0	0	0	0	0	0	0	0	0	0	0	chr22	20522070	20523870	-	lncRNA	AC007731.3	ENSG00000236003
ENSG00000277971.1	0	0	0	0	0	0	0	0	0	0	0	0	0	0	0	0	0	0	0	0	0	0	0	0	0	0	0	0	0	0	0	chr22	20429241	20446620	-	protein_coding	AC007731.4	ENSG00000277971
ENSG00000287446.1	0	0	0	0	0	0	0	0	12.0069	9.33391	8.22566	12.6467	6.93606	2.87153	8.25138	10.6121	2.666	0.854676	3.5971	0.988545	2.14652	5.57106	3.75277	0.851625	5.49994	4.68213	1.16028	4.57127	6.16505	11.8259	2.09087	chr22	20348758	20354387	-	lncRNA	AC007731.5	ENSG00000287446
ENSG00000287524.1	0	0	0	0	0	0	0	0	0	0	0	0	0	0	0	0	0	0	0	0	0	0	0	0	0	0	0	0	0	0	0	chr2	204668863	204678698	-	lncRNA	AC007736.1	ENSG00000287524
ENSG00000280257.1	0	0	0	0	0	0	0	0	0	0	0	0	0	0	0	0	0	0	0	0	0	0	0	0	0	0	0	0	0	0	0	chr2	65790039	65793533	+	TEC	AC007741.1	ENSG00000280257
ENSG00000275578.1	0	0	0	0	0	0	0	0	0	0	0	0	0	0	0	0	0	0	0	0	0	0	0	0	0	0	0	0	0	0	0	chrY	17705968	17708185	-	unprocessed_pseudogene	AC007742.1	ENSG00000275578
ENSG00000233251.8	0	0.974057	0	0	0	0	0	0	0	0	0	0	0	0	0	0	0	0	0	0	0	0	0	0	0	0	0	0	0	0	0	chr2	56173534	56185870	-	lncRNA	AC007743.1	ENSG00000233251
ENSG00000271894.1	0	0	0	0	0	0	0	0	0	0	0	0	0	0	0	0	0	0	0	0	0	0	0	0	0	0	0	0	0	0	0	chr2	56147630	56386171	+	lncRNA	AC007744.1	ENSG00000271894
ENSG00000259855.1	0	0	0	0	0	0	0	0	0	0	0	0	0	0	0	0	0	0	0	0	0	0	0	0	0	0	0	0	0	0	0	chr2	216995906	216996490	+	lncRNA	AC007749.1	ENSG00000259855
ENSG00000287498.1	0	0	0	0	0	0	0	0	0	0	0	0	0	0	0	0	0	0	0	0	0	0	0	0	0	0	0	0	0	0	0	chr2	217061067	217064818	-	lncRNA	AC007749.2	ENSG00000287498
ENSG00000236841.8	0	0	0	0	0	0	0	0	0	0	0	0	0	0	0	0	0	0	0	0	0	0	0	0	0	0	0	0	0	0	0	chr2	162159762	162173223	+	lncRNA	AC007750.1	ENSG00000236841
ENSG00000254644.1	0	0	0	0	0	0	0	0	0	0	0	0	0	0	0	0	0	0	0	0	0	0	0	0	0	0	0	0	0	0	0	chr8	103568603	103568978	-	processed_pseudogene	AC007751.1	ENSG00000254644
ENSG00000267213.4	1.94866	0	0	0	0	0	0	0	0.923606	1.16674	0	0.972822	2.31202	0	0	0	0.888668	0.854676	1.79855	0.988545	0	0	0	0	0	2.34106	1.74042	0.507919	0	1.47824	1.39392	chr19	32390050	32405560	-	lncRNA	AC007773.1	ENSG00000267213
ENSG00000267009.6	0.974329	0	0	1.30599	0	0	0	0	1.84721	1.16674	1.02821	0	0	0	1.37523	2.65302	0	0	0.899276	0	0	1.85702	0	0	0	0	0.58014	0	0	0.73912	0	chr17	68413623	68524949	+	lncRNA	AC007780.1	ENSG00000267009
ENSG00000267922.1	0	0	0	0	0	0	0	0	0	0	0	0	0	0	0	0	0	0	0	0	0	0	0	0	0	0	0	0	0	0	0	chr19	46101122	46196218	+	lncRNA	AC007785.1	ENSG00000267922
ENSG00000268053.1	0	0	0	0	0	0	0	0	0	0	0	0	0	0	0	0	0	0	0	0	0	0	0	0	0	0	0	0	0	0	0	chr19	46111079	46113863	-	processed_pseudogene	AC007785.2	ENSG00000268053
ENSG00000268401.2	0	0	0	0	2.16471	2.10664	3.28225	1.2557	0	1.16674	1.02821	0	1.15601	0	1.37523	2.65302	1.77734	5.12806	0	2.96563	4.29305	4.64255	2.25166	2.55488	0	0.585266	0	6.60294	1.02751	2.95648	0.696958	chr19	46027648	46031667	+	lncRNA	AC007785.3	ENSG00000268401
ENSG00000267498.2	0	0	0	0	0	0	0	0	0	1.16674	0	2.91847	3.46803	0	0	0	0	0	0	0	0	0	0	0	0.687492	0.585266	0	1.01584	0	1.47824	0	chr19	29213235	29216604	+	lncRNA	AC007786.1	ENSG00000267498
ENSG00000276251.1	0	0	0	0	0	0	0	0	0	0	0	0	0	0	0	0	0	0	0	0	0	0	0	0	0	0.585266	0	0	0	0	0	chr19	29220864	29221666	+	lncRNA	AC007786.2	ENSG00000276251
ENSG00000276631.1	0	0	0	0	0	0	0	0	0	0	0	0	0	0	0	0	0	0	0	0	0	0	0	0	0	0	0	0	0	0	0	chr19	29222542	29223137	+	lncRNA	AC007786.3	ENSG00000276631
ENSG00000287272.1	0	0	0	0	0	0	0	0	0	0	0	0	0	0	0	0	0	0	0	0	0	0	0	0	0	0	0	0	0	0	0	chr19	29268976	29298576	+	lncRNA	AC007786.4	ENSG00000287272
ENSG00000267610.2	0	0	0	0	0	0	0	0	0	0	0	0	0	0	0	0	0	0	0	0	0	0	0	0	0	0	0	0	0	0	0	chr19	13069792	13071374	-	lncRNA	AC007787.1	ENSG00000267610
ENSG00000279044.1	0	0	0	0	0	0	0	0	0	0	0	0	0	0	0	0	0	0	0	0	0	0	0	0	0	0	0	0	0	0	0	chr19	13081966	13082564	+	TEC	AC007787.2	ENSG00000279044
ENSG00000280103.1	0	0	2.98022	0	0	0	0	0	0	0	0	0	0	0	0	0	0	0	0	0	0	0	0	0	0	0	0	0	0	0	0	chr19	3355554	3355955	-	TEC	AC007792.1	ENSG00000280103
ENSG00000267617.2	0	0	0	0	0	0	0	0	0	0	0	0	0	0	0	0	0	0	0	0	0	0	0	0	0	0	0	0	0	0	0	chr19	28869507	28879176	+	lncRNA	AC007795.1	ENSG00000267617
ENSG00000260743.1	2.92299	1.94811	0	0	0	2.10664	0	12.557	7.38885	0	2.05641	1.94564	2.31202	1.43576	2.75046	1.32651	0	2.56403	0.899276	2.96563	1.07326	1.85702	0	0.851625	1.37498	5.26739	0.58014	4.57127	0	0.73912	0	chr3	179340322	179341887	+	lncRNA	AC007823.1	ENSG00000260743
ENSG00000249094.2	0	0	0	0	0	0	0	0	0	0	0	0	0	0	0	0	0	0	0	0	0	0	0	0	0	0	0	0	0	0	0	chr12	109880676	109888467	+	lncRNA	AC007834.1	ENSG00000249094
ENSG00000256351.1	0	0	0	0	0	0	0	0	0	0	0	0	0	0	0	0	0	0.854676	0	0	1.07326	0	0	0	0	1.7558	0	0	0	0	0	chr12	109859767	109860420	-	processed_pseudogene	AC007834.2	ENSG00000256351
ENSG00000269069.1	0	2.92217	2.98022	3.91798	4.32942	0	4.92337	3.7671	0.923606	1.16674	2.05641	1.94564	1.15601	1.43576	1.37523	1.32651	0.888668	2.56403	7.19421	1.97709	7.51283	5.57106	0	2.55488	1.37498	1.17053	0.58014	3.55543	2.05502	3.6956	1.39392	chr19	40023384	40025502	-	processed_pseudogene	AC007842.1	ENSG00000269069
ENSG00000284837.1	0	0	0	0	0	0	0	0	0	0	0	0	0	0	0	0	0	0	0	0	0	0	0	0	0	0	0	0	0	0	0	chr17	5772234	5930696	+	lncRNA	AC007846.1	ENSG00000284837
ENSG00000285471.1	0	0	0	0	0	0	0	0	0	0	0	0	0	0	0	0	0	0	0	0	0	0	0	0	0	0	0	0	0	0	0	chr17	5772926	6080792	+	protein_coding	AC007846.2	ENSG00000285471
ENSG00000255983.1	0	0	0	0	0	0	0	0	0	0	0	0	0	0	0	0	0	0	0	0	0	0	0	0	0	0.585266	0.58014	0	0	0.73912	0	chr12	5388589	5406651	+	lncRNA	AC007848.1	ENSG00000255983
ENSG00000256218.1	0	0	0	0	0	0	0	0	0	0	0	0	0	0	0	0	0	0	0	0	0	0	0	0	0	0	0	0	0	0	0	chr12	5366048	5367774	-	lncRNA	AC007848.2	ENSG00000256218
ENSG00000242795.2	0	0	0	0	0	0	0	0	0	0	0	0	0	0	0	0	0	0	0	1.97709	0	0	0	0	0	0	0	0	0	0	0	chr3	169613510	169623951	-	lncRNA	AC007849.1	ENSG00000242795
ENSG00000262950.2	0	0	0	0	0	0	0	0	0	0	0	0	0	0	0	0	0	0	0	0	0	0	0	0	0	0	0	0	0	0	0	chr16	49442910	49454109	-	lncRNA	AC007861.1	ENSG00000262950
ENSG00000263110.1	0	0	0	0	0	0	0	0	0	0	0	0	0	0	0	0	0	0	0	0	0	0	0	0	0	0	0	0	0	0	0	chr16	49454229	49457269	+	lncRNA	AC007861.2	ENSG00000263110
ENSG00000254488.1	0	0	0	0	0	0	0	0	0	0	0	0	0	0	0	0	0	0	0	0	0	0	0	0	0	0	0	0	0	0	0	chrY	21038289	21044724	-	lncRNA	AC007876.1	ENSG00000254488
ENSG00000287255.1	0	0	0	0	0	0	0	0	0	0	0	0	0	0	0	0	0	0	0	0	0	0	0	0	0	0	0	0	0	0	0	chr2	40534806	40545781	+	lncRNA	AC007877.1	ENSG00000287255
ENSG00000281195.1	0	0	2.98022	5.22398	28.1412	10.5332	6.5645	10.0456	0.923606	0	8.22566	3.89129	3.46803	11.4861	4.12569	0	3.55467	6.83741	14.3884	6.91981	5.36631	14.8562	3.00222	5.10975	4.12495	4.68213	5.22126	5.58711	8.22007	2.95648	3.48479	chr2	71373938	71376320	+	lncRNA	AC007878.1	ENSG00000281195
ENSG00000224342.1	0	0	0	0	0	0	0	0	0	0	0	0	0	0	0	0	0	0	0	0	0	0	0	0	0	0	0	0	0	0	0	chr2	207173634	207222790	+	lncRNA	AC007879.1	ENSG00000224342
ENSG00000225916.1	0	0	0	0	0	0	0	0	0	0	0	0	0	0	0	0	0	0	0	0	0	0	0	0	0	0	0	0	0	0	0	chr2	207226949	207228308	+	lncRNA	AC007879.2	ENSG00000225916
ENSG00000234902.6	0	0	0	0	0	0	0	0	0	0	0	0	0	0	0	0	0	0	0	0	0	0	0	0	0	0	0	0	0	0	0	chr2	207186717	207236066	-	lncRNA	AC007879.3	ENSG00000234902
ENSG00000240440.1	0	0	0	0	0	0	0	0	0	0	0	0	0	0	0	0	0	0	0	0	0	0	0	0	0	0	0	0	0	0	0	chr2	207235299	207237875	-	lncRNA	AC007879.4	ENSG00000240440
ENSG00000286568.1	0	0	0	0	0	0	0	0	0	0	0	0	0	0	0	0	0	0	0	0	0	0	0	0	0	0	0	0	0	0	0	chr2	207217532	207219145	+	lncRNA	AC007879.5	ENSG00000286568
ENSG00000287123.1	0	0	0	0	0	0	0	0	0	0	0	0	0	0	0	0	0	0	0	0	0	0	0	0	0	0	0	0	0	0	0	chr2	64836985	64848264	+	lncRNA	AC007880.1	ENSG00000287123
ENSG00000233870.1	0	0	0	0	0	0	0	0	0	0	0	0	0	0	0	0	0	0	0	0	0	0	0	0	0	0	0	0	0	0	0	chr2	71178587	71178773	+	unprocessed_pseudogene	AC007881.1	ENSG00000233870
ENSG00000236469.1	0	0	0	0	0	0	0	0	0	0	0	0	0	0	0	0	0	0	0	0	0	0	0	0	0	0	0	0	0	0	0	chr2	71002531	71064743	-	lncRNA	AC007881.2	ENSG00000236469
ENSG00000272735.1	0	0	0	0	0	0	0	0	0.923606	0	1.02821	3.89129	0	2.87153	0	0	0	0	0	0	0	5.57106	0	0	0	0.585266	0	0.507919	0	0	0	chr2	71067519	71068125	-	lncRNA	AC007881.3	ENSG00000272735
[truncated: 58,677 more rows]

## Sheet: RNAseq PDX1
	baseMean	log2FoldChange	lfcSE	stat	pvalue	padj	biotype	seqname	seqstart	seqend	seqstrand	symbol
ENSG00000184347	139.245	2.95595	0.232583	12.7092	5.25418e-37	7.15619e-33	protein_coding	5	168661733	169301129	-1	SLIT3
ENSG00000107447	400.835	-1.97665	0.162245	-12.1831	3.82394e-34	2.6041e-30	protein_coding	10	96304396	96338564	1	DNTT
ENSG00000115705	54.1809	5.44533	0.474327	11.4801	1.6608e-30	7.54003e-27	protein_coding	2	1374223	1543711	1	TPO
ENSG00000115523	97.5226	3.20757	0.282564	11.3516	7.27829e-30	2.47826e-26	protein_coding	2	85685175	85698854	1	GNLY
ENSG00000133574	143.83	2.26516	0.218235	10.3795	3.0754e-25	8.3774e-22	protein_coding	7	150567277	150573955	1	GIMAP4
ENSG00000224184	62.8463	2.79011	0.27297	10.2213	1.59174e-24	3.61325e-21	lincRNA	2	11848622	12578348	1	MIR3681HG
ENSG00000158477	75.2364	-2.63571	0.266931	-9.87413	5.38983e-23	1.04871e-19	protein_coding	1	158254137	158258269	1	CD1A
ENSG00000164932	292.434	2.05945	0.217821	9.4548	3.23642e-21	5.51001e-18	protein_coding	8	103371515	103382997	1	CTHRC1
ENSG00000135363	93.4039	2.16177	0.23847	9.06517	1.24415e-19	1.88282e-16	protein_coding	11	33858576	33892289	-1	LMO2
ENSG00000151632	32.6577	3.57604	0.399122	8.95978	3.25321e-19	4.43088e-16	protein_coding	10	4987400	5018031	-1	AKR1C2
ENSG00000270972	195.425	1.41473	0.158947	8.90059	5.55512e-19	6.87825e-16	lincRNA	11	333192	333688	1
ENSG00000148832	43.5548	3.21523	0.363801	8.83788	9.75531e-19	1.10723e-15	protein_coding	10	133379234	133391694	1	PAOX
ENSG00000150637	249.82	1.3191	0.157542	8.373	5.617e-17	5.88489e-14	protein_coding	18	69831158	69961803	-1	CD226
ENSG00000197971	59.7339	2.49578	0.310473	8.03863	9.08451e-16	8.83793e-13	protein_coding	18	76978827	77133683	-1	MBP
ENSG00000235169	73.9967	2.93429	0.368605	7.96053	1.71305e-15	1.54082e-12	protein_coding	1	3772788	3775982	1	SMIM1
ENSG00000198125	874.719	1.49032	0.187375	7.95371	1.81007e-15	1.54082e-12	protein_coding	22	35606764	35637951	-1	MB
ENSG00000104267	203.741	1.98161	0.250866	7.89906	2.81007e-15	2.25136e-12	protein_coding	8	85463852	85481493	1	CA2
ENSG00000142546	234.505	1.3865	0.178705	7.7586	8.58743e-15	6.49782e-12	protein_coding	19	49555711	49590262	-1	NOSIP
ENSG00000158488	95.6544	-1.78936	0.232631	-7.69183	1.45042e-14	1.03972e-11	protein_coding	1	158353696	158357553	1	CD1E
ENSG00000171476	44.8238	7.75785	1.01186	7.66694	1.76148e-14	1.19957e-11	protein_coding	4	56647988	56681899	-1	HOPX
ENSG00000187134	85.6315	1.70554	0.223303	7.63778	2.21004e-14	1.36822e-11	protein_coding	10	4963253	4983283	1	AKR1C1
ENSG00000109906	112.476	2.30039	0.301084	7.64036	2.16612e-14	1.36822e-11	protein_coding	11	114059593	114250676	1	ZBTB16
ENSG00000270388	348.982	2.06899	0.273313	7.57004	3.73112e-14	2.20947e-11	processed_pseudogene	5	100051133	100051916	-1	MTCO3P22
ENSG00000128294	321.373	1.07765	0.14384	7.49197	6.78463e-14	3.85027e-11	protein_coding	22	26521983	26596717	-1	TPST2
ENSG00000158481	51.9557	-2.42284	0.323952	-7.479	7.48929e-14	4.05322e-11	protein_coding	1	158289786	158293630	1	CD1C
ENSG00000142347	87.0559	1.78582	0.238915	7.47471	7.73743e-14	4.05322e-11	protein_coding	19	8520790	8577577	-1	MYO1F
ENSG00000007350	36.7486	2.41784	0.33095	7.30576	2.75704e-13	1.39077e-10	protein_coding	X	154295671	154330350	1	TKTL1
ENSG00000115738	253.38	1.41712	0.19543	7.2513	4.12782e-13	2.00789e-10	protein_coding	2	8678845	8684453	1	ID2
ENSG00000213949	83.4289	1.7474	0.243927	7.16362	7.85743e-13	3.63474e-10	protein_coding	5	52787896	52959210	1	ITGA1
ENSG00000160183	137.132	1.5337	0.214172	7.16105	8.00603e-13	3.63474e-10	protein_coding	21	42371890	42396846	-1	TMPRSS3
ENSG00000140564	99.5252	1.81755	0.254516	7.1412	9.25216e-13	4.06498e-10	protein_coding	15	90868592	90883458	1	FURIN
ENSG00000232362	181.304	1.7731	0.248731	7.1286	1.01396e-12	4.31566e-10	processed_pseudogene	6	122859678	122859988	-1
ENSG00000242706	188.32	2.02249	0.288286	7.01557	2.29013e-12	9.452e-10	processed_pseudogene	5	80498534	80498971	-1	RPS27AP9
ENSG00000110693	300.434	1.5773	0.225183	7.00453	2.47816e-12	9.92723e-10	protein_coding	11	15966449	16739591	-1	SOX6
ENSG00000175793	35.2908	2.4123	0.35741	6.74939	1.48465e-11	5.77743e-09	protein_coding	1	26863138	26864457	1	SFN
ENSG00000169508	111.798	1.39737	0.207839	6.72332	1.77628e-11	6.72025e-09	protein_coding	13	99294530	99307405	-1	GPR183
ENSG00000266524	48.3583	1.76236	0.263836	6.67976	2.39338e-11	8.81022e-09	protein_coding	10	47300386	47313547	1	GDF10
ENSG00000243314	1458.15	1.9176	0.287813	6.66265	2.68935e-11	9.62178e-09	processed_pseudogene	3	158496561	158496934	1	RPS12P7
ENSG00000103056	127.515	-1.59641	0.239734	-6.6591	2.75513e-11	9.62178e-09	protein_coding	16	68358325	68448688	-1	SMPD3
ENSG00000158485	122.084	-1.74045	0.262401	-6.63279	3.29393e-11	1.10607e-08	protein_coding	1	158327951	158331531	-1	CD1B
ENSG00000101347	65.6629	1.6961	0.255775	6.63121	3.32957e-11	1.10607e-08	protein_coding	20	36890229	36951843	-1	SAMHD1
ENSG00000163993	16.0458	4.67573	0.706345	6.61962	3.60128e-11	1.16784e-08	protein_coding	4	6693069	6697170	1	S100P
ENSG00000237490	57.1762	1.98781	0.301889	6.58456	4.56243e-11	1.44512e-08	processed_pseudogene	X	6989329	6989783	1
ENSG00000170324	17.0508	3.69487	0.561507	6.58027	4.69607e-11	1.45365e-08	protein_coding	10	48153088	48274870	-1	FRMPD2
ENSG00000177350	150.593	1.98286	0.302104	6.56351	5.25565e-11	1.59071e-08	transcribed_processed_pseudogene	14	55766177	55767717	1	RPL13AP3
ENSG00000090013	77.6324	1.92307	0.293538	6.55136	5.70172e-11	1.65229e-08	protein_coding	19	40447789	40465840	-1	BLVRB
ENSG00000236929	148.043	2.2168	0.33829	6.55297	5.64025e-11	1.65229e-08	processed_pseudogene	X	15117437	15117768	-1	RPL35AP37
ENSG00000132465	109.988	-1.33165	0.204031	-6.5267	6.72345e-11	1.90778e-08	protein_coding	4	70655541	70681817	-1	JCHAIN
ENSG00000117318	138.092	-1.39353	0.214236	-6.50466	7.7869e-11	2.16444e-08	protein_coding	1	23557918	23559794	-1	ID3
ENSG00000196839	786.346	-1.03832	0.160308	-6.47706	9.353e-11	2.54776e-08	protein_coding	20	44619522	44652233	-1	ADA
ENSG00000228205	305.893	2.05035	0.317822	6.45127	1.10917e-10	2.96214e-08	processed_pseudogene	3	184149704	184150435	1	RPS3P3
ENSG00000144645	18.4927	4.12693	0.640069	6.44763	1.13616e-10	2.97588e-08	protein_coding	3	31657890	32077580	-1	OSBPL10
ENSG00000005471	66.8786	1.96465	0.312099	6.29497	3.07451e-10	7.90092e-08	protein_coding	7	87401697	87480435	-1	ABCB4
ENSG00000224856	74.5177	2.13863	0.339945	6.29111	3.15206e-10	7.95021e-08	processed_pseudogene	22	43957027	43957348	1
ENSG00000225024	146.877	1.93036	0.307127	6.28523	3.27372e-10	8.10691e-08	processed_pseudogene	2	26678219	26678510	-1	RPL37P11
ENSG00000169896	73.3711	1.74698	0.278334	6.27656	3.46136e-10	8.41851e-08	protein_coding	16	31259990	31332892	1	ITGAM
ENSG00000218472	414.205	1.85626	0.296865	6.25289	4.02935e-10	9.62803e-08	processed_pseudogene	6	3913922	3914292	-1	RPS25P7
ENSG00000229822	184.419	1.76877	0.28373	6.23398	4.54743e-10	1.06786e-07	processed_pseudogene	X	41748222	41748608	1	RPS15AP39
ENSG00000076248	266.761	-0.975745	0.158433	-6.15872	7.33343e-10	1.6929e-07	protein_coding	12	109097574	109110992	1	UNG
ENSG00000088992	377.291	0.882512	0.143412	6.15368	7.57033e-10	1.71846e-07	protein_coding	12	117038923	117099479	-1	TESC
ENSG00000223676	330.497	1.88831	0.307172	6.1474	7.87651e-10	1.75866e-07	processed_pseudogene	13	50361410	50361763	-1	RPL34P26
ENSG00000036448	50.8749	1.60988	0.262366	6.13603	8.46097e-10	1.85868e-07	protein_coding	8	2045040	2165552	1	MYOM2
ENSG00000158869	18.5834	3.61559	0.589674	6.13151	8.70492e-10	1.87217e-07	protein_coding	1	161215234	161220699	1	FCER1G
ENSG00000169297	17.4972	6.38854	1.04221	6.12983	8.79729e-10	1.87217e-07	protein_coding	X	30304206	30309598	-1	NR0B1
ENSG00000152804	18.4269	3.63592	0.596247	6.09801	1.07396e-09	2.25035e-07	protein_coding	10	92689951	92695646	1	HHEX
ENSG00000139112	64.0831	1.59534	0.263297	6.05911	1.3688e-09	2.82471e-07	protein_coding	12	10212458	10223130	1	GABARAPL1
ENSG00000234589	108.749	2.03067	0.335566	6.05147	1.43533e-09	2.91778e-07	processed_pseudogene	12	3071532	3072145	-1
ENSG00000234619	51.339	1.85084	0.306597	6.03671	1.57288e-09	3.1504e-07	processed_pseudogene	1	8750430	8751087	1	RPL7P11
ENSG00000157216	236.605	1.07851	0.178817	6.03135	1.62598e-09	3.1637e-07	protein_coding	1	54225432	54413479	-1	SSBP3
ENSG00000121104	486.563	0.905658	0.150135	6.03228	1.61663e-09	3.1637e-07	protein_coding	17	49710332	49789180	-1	FAM117A
ENSG00000127663	85.6187	1.58542	0.263112	6.02564	1.68445e-09	3.23129e-07	protein_coding	19	4969113	5153595	1	KDM4B
ENSG00000163818	44.4715	-1.8052	0.300422	-6.00888	1.86805e-09	3.53373e-07	protein_coding	3	45823316	45916042	-1	LZTFL1
ENSG00000232472	884.784	1.61867	0.269692	6.00192	1.95e-09	3.63822e-07	processed_pseudogene	X	24788392	24789069	-1	EEF1B2P3
ENSG00000196639	123.496	1.14537	0.191113	5.99316	2.05803e-09	3.74693e-07	protein_coding	3	11137093	11263557	1	HRH1
ENSG00000163931	1600.33	-0.913505	0.152435	-5.99274	2.06329e-09	3.74693e-07	protein_coding	3	53224707	53256052	-1	TKT
ENSG00000166352	16.6127	3.2817	0.548121	5.98719	2.13495e-09	3.82606e-07	protein_coding	11	36594493	36659290	1	IFTAP
ENSG00000176083	55.5555	1.96785	0.32975	5.9677	2.40622e-09	4.25619e-07	protein_coding	1	26361634	26374522	-1	ZNF683
ENSG00000118777	80.6485	1.78324	0.299765	5.9488	2.70122e-09	4.69452e-07	protein_coding	4	88090264	88231322	-1	ABCG2
ENSG00000111728	30.2569	2.68091	0.450765	5.94748	2.72296e-09	4.69452e-07	protein_coding	12	22063773	22437041	-1	ST8SIA1
ENSG00000215278	68.332	2.46439	0.41698	5.9101	3.4191e-09	5.82102e-07	processed_pseudogene	4	17427696	17428274	-1	RPS7P6
ENSG00000241157	154.116	1.77848	0.302485	5.87955	4.11393e-09	6.9175e-07	processed_pseudogene	17	60245288	60245647	-1	RPL32P32
ENSG00000226439	190.541	1.91486	0.326382	5.86695	4.43896e-09	7.373e-07	processed_pseudogene	4	61775449	61775850	-1	RPS12P9
ENSG00000149212	127.164	1.2193	0.20796	5.86317	4.5411e-09	7.45178e-07	protein_coding	11	95165513	95232541	-1	SESN3
ENSG00000262651	187.422	1.91573	0.327194	5.85502	4.76956e-09	7.64252e-07	processed_pseudogene	6	63612761	63612903	-1
ENSG00000123240	305.616	1.21154	0.206896	5.85577	4.74795e-09	7.64252e-07	protein_coding	10	13099449	13138308	1	OPTN
ENSG00000112531	265.35	1.15915	0.199773	5.80233	6.53989e-09	1.03574e-06	protein_coding	6	163414000	163578596	1	QKI
ENSG00000205955	133.463	2.16443	0.374017	5.787	7.16553e-09	1.12178e-06	transcribed_processed_pseudogene	3	184115352	184117898	1
ENSG00000181104	90.2355	1.25178	0.216875	5.77189	7.83862e-09	1.2132e-06	protein_coding	5	76716043	76735781	1	F2R
ENSG00000162599	96.9776	1.52906	0.267111	5.72444	1.03778e-08	1.58815e-06	protein_coding	1	60865259	61462793	1	NFIA
ENSG00000224706	95.1502	1.90427	0.332814	5.72172	1.05453e-08	1.59585e-06	processed_pseudogene	7	37116779	37117185	1	RPS17P13
ENSG00000125166	147.262	-1.14778	0.201424	-5.69834	1.20976e-08	1.81066e-06	protein_coding	16	58707131	58734357	-1	GOT2
ENSG00000121807	99.957	1.13939	0.201083	5.6663	1.45917e-08	2.16021e-06	protein_coding	3	46353734	46360928	1	CCR2
ENSG00000259838	16.9971	2.71709	0.479826	5.66267	1.49037e-08	2.18267e-06	unprocessed_pseudogene	15	41557027	41557435	1
ENSG00000185198	14.2694	3.14348	0.555614	5.65767	1.53446e-08	2.22333e-06	protein_coding	19	685546	695498	-1	PRSS57
ENSG00000101040	89.9042	1.34784	0.238934	5.64104	1.69022e-08	2.42325e-06	protein_coding	20	47209214	47356889	-1	ZMYND8
ENSG00000234523	120.906	2.1445	0.38117	5.6261	1.84325e-08	2.61511e-06	processed_pseudogene	1	222945725	222945900	1	NDUFB1P2
ENSG00000111796	92.8852	1.84886	0.328866	5.62191	1.88861e-08	2.64947e-06	protein_coding	12	9594551	9607886	-1	KLRB1
ENSG00000073861	12.9572	4.33164	0.770715	5.62029	1.90637e-08	2.64947e-06	protein_coding	17	47733244	47746119	1	TBX21
ENSG00000235907	36.068	2.11722	0.376965	5.6165	1.94869e-08	2.68092e-06	processed_pseudogene	1	33512008	33512743	-1	LOC100422287
ENSG00000141682	324.193	-1.0617	0.189314	-5.60816	2.04487e-08	2.78511e-06	protein_coding	18	59899948	59904306	1	PMAIP1
ENSG00000216412	155.572	2.00934	0.358469	5.60535	2.07831e-08	2.80263e-06	processed_pseudogene	6	37091314	37091806	1
ENSG00000173821	279.421	1.14304	0.204122	5.59978	2.14629e-08	2.86593e-06	protein_coding	17	80260866	80398786	1	RNF213
ENSG00000224877	235.64	-0.900251	0.160956	-5.59314	2.23002e-08	2.94882e-06	protein_coding	17	81239239	81241281	1	NDUFAF8
ENSG00000198900	504.905	0.788862	0.141095	5.59099	2.2578e-08	2.95684e-06	protein_coding	20	41028818	41124487	1	TOP1
ENSG00000068976	8.11907	6.73975	1.20647	5.58633	2.31924e-08	3.00839e-06	protein_coding	11	64746389	64760297	-1	PYGM
ENSG00000011600	12.7005	4.84309	0.867706	5.58148	2.38481e-08	3.06425e-06	protein_coding	19	35904401	35908295	-1	TYROBP
ENSG00000153563	93.5512	1.14997	0.206337	5.57326	2.50012e-08	3.18239e-06	protein_coding	2	86784610	86808396	-1	CD8A
ENSG00000162367	78.4711	1.96313	0.354375	5.53968	3.03023e-08	3.82145e-06	protein_coding	1	47216290	47232220	-1	TAL1
ENSG00000186350	33.7953	1.95182	0.352562	5.53611	3.0927e-08	3.86446e-06	protein_coding	9	134317098	134440585	1	RXRA
ENSG00000120889	37.5029	-1.96218	0.355229	-5.5237	3.31928e-08	4.10987e-06	protein_coding	8	23020133	23069179	-1	TNFRSF10B
ENSG00000148229	769.187	-0.76831	0.139823	-5.49489	3.90946e-08	4.79702e-06	protein_coding	9	113407235	113410672	-1	POLE3
ENSG00000237186	141.158	1.78688	0.327169	5.46163	4.71791e-08	5.73732e-06	processed_pseudogene	3	57530345	57530967	-1	RPS8P5
ENSG00000004468	460.271	-0.73036	0.135004	-5.40991	6.30572e-08	7.53499e-06	protein_coding	4	15778275	15853230	1	CD38
ENSG00000123213	36.5318	-1.77457	0.328025	-5.40988	6.30682e-08	7.53499e-06	protein_coding	5	65722196	65871725	1	NLN
ENSG00000214022	94.5037	-1.45161	0.270005	-5.37621	7.60714e-08	9.0095e-06	protein_coding	7	150368189	150374044	1	REPIN1
ENSG00000118971	35.7716	1.9944	0.371627	5.36668	8.01999e-08	9.41657e-06	protein_coding	12	4273772	4305350	1	CCND2
ENSG00000235297	391.693	1.56874	0.292807	5.35759	8.43382e-08	9.81784e-06	processed_pseudogene	18	74389884	74390297	-1
ENSG00000242262	265.861	1.64798	0.307978	5.35096	8.74898e-08	1.00135e-05	processed_pseudogene	4	47706372	47706987	1
ENSG00000134802	180.469	-1.27589	0.238397	-5.35197	8.70007e-08	1.00135e-05	protein_coding	11	57406954	57427580	-1	SLC43A3
ENSG00000112667	81.3931	-1.16729	0.218358	-5.34576	9.00388e-08	1.02194e-05	protein_coding	6	43225629	43229484	-1	DNPH1
ENSG00000134539	12.7656	3.69399	0.69231	5.33574	9.51536e-08	1.07107e-05	protein_coding	12	10226058	10329600	1	KLRD1
ENSG00000163811	487.822	-0.681512	0.127916	-5.32779	9.94148e-08	1.10986e-05	protein_coding	2	28894643	28948222	1	WDR43
ENSG00000126890	6.79167	6.50271	1.22581	5.30484	1.1277e-07	1.24872e-05	protein_coding	X	154651972	154653579	-1	CTAG2
ENSG00000169442	2574.79	0.840621	0.158781	5.29422	1.19523e-07	1.30951e-05	protein_coding	1	26317957	26320523	1	CD52
ENSG00000226525	108.132	1.61315	0.304758	5.29322	1.20183e-07	1.30951e-05	processed_pseudogene	13	21628413	21629015	-1	RPS7P10
ENSG00000213700	63.9062	2.07752	0.394152	5.27085	1.3579e-07	1.45627e-05	processed_pseudogene	10	73005833	73006595	-1	RPL17P50
ENSG00000239809	99.879	1.95042	0.369973	5.27179	1.35103e-07	1.45627e-05	processed_pseudogene	17	62381668	62382015	1
ENSG00000249774	28.5966	2.05492	0.389974	5.26938	1.36883e-07	1.45652e-05	processed_pseudogene	5	31923367	31923532	1
ENSG00000130826	390.089	-0.851747	0.161975	-5.2585	1.45232e-07	1.53338e-05	protein_coding	X	154762742	154777689	1	DKC1
ENSG00000236804	216.945	1.75092	0.333445	5.251	1.51278e-07	1.58493e-05	processed_pseudogene	1	119126539	119127291	-1	RPS3AP12
ENSG00000165732	1027.67	-0.800126	0.152452	-5.24837	1.53454e-07	1.59545e-05	protein_coding	10	68956128	68985073	1	DDX21
ENSG00000137309	252.393	-0.980544	0.187478	-5.23018	1.69347e-07	1.74735e-05	protein_coding	6	34236873	34246231	1	HMGA1
ENSG00000123416	7735.86	-0.812314	0.155574	-5.2214	1.77575e-07	1.81847e-05	protein_coding	12	49127782	49131397	-1	TUBA1B
ENSG00000170989	298.658	0.929553	0.17865	5.20321	1.9588e-07	1.99096e-05	protein_coding	1	101236888	101241518	1	S1PR1
ENSG00000236656	28.6751	-2.15667	0.414628	-5.20146	1.97729e-07	1.99487e-05	antisense	1	158474454	158494886	-1
ENSG00000130227	1026.69	1.4663	0.282139	5.19709	2.02428e-07	2.02726e-05	protein_coding	8	21919671	22006585	1	XPO7
ENSG00000065150	280.6	-0.750014	0.144384	-5.19457	2.0519e-07	2.03992e-05	protein_coding	13	97953658	98024297	1	IPO5
ENSG00000244052	23.2184	2.68771	0.518041	5.18821	2.12323e-07	2.09554e-05	processed_pseudogene	8	102923371	102924255	-1	RPL5P24
ENSG00000121281	244.112	0.900263	0.173641	5.18462	2.16451e-07	2.12091e-05	protein_coding	16	50246137	50318135	1	ADCY7
ENSG00000232864	89.811	1.49683	0.289854	5.1641	2.41592e-07	2.35035e-05	processed_pseudogene	1	227410617	227411319	-1	NUCKS1P1
ENSG00000229500	30.8216	1.91612	0.371368	5.15961	2.47461e-07	2.39037e-05	processed_pseudogene	20	20253303	20253838	-1	RPL17P1
ENSG00000096384	3249.47	-0.818804	0.159009	-5.14941	2.61304e-07	2.50631e-05	protein_coding	6	44246166	44253888	1	HSP90AB1
ENSG00000231369	41.9781	2.03043	0.394485	5.14702	2.64652e-07	2.52067e-05	processed_pseudogene	22	26886909	26887548	-1
ENSG00000236391	54.8135	1.84303	0.359013	5.13359	2.84266e-07	2.68869e-05	transcribed_processed_pseudogene	2	173338219	173356208	-1
ENSG00000103187	288.264	0.798336	0.155886	5.12129	3.0346e-07	2.85043e-05	protein_coding	16	84565594	84618077	-1	COTL1
ENSG00000213432	19.0515	2.72324	0.532161	5.11733	3.09892e-07	2.89091e-05	processed_pseudogene	10	93284004	93284558	-1	RPL17P34
ENSG00000266563	52.038	1.64455	0.321556	5.11434	3.14838e-07	2.91707e-05	unprocessed_pseudogene	17	21259968	21260501	-1	EIF1P5
ENSG00000176343	208.787	1.40687	0.275293	5.11045	3.21395e-07	2.9577e-05	processed_pseudogene	11	111889199	111889474	-1
ENSG00000181163	2207.36	-0.710698	0.139531	-5.09346	3.51586e-07	3.21383e-05	protein_coding	5	171387116	171411137	1	NPM1
ENSG00000268105	71.574	1.74991	0.344136	5.08494	3.67748e-07	3.33915e-05	processed_pseudogene	19	23125665	23128543	1
ENSG00000167325	1251.44	-0.755332	0.149394	-5.05599	4.2817e-07	3.86204e-05	protein_coding	11	4094707	4138876	1	RRM1
ENSG00000213130	60.1006	1.65891	0.328739	5.04629	4.50462e-07	4.03637e-05	processed_pseudogene	6	128580113	128580884	-1	EEF1DP5
ENSG00000108578	160.942	-0.835952	0.166076	-5.03355	4.8149e-07	4.2862e-05	protein_coding	17	30248195	30292056	-1	BLMH
ENSG00000213051	120.45	1.80503	0.358837	5.03021	4.89942e-07	4.33312e-05	processed_pseudogene	1	185226808	185227700	-1	RPL5P5
ENSG00000242209	88.7419	1.574	0.313072	5.0276	4.96663e-07	4.36423e-05	processed_pseudogene	4	13647697	13648400	-1
ENSG00000118156	42.7128	1.4692	0.292461	5.02359	5.07145e-07	4.42777e-05	protein_coding	19	47520685	47555856	-1	ZNF541
ENSG00000070214	149.725	1.01578	0.20247	5.01694	5.25009e-07	4.55453e-05	protein_coding	9	105244622	105439171	1	SLC44A1
ENSG00000079263	13.7896	4.19432	0.83767	5.00713	5.52483e-07	4.70764e-05	protein_coding	2	230203110	230313215	1	SP140
ENSG00000269893	332.81	-0.805751	0.160927	-5.00694	5.53027e-07	4.70764e-05	lincRNA	4	118278709	118279823	1	SNHG8
ENSG00000210077	61.8197	1.67405	0.334205	5.00904	5.47036e-07	4.70764e-05	Mt_tRNA	MT	1602	1670	1
ENSG00000164983	147.325	0.838509	0.167566	5.00407	5.61336e-07	4.74855e-05	protein_coding	8	124306189	124372692	-1	TMEM65
ENSG00000130204	95.8189	-1.1456	0.228989	-5.00288	5.64806e-07	4.74855e-05	protein_coding	19	44890569	44903689	1	TOMM40
ENSG00000148700	1631.71	0.686298	0.137303	4.99843	5.7799e-07	4.82959e-05	protein_coding	10	109996368	110135565	1	ADD3
ENSG00000230138	14.3047	2.49636	0.49971	4.99561	5.86488e-07	4.87071e-05	lincRNA	1	53366668	53368245	-1
ENSG00000180867	91.756	1.45115	0.290664	4.99255	5.9587e-07	4.91569e-05	processed_pseudogene	1	147178113	147179622	1
ENSG00000273870	127.763	1.8556	0.371837	4.99037	6.02644e-07	4.91569e-05	processed_pseudogene	6	35070871	35071049	-1
ENSG00000227036	101.127	1.11659	0.22375	4.99034	6.02731e-07	4.91569e-05	lincRNA	17	72323123	72640472	-1	LINC00511
ENSG00000213939	191.197	1.67367	0.335969	4.9816	6.30593e-07	5.11231e-05	processed_pseudogene	17	4704816	4705217	-1	RPS12P29
ENSG00000109534	122.967	-1.14672	0.230846	-4.96744	6.78414e-07	5.44374e-05	protein_coding	4	109815510	109824740	1	GAR1
ENSG00000234745	7009.96	0.533781	0.107462	4.96714	6.79468e-07	5.44374e-05	protein_coding	6	31353872	31357188	-1	HLA-B
ENSG00000248448	58.9947	1.57675	0.317894	4.95998	7.05009e-07	5.58269e-05	processed_pseudogene	4	81919995	81920387	-1
ENSG00000167644	5.11856	6.08324	1.22629	4.96068	7.02486e-07	5.58269e-05	protein_coding	19	38304161	38305009	1	C19orf33
ENSG00000147274	873.133	-0.626325	0.126372	-4.9562	7.18834e-07	5.65926e-05	protein_coding	X	136848004	136880764	-1	RBMX
ENSG00000113742	108.313	1.50082	0.303781	4.94046	7.79403e-07	6.10084e-05	protein_coding	5	173888280	173961976	1	CPEB4
ENSG00000140030	192.954	0.827552	0.167781	4.93234	8.12508e-07	6.32363e-05	protein_coding	14	88005124	88014811	1	GPR65
ENSG00000241741	343.571	1.33822	0.272156	4.91708	8.78435e-07	6.68396e-05	processed_pseudogene	4	112788083	112788878	-1	RPL7AP30
ENSG00000086730	117.418	1.04039	0.21157	4.91745	8.76783e-07	6.68396e-05	protein_coding	7	74199652	74229834	1	LAT2
ENSG00000134545	15.5229	2.63929	0.536756	4.91711	8.78322e-07	6.68396e-05	protein_coding	12	10442264	10454685	-1	KLRC1
ENSG00000088832	392.773	-0.806151	0.16388	-4.91914	8.69248e-07	6.68396e-05	protein_coding	20	1368978	1393172	-1	FKBP1A
ENSG00000231434	71.8386	1.8553	0.377879	4.90976	9.11857e-07	6.89198e-05	processed_pseudogene	1	158523672	158525838	1
ENSG00000180211	171.697	1.41699	0.288658	4.9089	9.15894e-07	6.89198e-05	processed_pseudogene	6	39958414	39958833	-1	RPL23P6
ENSG00000224411	134.119	1.52686	0.311173	4.90678	9.25842e-07	6.92855e-05	processed_pseudogene	11	27888838	27891033	-1
ENSG00000176635	14.0189	3.04244	0.620537	4.90292	9.44218e-07	7.02746e-05	protein_coding	22	30080174	30177075	1	HORMAD2
ENSG00000229753	74.145	1.76625	0.360522	4.89914	9.62558e-07	7.12502e-05	processed_pseudogene	9	72741152	72741617	-1	RPS27AP15
ENSG00000048162	82.6255	-1.02801	0.209915	-4.89729	9.71698e-07	7.1538e-05	protein_coding	5	176383938	176388975	-1	NOP16
ENSG00000234576	907.906	2.15422	0.440559	4.88975	1.00964e-06	7.39319e-05	unprocessed_pseudogene	2	131385700	131386237	-1	MTND1P26
ENSG00000128050	394.93	-0.88676	0.181475	-4.8864	1.02699e-06	7.47998e-05	protein_coding	4	56435741	56464579	1	PAICS
ENSG00000064601	38.159	1.83334	0.375946	4.87661	1.07924e-06	7.81876e-05	protein_coding	20	45890144	45898820	1	CTSA
ENSG00000211772	3126.6	-0.659726	0.135554	-4.8669	1.13362e-06	8.16923e-05	TR_C_gene	7	142670777	142802748	1	TRBC2
ENSG00000230916	61.4676	1.83248	0.377906	4.84903	1.24064e-06	8.89342e-05	processed_pseudogene	X	126471705	126472403	1	MTCO1P53
ENSG00000269244	124.186	1.62322	0.33628	4.82698	1.38616e-06	9.88454e-05	processed_pseudogene	19	8728735	8729204	-1	RPL23AP78
ENSG00000262623	34.6811	2.05126	0.425329	4.82277	1.41579e-06	0.000100433	processed_pseudogene	17	56951664	56952404	1
ENSG00000180172	77.2447	1.7749	0.368283	4.81938	1.44008e-06	0.000101626	processed_pseudogene	13	21094315	21094714	-1
ENSG00000099985	187.782	0.731166	0.151913	4.81307	1.48627e-06	0.000104345	protein_coding	22	30262829	30266840	-1	OSM
ENSG00000148180	13.9096	2.86421	0.596681	4.80023	1.58481e-06	0.000110693	protein_coding	9	121207794	121332843	1	GSN
ENSG00000196747	140.27	1.74524	0.36377	4.79765	1.60535e-06	0.000111556	protein_coding	6	27808199	27808701	1	H2AC13
ENSG00000266402	385.999	-0.90756	0.19004	-4.77564	1.79141e-06	0.000123853	lincRNA	17	64145970	64146476	1	SNHG25
ENSG00000168329	100.256	1.32676	0.277914	4.77398	1.80619e-06	0.000124244	protein_coding	3	39263494	39281735	-1	CX3CR1
ENSG00000180116	8.30433	5.33563	1.11808	4.77212	1.82299e-06	0.000124769	protein_coding	12	39626167	39908300	1	C12orf40
ENSG00000106066	69.8847	-1.14999	0.241373	-4.76437	1.89443e-06	0.000129011	protein_coding	7	28995231	29195451	-1	CPVL
ENSG00000227836	60.1516	1.55058	0.326314	4.7518	2.01618e-06	0.000136619	processed_pseudogene	5	96942299	96943184	1
ENSG00000213087	81.9744	2.09386	0.441945	4.73782	2.1603e-06	0.00014566	processed_pseudogene	6	151225550	151225947	-1
ENSG00000158639	5.77332	6.23453	1.31906	4.7265	2.28425e-06	0.000153258	protein_coding	X	55220355	55224108	1	PAGE5
ENSG00000173898	33.9095	1.67774	0.355427	4.72036	2.3543e-06	0.000157184	protein_coding	11	66685248	66729226	-1	SPTBN2
ENSG00000213970	35.1432	1.73297	0.367386	4.71704	2.39299e-06	0.000158988	processed_pseudogene	12	4324372	4324811	-1	RPS15P7
ENSG00000186810	45.9577	1.64764	0.349592	4.71303	2.44058e-06	0.000161363	protein_coding	X	71615916	71618517	-1	CXCR3
ENSG00000132467	175.915	-0.864389	0.183496	-4.71067	2.46901e-06	0.000162454	protein_coding	4	70688479	70690551	1	UTP3
ENSG00000239256	24.5734	2.25357	0.479195	4.70282	2.56594e-06	0.00016802	processed_pseudogene	17	29340482	29340822	-1
ENSG00000196139	168.418	1.05193	0.224236	4.69116	2.7166e-06	0.000177034	protein_coding	10	5035354	5107686	1	AKR1C3
ENSG00000076003	253.447	-0.836632	0.178466	-4.68791	2.76004e-06	0.000179009	protein_coding	2	135839626	135876426	-1	MCM6
ENSG00000188761	13.1796	2.6948	0.575045	4.68625	2.78258e-06	0.000179615	protein_coding	1	113878168	113887547	-1	BCL2L15
ENSG00000267453	5.38112	6.12558	1.30793	4.68342	2.82128e-06	0.000181254	lincRNA	19	15851993	15864904	-1	CLEC4OP
ENSG00000249860	159.623	1.54926	0.331016	4.68032	2.86421e-06	0.000182904	protein_coding	10	55599303	55600041	1	MTRNR2L5
ENSG00000244176	35.682	1.6994	0.363147	4.67964	2.87383e-06	0.000182904	processed_pseudogene	11	62011751	62012602	-1	RPS2P37
ENSG00000109083	259.933	1.21747	0.261465	4.65633	3.21892e-06	0.000203915	protein_coding	17	28328325	28335489	-1	IFT20
ENSG00000225338	14.8633	2.5741	0.553559	4.6501	3.31769e-06	0.000207279	processed_pseudogene	1	212309051	212309518	-1	RPL23AP18
ENSG00000087266	81.3625	1.01205	0.217623	4.65049	3.3115e-06	0.000207279	protein_coding	4	2793023	2841098	1	SH3BP2
ENSG00000252955	31.0225	1.98471	0.426689	4.65142	3.29664e-06	0.000207279	snRNA	4	72965178	72965303	1	RNU4ATAC9P
ENSG00000241932	45.867	1.95002	0.419826	4.64483	3.40358e-06	0.000211675	processed_pseudogene	16	12881170	12881493	1
ENSG00000167768	21.6334	1.95743	0.422655	4.63128	3.6341e-06	0.000224984	protein_coding	12	52674736	52680407	-1	KRT1
ENSG00000216938	39.0305	1.68075	0.363943	4.61817	3.87133e-06	0.000238586	processed_pseudogene	X	26686026	26687955	1
ENSG00000237676	225.042	1.20855	0.26291	4.59682	4.28996e-06	0.000263195	processed_pseudogene	3	32635222	32635554	-1
ENSG00000172867	12.3508	2.61891	0.570228	4.59273	4.37475e-06	0.000267193	protein_coding	12	52644558	52652164	-1	KRT2
ENSG00000233514	59.7021	1.90429	0.41572	4.5807	4.63432e-06	0.000281783	processed_pseudogene	1	44122153	44122512	-1
ENSG00000229704	186.839	1.64405	0.359965	4.56725	4.94175e-06	0.000298593	processed_pseudogene	3	185245460	185246441	-1
ENSG00000242697	93.1884	1.56695	0.343171	4.5661	4.96876e-06	0.000298593	processed_pseudogene	4	98025390	98026240	1	RPL5P12
ENSG00000226144	42.6563	1.75567	0.384528	4.56577	4.97655e-06	0.000298593	processed_pseudogene	20	37049254	37049707	1	RPS27AP3
ENSG00000226729	47.2612	1.91915	0.421052	4.55797	5.16495e-06	0.000308538	processed_pseudogene	12	119959424	119959754	1	RPL35AP30
ENSG00000229914	54.655	-1.47652	0.324706	-4.54727	5.43472e-06	0.000323236	processed_pseudogene	1	158195633	158196131	-1	RPS10P8
ENSG00000188375	104.658	1.43319	0.315954	4.53608	5.73104e-06	0.000336452	protein_coding	12	31791185	31792241	-1	H3-5
ENSG00000126602	22.2147	-1.91803	0.422707	-4.53748	5.69301e-06	0.000336452	protein_coding	16	3651639	3717597	-1	TRAP1
ENSG00000161405	30.7681	1.51276	0.333481	4.53626	5.726e-06	0.000336452	protein_coding	17	39757715	39864188	-1	IKZF3
ENSG00000000971	233.072	0.842793	0.185859	4.53459	5.77168e-06	0.000337383	protein_coding	1	196651878	196747504	1	CFH
ENSG00000251301	13.9216	2.5687	0.566594	4.53357	5.79939e-06	0.000337554	lincRNA	12	68332888	68451663	-1
ENSG00000166750	68.5894	1.07968	0.238221	4.53225	5.83577e-06	0.000338227	protein_coding	17	35243036	35273655	1	SLFN5
ENSG00000071073	316.67	0.714969	0.15798	4.52568	6.02015e-06	0.000347434	protein_coding	2	98619106	98731126	-1	MGAT4A
ENSG00000108370	206.917	1.30968	0.289601	4.52234	6.11589e-06	0.00035147	protein_coding	17	65100812	65227703	1	RGS9
ENSG00000108219	130.74	0.89389	0.197785	4.51951	6.1984e-06	0.000354715	protein_coding	10	80454166	80533123	1	TSPAN14
ENSG00000029534	121.915	1.53001	0.338745	4.51668	6.28162e-06	0.000356897	protein_coding	8	41653220	41896762	-1	ANK1
ENSG00000136770	242.933	0.746781	0.165396	4.5151	6.32865e-06	0.000356897	protein_coding	10	21756537	22003769	-1	DNAJC1
ENSG00000151062	8.96619	3.37716	0.74806	4.51456	6.34499e-06	0.000356897	protein_coding	12	1791957	1918836	-1	CACNA2D4
ENSG00000123405	27.5038	1.77431	0.392956	4.51528	6.32319e-06	0.000356897	protein_coding	12	54292111	54301121	-1	NFE2
ENSG00000226777	63.2635	1.37646	0.304945	4.5138	6.36755e-06	0.000356897	lincRNA	14	105917979	105932642	1	FAM30A
ENSG00000110104	24.3451	-1.92408	0.42664	-4.50985	6.48724e-06	0.000362116	protein_coding	11	60842071	60851081	1	CCDC86
ENSG00000117335	443.005	0.656776	0.146243	4.49098	7.08957e-06	0.00039252	protein_coding	1	207752057	207795513	1	CD46
ENSG00000205940	79.7952	1.60158	0.356615	4.49105	7.08721e-06	0.00039252	transcribed_processed_pseudogene	4	13333414	13338657	1
ENSG00000146938	149.926	-0.785103	0.175069	-4.48454	7.30712e-06	0.000402927	protein_coding	X	5840637	6228863	-1	NLGN4X
ENSG00000233558	153.724	1.44359	0.322228	4.48003	7.46325e-06	0.000409877	processed_pseudogene	6	116258493	116259115	-1	LOC100287430
ENSG00000023445	254.397	0.806466	0.180063	4.4788	7.50641e-06	0.000410591	protein_coding	11	102317450	102339403	1	BIRC3
ENSG00000160791	22.1759	1.8173	0.40678	4.46753	7.91285e-06	0.000429374	protein_coding	3	46370854	46376206	1	CCR5
ENSG00000186417	5.28497	6.1344	1.37308	4.46762	7.9094e-06	0.000429374	protein_coding	15	51341629	51408013	1	GLDN
ENSG00000071575	547.624	0.854723	0.191699	4.45866	8.24723e-06	0.000444457	protein_coding	2	12716889	12742734	1	TRIB2
ENSG00000229423	59.3402	1.72825	0.387636	4.45843	8.25607e-06	0.000444457	processed_pseudogene	13	47766640	47767085	-1	RPL27AP8
ENSG00000003402	484.912	0.758529	0.170649	4.44498	8.79008e-06	0.000471342	protein_coding	2	201116104	201176687	1	CFLAR
ENSG00000235828	26.8845	1.83044	0.41268	4.43551	9.18565e-06	0.000488705	processed_pseudogene	7	15701435	15701752	-1	RPL36AP26
ENSG00000166349	48.2012	-1.36145	0.306897	-4.43619	9.15659e-06	0.000488705	protein_coding	11	36510709	36593156	1	RAG1
ENSG00000138964	60.1215	-1.10495	0.249225	-4.43354	9.2698e-06	0.000491263	protein_coding	22	44172956	44219533	1	PARVG
ENSG00000107242	19.8793	1.89172	0.426813	4.43221	9.32718e-06	0.000492388	protein_coding	9	68705414	69009176	1	PIP5K1B
ENSG00000265972	1208.78	0.810781	0.182995	4.43062	9.39604e-06	0.000494108	protein_coding	1	145992435	145996600	-1	TXNIP
ENSG00000104763	105.564	0.945667	0.213559	4.42814	9.50484e-06	0.000497908	protein_coding	8	18055992	18084998	-1	ASAH1
ENSG00000122644	67.3192	1.16118	0.262351	4.42607	9.59645e-06	0.00050078	protein_coding	7	12686856	12690934	1	ARL4A
ENSG00000179348	10.4264	3.14905	0.71185	4.42376	9.69993e-06	0.000504248	protein_coding	3	128479427	128493185	-1	GATA2
ENSG00000180096	72.9212	-1.08947	0.246746	-4.41532	1.00859e-05	0.000518379	protein_coding	16	30378133	30395991	-1	SEPTIN1
ENSG00000108344	367.968	-0.750767	0.170031	-4.41547	1.0079e-05	0.000518379	protein_coding	17	39980797	39997960	1	PSMD3
ENSG00000167460	796.928	0.528931	0.119794	4.41533	1.00857e-05	0.000518379	protein_coding	19	16067021	16103005	1	TPM4
ENSG00000144724	27.9847	1.75063	0.397499	4.40412	1.06216e-05	0.000543856	protein_coding	3	61561569	62297613	1	PTPRG
ENSG00000139428	49.946	-1.20546	0.275145	-4.38118	1.1804e-05	0.000599892	protein_coding	12	109553737	109573874	-1	MMAB
ENSG00000108702	32.4428	1.68791	0.385238	4.38148	1.17875e-05	0.000599892	protein_coding	17	34360328	34363231	-1	CCL1
ENSG00000099194	522.148	-0.854349	0.195173	-4.3774	1.20104e-05	0.000605858	protein_coding	10	100347124	100364834	1	SCD
ENSG00000180574	16.0582	2.51858	0.575276	4.37805	1.19748e-05	0.000605858	protein_coding	12	10505602	10523135	1	EIF2S3B
ENSG00000204472	112.293	-1.05133	0.240341	-4.37433	1.21807e-05	0.000607035	protein_coding	6	31615184	31617021	1	AIF1
ENSG00000167118	149.221	-0.87139	0.199195	-4.37456	1.21677e-05	0.000607035	protein_coding	9	128371319	128392016	1	URM1
ENSG00000243802	57.7937	1.33337	0.304821	4.37425	1.21848e-05	0.000607035	processed_pseudogene	11	47191181	47191542	-1
ENSG00000171840	45.65	-1.32171	0.302189	-4.37377	1.2212e-05	0.000607035	protein_coding	12	564296	663779	-1	NINJ2
ENSG00000166508	307.059	-0.820992	0.187884	-4.36967	1.24437e-05	0.000616303	protein_coding	7	100092728	100101940	-1	MCM7
ENSG00000214289	31.0802	2.03035	0.464952	4.3668	1.26082e-05	0.000622186	transcribed_processed_pseudogene	3	134351852	134356561	-1
ENSG00000089220	1214.05	-0.668721	0.153275	-4.36288	1.2836e-05	0.000631143	protein_coding	12	118135858	118145584	1	PEBP1
ENSG00000004142	84.577	-0.933574	0.21407	-4.36106	1.29431e-05	0.000634118	protein_coding	17	28347177	28357522	-1	POLDIP2
ENSG00000116649	189.97	-0.99743	0.22887	-4.35806	1.31218e-05	0.000640568	protein_coding	1	11054584	11060024	-1	SRM
ENSG00000136859	237.047	-0.847095	0.194474	-4.35582	1.32569e-05	0.000644855	protein_coding	9	127087332	127122883	-1	ANGPTL2
ENSG00000130775	18.2203	1.89539	0.435529	4.35193	1.34943e-05	0.000650563	protein_coding	1	27872543	27886685	1	THEMIS2
ENSG00000116044	208.478	0.715638	0.164448	4.35175	1.35053e-05	0.000650563	protein_coding	2	177227595	177392697	-1	NFE2L2
ENSG00000234782	16.1835	2.50655	0.576012	4.35155	1.35176e-05	0.000650563	processed_pseudogene	9	118082869	118083382	-1
ENSG00000248994	11.2967	-2.9301	0.673922	-4.34783	1.3749e-05	0.000659369	lincRNA	5	1933863	1959176	1
ENSG00000065911	361.509	0.583638	0.13435	4.34417	1.39804e-05	0.000668115	protein_coding	2	74198562	74217565	1	MTHFD2
ENSG00000241186	11.3396	2.59754	0.598553	4.3397	1.42675e-05	0.000678386	protein_coding	3	46574555	46582463	1	TDGF1
ENSG00000206337	71.7223	1.09884	0.25323	4.33928	1.42949e-05	0.000678386	sense_overlapping	6	31400702	31477506	1	HCP5
ENSG00000130305	112.016	-0.889251	0.205016	-4.33748	1.44126e-05	0.000681596	protein_coding	7	73302517	73308867	-1	NSUN5
ENSG00000259173	26.9746	1.8215	0.420464	4.33211	1.47685e-05	0.000696009	processed_pseudogene	15	58755625	58756247	-1	LOC100289091
ENSG00000088179	208.5	0.808907	0.18731	4.31856	1.57053e-05	0.000735073	protein_coding	2	119759631	119983818	1	PTPN4
ENSG00000242142	21.6478	1.72111	0.398501	4.31897	1.56762e-05	0.000735073	processed_pseudogene	3	53064283	53065091	-1
ENSG00000236148	31.6418	2.16529	0.502817	4.30631	1.65997e-05	0.000774275	processed_pseudogene	2	64347193	64347741	-1	RPL23AP37
ENSG00000169976	719.108	-0.608744	0.141672	-4.29687	1.73228e-05	0.000805245	protein_coding	6	144094881	144095573	-1	SF3B5
ENSG00000233131	41.4175	1.75026	0.407526	4.29484	1.74822e-05	0.000809891	processed_pseudogene	2	175184215	175184607	1	RPS15AP14
ENSG00000287858	3.7354	5.61079	1.30897	4.28642	1.81577e-05	0.000838334
ENSG00000064886	2401.45	-0.584067	0.13641	-4.28169	1.85477e-05	0.00084791	protein_coding	1	111200771	111243440	1	CHI3L2
ENSG00000162923	969.872	1.20052	0.280388	4.28164	1.85519e-05	0.00084791	protein_coding	1	224385143	224437033	-1	WDR26
ENSG00000242299	1492.2	1.81976	0.424924	4.28256	1.84757e-05	0.00084791	processed_pseudogene	3	101576489	101576947	-1	RPS18P5
ENSG00000241462	20.2866	2.44142	0.570322	4.28077	1.86246e-05	0.000848387	processed_pseudogene	17	58897776	58899692	1
ENSG00000203262	9.30371	2.80946	0.656442	4.27983	1.87038e-05	0.000849155	processed_pseudogene	X	96070669	96071778	-1
ENSG00000163131	145.887	0.749997	0.175322	4.27782	1.88733e-05	0.000854	protein_coding	1	150730196	150765957	-1	CTSS
ENSG00000204475	57.1937	1.1828	0.276586	4.27642	1.89923e-05	0.000856539	protein_coding	6	31588895	31592985	-1	NCR3
ENSG00000186854	19.3321	2.13326	0.499522	4.2706	1.94945e-05	0.000876285	protein_coding	2	84821650	84907008	-1	TRABD2A
ENSG00000213303	64.9142	1.49501	0.350803	4.26167	2.02909e-05	0.000909086	processed_pseudogene	19	11523436	11523831	1
ENSG00000175130	50.6806	-1.29992	0.305762	-4.25143	2.12414e-05	0.000948548	protein_coding	1	32333832	32336379	-1	MARCKSL1
ENSG00000196230	1588.75	-0.73246	0.172325	-4.25046	2.13329e-05	0.000949522	protein_coding	6	30720201	30725426	1	TUBB
ENSG00000168300	290.271	0.753999	0.177476	4.24846	2.15242e-05	0.000954916	protein_coding	8	51817575	51899186	-1	PCMTD1
ENSG00000127824	363.825	0.89544	0.210929	4.24523	2.18371e-05	0.000965653	protein_coding	2	219249711	219278170	-1	TUBA4A
ENSG00000225742	98.4088	-0.985764	0.232439	-4.24096	2.22567e-05	0.000981022	lincRNA	3	194203016	194250153	-1
ENSG00000198399	162.053	0.71897	0.169581	4.23968	2.23834e-05	0.000983426	protein_coding	2	24202864	24360714	-1	ITSN2
ENSG00000162385	1090.22	-0.520133	0.122818	-4.23498	2.28573e-05	0.00100102	protein_coding	1	53226892	53238610	-1	MAGOH
ENSG00000241282	94.3654	1.47444	0.349312	4.22098	2.4324e-05	0.00106184	processed_pseudogene	19	22699352	22699685	1
ENSG00000271480	20.9976	2.66628	0.632804	4.21343	2.51517e-05	0.00108751	processed_pseudogene	5	100050719	100051063	-1	MTND3P19
ENSG00000186591	257.239	0.928657	0.220346	4.21455	2.50278e-05	0.00108751	protein_coding	7	129830732	129952949	-1	UBE2H
ENSG00000172543	24.7045	1.69492	0.402196	4.21415	2.50718e-05	0.00108751	protein_coding	11	65879809	65883741	1	CTSW
ENSG00000259531	23.9991	1.83066	0.435335	4.20517	2.60884e-05	0.00112444	processed_pseudogene	15	49365124	49366685	-1
ENSG00000079974	60.0515	-1.18204	0.281263	-4.20261	2.63859e-05	0.00113368	protein_coding	22	50767501	50783663	-1	RABL2B
ENSG00000110324	171.504	1.0891	0.259272	4.2006	2.66212e-05	0.00114019	protein_coding	11	117986348	118003037	1	IL10RA
ENSG00000196684	44.029	1.46065	0.347877	4.19876	2.68384e-05	0.00114589	protein_coding	19	16134028	16158575	1	HSH2D
ENSG00000259429	39.1265	1.34128	0.319621	4.19646	2.71121e-05	0.00115396	transcribed_unprocessed_pseudogene	15	82355142	82420075	1	UBE2Q2P2
ENSG00000105866	244.163	0.623804	0.148898	4.18948	2.79595e-05	0.00118632	protein_coding	7	21428034	21514822	1	SP4
ENSG00000236281	22.199	1.93429	0.461975	4.187	2.82662e-05	0.0011919	processed_pseudogene	7	131753746	131754252	-1
ENSG00000244756	56.6492	1.56317	0.373287	4.1876	2.81924e-05	0.0011919	processed_pseudogene	14	60572024	60572311	-1	RPL37P5
ENSG00000113719	256.279	-0.628184	0.150061	-4.18619	2.83673e-05	0.00119248	protein_coding	5	172834275	172952685	1	ERGIC1
ENSG00000117592	226.33	-0.806031	0.192595	-4.18512	2.8502e-05	0.00119445	protein_coding	1	173477266	173488807	1	PRDX6
ENSG00000110107	125.155	-0.806026	0.193013	-4.17603	2.96647e-05	0.00123936	protein_coding	11	60890730	60906588	-1	PRPF19
ENSG00000163468	567.099	-0.536559	0.128639	-4.17106	3.03192e-05	0.00126283	protein_coding	1	156308968	156367873	-1	CCT3
ENSG00000145703	173.065	1.14369	0.274431	4.16751	3.0795e-05	0.00127486	protein_coding	5	76403249	76708132	1	IQGAP2
ENSG00000149547	321.264	-0.752159	0.180467	-4.16785	3.07487e-05	0.00127486	protein_coding	11	125569216	125584687	1	EI24
ENSG00000205208	140.203	-0.7428	0.178406	-4.16354	3.13353e-05	0.00129329	protein_coding	4	158666679	158672255	-1	C4orf46
ENSG00000137968	23.2239	1.80495	0.433848	4.16033	3.17787e-05	0.00130763	protein_coding	1	75202131	75611116	-1	SLC44A5
ENSG00000112576	728.36	-0.667122	0.160637	-4.15298	3.28177e-05	0.00134631	protein_coding	6	41934933	42050357	-1	CCND3
ENSG00000166197	142.798	-0.792323	0.190895	-4.15056	3.31661e-05	0.00135652	protein_coding	10	102152176	102163871	1	NOLC1
ENSG00000117632	4617.09	-0.582169	0.140378	-4.14715	3.36641e-05	0.00137277	protein_coding	1	25884181	25906991	-1	STMN1
ENSG00000017483	26.8381	-1.72233	0.415543	-4.14478	3.40145e-05	0.00138292	protein_coding	X	48458537	48470256	-1	SLC38A5
ENSG00000103202	12.5586	-2.67864	0.646882	-4.14085	3.46021e-05	0.00140262	protein_coding	16	396725	410367	1	NME4
ENSG00000176407	168.845	0.760248	0.183967	4.13252	3.58805e-05	0.00145013	protein_coding	2	84971093	85059472	1	KCMF1
ENSG00000174600	11.1309	2.43412	0.589135	4.13168	3.6012e-05	0.00145092	protein_coding	12	108288044	108339341	-1	CMKLR1
ENSG00000160307	7.33785	3.4188	0.82759	4.13104	3.61133e-05	0.00145092	protein_coding	21	46598962	46605208	-1	S100B
ENSG00000184182	153.768	0.710349	0.172966	4.10687	4.01055e-05	0.00160658	protein_coding	2	237966827	238042782	1	UBE2F
ENSG00000160563	142.731	-0.736284	0.179708	-4.09712	4.18323e-05	0.00166737	protein_coding	9	131860107	132079908	-1	MED27
ENSG00000240043	14.1833	2.89256	0.706148	4.09625	4.19903e-05	0.00166737	processed_pseudogene	16	70444674	70444912	-1	RPS27P26
ENSG00000186395	238.366	-0.595315	0.14533	-4.09631	4.19788e-05	0.00166737	protein_coding	17	40818117	40822595	-1	KRT10
ENSG00000196419	192.194	-0.687679	0.167991	-4.09354	4.24842e-05	0.00168208	protein_coding	22	41621119	41664048	1	XRCC6
ENSG00000227939	30.9961	1.73727	0.425068	4.08704	4.36912e-05	0.00172485	processed_pseudogene	6	31280317	31281519	1	RPL3P2
ENSG00000269028	248.378	0.783153	0.191679	4.08574	4.39357e-05	0.00172949	protein_coding	3	96617188	96618236	-1	MTRNR2L2
ENSG00000060982	91.182	-0.996885	0.244199	-4.08226	4.45997e-05	0.00175057	protein_coding	12	24810022	24949459	-1	BCAT1
ENSG00000042088	70.6882	-1.04573	0.256904	-4.0705	4.69119e-05	0.00183603	protein_coding	14	89954939	90044768	1	TDP1
ENSG00000119125	9.22432	2.59173	0.63905	4.0556	5.00049e-05	0.00195148	protein_coding	9	72114595	72257193	1	GDA
ENSG00000246705	108.872	1.60492	0.39585	4.05437	5.02694e-05	0.0019562	protein_coding	12	14774383	14778002	1	H2AJ
ENSG00000172183	33.915	1.7068	0.42144	4.04993	5.12339e-05	0.00198805	protein_coding	15	88636153	88656483	1	ISG20
ENSG00000134058	36.5738	1.35843	0.33562	4.04752	5.17636e-05	0.0020029	protein_coding	5	69234795	69277430	1	CDK7
ENSG00000070526	19.2511	1.90676	0.471912	4.0405	5.33368e-05	0.00205792	protein_coding	17	76624761	76643838	-1	ST6GALNAC1
ENSG00000249617	72.0019	1.38791	0.343633	4.03895	5.36917e-05	0.00206576	processed_pseudogene	4	165045969	165046280	1
ENSG00000106789	136.761	0.855327	0.21188	4.03685	5.41746e-05	0.00207847	protein_coding	9	98120975	98192640	-1	CORO2A
ENSG00000123684	109.455	0.955646	0.236844	4.03492	5.462e-05	0.00208967	protein_coding	1	211743457	211830772	-1	LPGAT1
ENSG00000239919	16.8181	2.24131	0.5557	4.03331	5.49966e-05	0.00209819	processed_pseudogene	7	129477875	129478101	1
ENSG00000248873	11.2329	2.6866	0.666397	4.03152	5.54168e-05	0.00210256	processed_pseudogene	5	42465400	42468868	-1
ENSG00000101935	186.05	0.738337	0.183142	4.03151	5.54199e-05	0.00210256	protein_coding	X	110194186	110440233	-1	AMMECR1
ENSG00000205100	18.6851	2.18446	0.542343	4.02782	5.62955e-05	0.00212985	transcribed_processed_pseudogene	4	189472965	189475192	1
ENSG00000270170	113.695	-0.774135	0.192431	-4.02292	5.74814e-05	0.00216869	protein_coding	3	196942623	196943540	1	NCBP2AS2
ENSG00000143891	4.11545	5.02287	1.24884	4.02204	5.7697e-05	0.00217081	protein_coding	2	38665910	38741237	1	GALM
ENSG00000100401	93.6993	-1.08343	0.269617	-4.01843	5.85875e-05	0.00219824	protein_coding	22	41245611	41286251	-1	RANGAP1
ENSG00000074800	2175.94	-0.609601	0.151812	-4.0155	5.93203e-05	0.00221962	protein_coding	1	8861002	8879249	-1	ENO1
ENSG00000062194	394.7	0.630801	0.157171	4.01346	5.98342e-05	0.00223272	protein_coding	5	57173948	57264679	1	GPBP1
ENSG00000112972	931.832	-0.726184	0.180983	-4.01245	6.00919e-05	0.00223621	protein_coding	5	43289395	43313512	-1	HMGCS1
ENSG00000186487	14.2643	1.94047	0.483837	4.01058	6.05703e-05	0.00224787	protein_coding	2	1789113	2331260	-1	MYT1L
ENSG00000110108	359.34	-0.620752	0.154885	-4.00782	6.12812e-05	0.00226807	protein_coding	11	60913874	60923443	1	TMEM109
ENSG00000168685	202.351	-0.723419	0.180742	-4.00249	6.26801e-05	0.00230731	protein_coding	5	35852695	35879603	1	IL7R
ENSG00000239527	20.0005	2.08933	0.521944	4.00298	6.25505e-05	0.00230731	processed_pseudogene	17	62397397	62398142	1
ENSG00000223739	33.4769	1.62861	0.407037	4.00113	6.30419e-05	0.00230815	processed_pseudogene	2	65511771	65512076	-1	RPS15AP15
ENSG00000226650	5.9842	4.15607	1.03869	4.00126	6.30056e-05	0.00230815	protein_coding	5	155013755	155018132	1	KIF4B
ENSG00000079246	1312.99	-0.445121	0.111271	-4.00031	6.3259e-05	0.00230989	protein_coding	2	216107464	216206303	1	XRCC5
ENSG00000102996	6.52321	3.61068	0.905874	3.98586	6.72375e-05	0.00244859	protein_coding	16	58025566	58046901	1	MMP15
ENSG00000138363	240.082	-0.650924	0.163392	-3.98381	6.78201e-05	0.00246323	protein_coding	2	215311817	215349773	1	ATIC
ENSG00000132600	334.263	-0.655489	0.164646	-3.9812	6.85694e-05	0.00248382	protein_coding	16	68310974	68358563	1	PRMT7
ENSG00000213862	52.7933	1.36661	0.343527	3.97818	6.94456e-05	0.00250888	processed_pseudogene	15	47730144	47730935	-1	RPL7AP62
ENSG00000106546	3.52992	5.53523	1.39354	3.97205	7.12558e-05	0.00256747	protein_coding	7	17298622	17346152	1	AHR
ENSG00000241941	44.6748	1.54011	0.387844	3.97096	7.15849e-05	0.00257252	processed_pseudogene	12	62658823	62659225	1	RPL32P26
ENSG00000215021	584.749	-0.632634	0.159425	-3.96822	7.24123e-05	0.0025886	protein_coding	12	6965327	6970825	-1	PHB2
ENSG00000100060	87.9371	-1.01442	0.255607	-3.96868	7.22719e-05	0.0025886	protein_coding	22	37469063	37486401	-1	MFNG
ENSG00000211751	355.263	-0.647765	0.163462	-3.96278	7.40825e-05	0.00264137	TR_C_gene	7	142791694	142793368	1	TRBC1
ENSG00000162521	763.191	0.733699	0.185208	3.96148	7.44854e-05	0.0026488	protein_coding	1	32651142	32686211	1	RBBP4
ENSG00000137409	340.472	-0.622002	0.157133	-3.95844	7.54396e-05	0.00267575	protein_coding	6	36968141	36986298	-1	MTCH1
ENSG00000099817	685.016	-0.741436	0.187371	-3.95705	7.58825e-05	0.00268447	protein_coding	19	1086579	1095380	-1	POLR2E
ENSG00000103657	274.315	1.00045	0.252879	3.95622	7.61435e-05	0.00268672	protein_coding	15	63608618	63833942	-1	HERC1
ENSG00000241103	8.52165	2.87803	0.727993	3.95337	7.7057e-05	0.00271193	processed_pseudogene	4	94369833	94370163	1
ENSG00000180376	58.376	1.06985	0.271046	3.94712	7.90953e-05	0.00277649	protein_coding	3	56557161	56621818	1	CCDC66
ENSG00000230383	87.153	1.26623	0.32098	3.94489	7.98358e-05	0.00279528	processed_pseudogene	7	137721985	137722846	1	RPL6P19
ENSG00000253558	205.161	1.3888	0.35213	3.944	8.01328e-05	0.00279848	transcribed_processed_pseudogene	5	78041879	78044138	-1	LOC100422441
ENSG00000100100	62.5574	0.913723	0.231804	3.94179	8.08752e-05	0.00281719	protein_coding	22	31281593	31292534	-1	PIK3IP1
ENSG00000225918	48.6302	1.51325	0.384607	3.93452	8.33621e-05	0.00289641	processed_pseudogene	7	145039999	145040941	-1
ENSG00000159200	101.848	-0.994965	0.253013	-3.93247	8.40762e-05	0.00291379	protein_coding	21	34513142	34615142	-1	RCAN1
ENSG00000172123	15.7055	2.01642	0.513086	3.92997	8.49548e-05	0.00293676	protein_coding	17	35411060	35433283	-1	SLFN12
ENSG00000214362	13.5745	2.25194	0.573616	3.92587	8.64172e-05	0.00297975	processed_pseudogene	10	95594598	95595372	1	RPS3AP36
ENSG00000151651	13.5029	2.35902	0.601133	3.9243	8.69825e-05	0.00299167	protein_coding	10	133262403	133276868	-1	ADAM8
ENSG00000109084	77.1667	-1.05981	0.270263	-3.9214	8.80377e-05	0.00302034	protein_coding	17	28319095	28328685	1	TMEM97
ENSG00000131051	1071.76	0.561438	0.143284	3.91836	8.91519e-05	0.00305088	protein_coding	20	35703609	35742312	-1	RBM39
ENSG00000141524	101.162	0.898997	0.229647	3.91469	9.05186e-05	0.0030829	protein_coding	17	78110458	78132407	-1	TMC6
ENSG00000130638	386.125	-0.614193	0.156896	-3.91464	9.05403e-05	0.0030829	protein_coding	22	45671798	45845307	1	ATXN10
ENSG00000161547	1571.99	-0.52783	0.134905	-3.9126	9.13092e-05	0.00310132	protein_coding	17	76734115	76737374	-1	SRSF2
ENSG00000107771	445.072	0.807346	0.206689	3.9061	9.37991e-05	0.00317797	protein_coding	10	84328586	84518521	1	CCSER2
ENSG00000083857	155.372	-0.859191	0.220119	-3.9033	9.48885e-05	0.0032069	protein_coding	4	186587783	186726722	-1	FAT1
ENSG00000102900	310.205	-0.690761	0.177084	-3.90075	9.58939e-05	0.00323286	protein_coding	16	56730105	56850286	1	NUP93
ENSG00000160752	397.852	-0.55493	0.142292	-3.89995	9.62113e-05	0.00323555	protein_coding	1	155308748	155320666	1	FDPS
ENSG00000234975	14.2146	2.22838	0.571873	3.89663	9.754e-05	0.00325842	processed_pseudogene	1	228687415	228687826	1	FTH1P2
ENSG00000145494	445.519	-0.577866	0.148305	-3.89646	9.76092e-05	0.00325842	protein_coding	5	1801400	1816605	1	NDUFS6
ENSG00000287061	3.0087	5.29678	1.35918	3.89703	9.7378e-05	0.00325842
ENSG00000243404	30.2197	1.72774	0.443658	3.89432	9.84754e-05	0.0032793	processed_pseudogene	15	66446455	66446777	-1
ENSG00000130513	5.30285	4.68572	1.20425	3.89098	9.98399e-05	0.00331663	protein_coding	19	18374731	18389176	1	GDF15
ENSG00000233971	35.2128	1.46645	0.37705	3.88928	0.000100541	0.00333179	processed_pseudogene	2	71984182	71984434	-1
ENSG00000135317	251.308	0.729821	0.187869	3.88474	0.000102439	0.00337824	protein_coding	6	85505496	85594156	-1	SNX14
ENSG00000005469	67.465	1.01751	0.261903	3.88505	0.000102308	0.00337824	protein_coding	7	87345681	87399795	1	CROT
ENSG00000125534	117.141	-0.888438	0.229053	-3.87874	0.000104997	0.00345426	protein_coding	20	63520724	63522206	1	PPDPF
ENSG00000177455	6.22482	3.81397	0.983779	3.87685	0.000105816	0.00347281	protein_coding	16	28931939	28939346	1	CD19
ENSG00000116221	125.087	-0.766701	0.197862	-3.87492	0.00010666	0.00348371	protein_coding	1	54184041	54225464	1	MRPL37
[truncated: 60,303 more rows]

## Sheet: RNAseq PDX3
	baseMean	log2FoldChange	lfcSE	stat	pvalue	padj	biotype	seqname	seqstart	seqend	seqstrand	symbol
[truncated: 60,719 more rows]

[truncated: 12 more sheets: RNAseq PDX4, RNAseq PDX5, RNAseq more vs less DMSO, RNAseq more vs less DAC, Hypomethylated increased, Hypomethylated decreased, Hypomethylated increased more, Hypomethylated increased less, Hypomethylated decreased more, Hypomethylated decreased less, Commonly DM-CpGs and DEG in 4, Commonly DM-CpGs and DEG in 3]
